# Supplementary material for: Aromatic inhibitors derived from ammonia-pretreated lignocellulose hinder bacterial ethanologenesis by activating regulatory circuits controlling inhibitor efflux and detoxification
Source: Front Microbiol. 2014 Aug 13;5:402. doi: 10.3389/fmicb.2014.00402 (PMC4132294; doi:10.3389/fmicb.2014.00402)
Supplement: Supplementary file 1 [file DataSheet1.ZIP]

Archive with 16 entries (16 files):
- Figure S1.pdf
- Figure S2.pdf
- Figure S3.pdf
- Figure S4.pdf
- Figure S5.pdf
- Supplemental Information.pdf
- Table S1.pdf
- Table S2.xls
- Table S3.pdf
- Table S4.pdf
- Table S5.pdf
- Table S6.xlsx
- Table S7A_D.xlsx
- Table S7E.csv
- Table S8.pdf
- Table S9.xlsx
