# Supplementary material for: Aromatic inhibitors derived from ammonia-pretreated lignocellulose hinder bacterial ethanologenesis by activating regulatory circuits controlling inhibitor efflux and detoxification
Source: Front Microbiol. 2014 Aug 13;5:402. doi: 10.3389/fmicb.2014.00402 (PMC4132294; doi:10.3389/fmicb.2014.00402)
Supplement: Supplementary file 1 [file DataSheet1.ZIP › Table S2.xls]

## Sheet: Sheet1
ADDITIONAL FILE
ADDITIONAL FILE S2
TITLE: Aromatic inhibitors derived from ammonia pretreated lignocellulose hinder bacterial ethanologenesis by activating regulatory circuits that include the Rob regulon.
DESCRIPTION: Fold changes are given for every gene between SynH2 vs SynH2- and ACSH vs SynH2-. Genes with a fold change ≥ 2 between growth in the same phase in different media and a FDR p-value ≤ 0.05 were considered to be differentially expressed
Table S2. Genes differentially expressed in response to lignotoxins or in ACSH as compared to synthetic media
Gene_ID	Gene	Fold Change SynH2 vs SynH2-A				Fold Change ACSH vs SynH2-B				FDR q-value SynH2 vs SynH2-C				FDR q-value ACSH vs SynH2-D				Function		Product
		Exponential	Transition	Stationary		Exponential	Transition	Stationary		Exponential	Transition	Stationary		Exponential	Transition	Stationary
b0001	thrL	1	1	1		1	1	1		1	1	1		1	1	1		leader; Amino acid biosynthesis: Threonine		thr operon leader peptide
b0002	thrA	1.33749	0.135679	0.851171		0.813715	0.443706	0.149393		0.581183	1.6507e-20	0.872875		0.826933	0.00275786	0.0254431		enzyme; Amino acid biosynthesis: Threonine		bifunctional aspartokinase I/homoserine dehydrogenase I
b0003	thrB	0.956723	0.169532	0.872749		0.63863	0.411789	0.15274		0.976592	1.60012e-16	0.895574		0.523886	0.00101028	0.0269529		enzyme; Amino acid biosynthesis: Threonine		homoserine kinase
b0004	thrC	0.837366	0.151315	0.863577		0.716353	0.48484	0.236023		0.765124	1.73924e-18	0.888183		0.66641	0.00835719	0.0913223		enzyme; Amino acid biosynthesis: Threonine		threonine synthase
b0005	yaaX	0.926569	1.43517	0.450093		4.48904	2.80022	0.12784		0.944399	0.268818	0.244514		0.00762738	0.000648734	0.02047				predicted protein
b0006	yaaA	1.18843	1.66482	0.487151		2.04325	1.07641	0.294627		0.79892	0.0482862	0.289214		0.252839	0.878392	0.159722				conserved protein
b0007	yaaJ	1.46709	1.00851	0.229165		1.2722	0.882689	0.133813		0.431767	1	0.0124743		0.788069	0.75421	0.0191843		putative transport; Transport of small molecules: Amino acids, amines		predicted transporter
b0008	talB	1.06811	2.8293	2.00664		0.953434	0.751653	0.671386		0.96173	1.29828e-05	0.365603		1	0.35511	0.691136		enzyme; Central intermediary metabolism: Non-oxidative branch, pentose pathway		transaldolase B
b0009	mog	1.86653	2.56827	0.673885		1.39485	0.939736	0.4127		0.137144	0.000111954	0.616675		0.669958	0.904818	0.323484		transport; Biosynthesis of cofactors, carriers: Molybdopterin -!- involved in the assembly of molybdenum cofactor from molydopterin -!- ATP-dependent facilitation of MoeA-mediated ligation of molybdenum to molydopterin		putative molybdochelatase
b0010	satP	0.935347	1.26369	0.613098		0.406928	1.28033	0.427238		0.950542	0.435714	0.519043		0.142637	0.466004	0.345007				conserved inner membrane protein associated with acetate transport
b0011	yaaW	1.47762	0.897549	0.0920656		1.51088	0.95308	0.125141		0.497851	0.814494	6.46898e-05		0.620343	0.966137	0.0166669		putative enzyme; Not classified		conserved protein
b0013	yaaI	1.24839	0.722681	0.0371338		0.276402	0.0137596	0.0414661		0.921772	0.679034	6.60554e-07		0.492003	0.000262329	0.000820048				predicted protein
b0014	dnaK	0.889497	1.00058	1.16627		1.70945	1.36922	1.29582		0.872599	1	0.910657		0.420637	0.300981	0.807711		factor; Chaperones		chaperone Hsp7, co-chaperone with DnaJ
b0015	dnaJ	1.982	0.969093	0.712502		1.16471	0.772558	0.797854		0.0925044	0.949681	0.679394		0.891711	0.414147	0.839331		factor; Chaperones		chaperone Hsp4, co-chaperone with DnaK
b0016	insL-1	1.08303	1.61602	0.498108		0.795024	0.656793	0.578581		0.944399	0.0616583	0.308172		0.7997	0.160388	0.567371		IS, phage, Tn; Transposon-related functions		IS186/IS421 transposase
b0018	mokC	1.12995	1.15379	0.355535		0.835836	1.86765	0.695497		1	0.880101	0.143635		1	0.150489	0.729849		component of addiction module -!- modulation of cell killing		regulatory protein for HokC, overlaps CDS of hokC
b0019	nhaA	4.2436	2.79956	0.436519		1.48943	0.972228	0.425906		4.4524e-05	1.69725e-05	0.202743		0.58475	0.979672	0.339823		transport; Transport of small molecules: Cations		sodium-proton antiporter
b0020	nhaR	2.46345	2.82649	0.544792		1.38075	1.69797	0.646916		0.0185224	1.96922e-05	0.394415		0.683378	0.0694027	0.659092		regulator; Transport of small molecules: Cations		DNA-binding transcriptional activator
b0021	insB-1	1.78461	3.03548	0.474919		0.0366793	0.776253	0.107599		0.259085	0.000263368	0.275833		6.5096e-05	0.623368	0.0118939		IS, phage, Tn; Transposon-related functions		IS1 transposase InsAB'
b0022	insA-1	2.51946	2.34324	0.692776		1.34046	3.11207	0.698141		0.0850048	0.0133083	0.660105		0.83207	0.00172618	0.730567		IS, phage, Tn; Transposon-related functions		IS1 repressor protein InsA
b0023	rpsT	1.878	3.64273	3.40248		3.19453	2.53974	3.94589		0.13017	6.72723e-08	0.0759626		0.0394939	0.000597761	0.111913		structural component; Ribosomal proteins - synthesis, modification		3S ribosomal subunit protein S2
b0024	yaaY	1.05933	0.919317	0.498385		0.352084	0.680753	0.0475974		1	0.938974	0.35936		0.374012	0.435074	0.00318114				predicted protein
b0025	ribF	1.2366	1.31703	0.924833		1.1464	1.12305	0.938453		0.72821	0.316091	0.947808		0.907879	0.761599	0.976847				bifunctional riboflavin kinase/FAD synthetase
b0026	ileS	1.45612	0.989343	0.914726		1.12187	0.773173	0.660054		0.432618	1	0.93652		0.933366	0.414932	0.676453		enzyme; Aminoacyl tRNA synthetases, tRNA modification		isoleucyl-tRNA synthetase
b0027	lspA	0.993451	1.50737	1.02918		0.970284	1.02996	0.797931		1	0.1153	1		1	0.977637	0.840443		enzyme; Protein, peptide secretion		prolipoprotein signal peptidase (signal peptidase II)
b0028	fkpB	1.79879	2.03323	0.771868		1.27256	1.06319	0.629187		0.166844	0.00419362	0.774735		0.785245	0.904818	0.637895		putative enzyme; Proteins - translation and modification		FKBP-type peptidyl-prolyl cis-trans isomerase (rotamase)
b0029	ispH	2.27219	2.47286	0.836881		1.56615	1.15235	0.915103		0.034767	0.000170205	0.857552		0.523886	0.695582	0.955775				1-hydroxy-2-methyl-2-(E)-butenyl 4-diphosphate reductase, 4Fe-4S protein
b0030	rihC	1.70458	2.47931	0.342114		1.29859	0.9179	0.0926942		0.226896	0.000251401	0.0844184		0.761938	0.854636	0.00628455				ribonucleoside hydrolase 3
b0031	dapB	0.554415	0.197489	0.53845		0.668282	0.158095	0.314391		0.135472	6.43061e-14	0.381963		0.580646	3.73017e-12	0.183683		enzyme; Amino acid biosynthesis: Lysine		dihydrodipicolinate reductase
b0032	carA	0.0850794	1.72659	0.828326		0.333584	0.342851	1.08662		2.39026e-15	0.0296841	0.84737		0.0534463	6.32682e-05	0.961193		enzyme; Pyrimidine ribonucleotide biosynthesis		carbamoyl phosphate synthetase small subunit, glutamine amidotransferase
b0033	carB	0.106515	1.61125	0.702008		0.404206	0.352896	0.961185		4.82631e-13	0.0600581	0.662321		0.126058	9.74662e-05	0.997295		enzyme; Pyrimidine ribonucleotide biosynthesis		carbamoyl-phosphate synthase large subunit
b0034	caiF	0.15266	0.528838	0.712468		0.55007	1.10723	1.37908		2.63219e-09	0.0074458	0.681561		0.35912	0.802064	0.755598		regulator; Central intermediary metabolism: Pool, multipurpose conversions		DNA-binding transcriptional activator
b0035	caiE	1.15855	0.890616	0.107771		0.637207	0.549534	0.0852361		0.893045	0.79986	0.000174673		0.58475	0.119066	0.00517182		putative enzyme; Central intermediary metabolism: Pool, multipurpose conversions		predicted acyl transferase
b0036	caiD	1.43619	0.707384	0.0931146		0.688781	0.79325	0.0878234		0.545247	0.262497	6.20598e-05		0.669537	0.543532	0.00559882		enzyme; Degradation of small molecules: Amines		crotonobetainyl CoA hydratase
b0037	caiC	1.07924	1.10062	0.177708		0.999237	1.08949	0.222735		0.95376	0.800259	0.00306803		1	0.857632	0.0799443		putative enzyme; Central intermediary metabolism: Pool, multipurpose conversions		predicted crotonobetaine CoA ligase:carnitine CoA ligase
b0038	caiB	1.15948	0.819102	0.165358		1.01636	0.887877	0.421418		0.860387	0.497607	0.00204211		1	0.770898	0.336727		enzyme; Central intermediary metabolism: Pool, multipurpose conversions		crotonobetainyl CoA:carnitine CoA transferase
b0039	caiA	1.13491	1.06354	0.274723		0.883053	1.36713	0.416811		0.884785	0.895955	0.0314835		0.926374	0.322662	0.328727		putative regulator; Central intermediary metabolism: Pool, multipurpose conversions		crotonobetaine reductase subunit II, FAD-binding
b0040	caiT	0.973153	0.567562	0.0510951		0.408316	0.463495	0.0464475		1	0.0407731	1.08146e-06		0.201995	0.0164373	0.000825512		putative transport; Central intermediary metabolism: Pool, multipurpose conversions		predicted transporter
b0041	fixA	0.563945	0.293284	0.0485114		0.488181	0.240558	0.0567616		0.296869	4.73951e-06	1.01884e-06		0.35485	9.45916e-06	0.00165284		putative enzyme; Energy metabolism, carbon: Electron transport		predicted electron transfer flavoprotein subunit, ETFP adenine nucleotide-binding domain
b0042	fixB	0.624153	0.225954	0.0489163		0.405494	0.279972	0.064363		0.367181	7.20608e-09	8.86577e-07		0.203539	3.40788e-05	0.00227129		putative enzyme; Energy metabolism, carbon: Electron transport		predicted electron transfer flavoprotein, NAD/FAD-binding domain and ETFP adenine nucleotide-binding domain-like
b0043	fixC	0.822529	0.273283	0.0373791		1.38662	0.454086	0.0368654		0.805334	5.10768e-07	1.56524e-07		0.730712	0.0107546	0.00046903		putative carrier; Energy metabolism, carbon: Electron transport		predicted oxidoreductase with FAD/NAD(P)-binding domain
b0044	fixX	1.63208	0.413395	0.0488606		3.96528	0.388339	0.137632		0.849597	0.145345	1.01531e-05		0.181431	0.17532	0.0274764		putative carrier; Not classified		predicted 4Fe-4S ferredoxin-type protein
b0045	yaaU	0.774085	0.335098	0.0277447		0.213757	0.524619	0.0385283		0.739674	0.000121003	2.43003e-08		0.0414875	0.055194	0.000501093		putative transport; Not classified		predicted transporter
b0046	kefF	1.07572	1.92767	0.226393		0.88932	1.6392	0.120551		0.962509	0.0245648	0.0128771		0.934632	0.148027	0.0152387		putative enzyme; Not classified		flavoprotein subunit for the KefC potassium efflux system
b0047	kefC	0.899164	1.4938	0.167009		0.621225	0.673096	0.089062		0.891508	0.138159	0.00205379		0.4982	0.209265	0.00549881		transport; Transport of small molecules: Cations		potassium:proton antiporter
b0048	folA	1.60461	2.73544	0.484346		0.907994	0.786421	0.164161		0.300747	7.25247e-05	0.289214		0.956506	0.516377	0.0355716		enzyme; Biosynthesis of cofactors, carriers: Folic acid		dihydrofolate reductase
b0049	apaH	1.27246	1.88767	0.536876		0.846147	0.50316	0.179964		0.674092	0.0111779	0.378976		0.876353	0.0149567	0.044352		enzyme; Salvage of nucleosides and nucleotides		diadenosine tetraphosphatase
b0050	apaG	1.13083	1.72264	0.694497		1.09975	1.10754	0.359277		0.885971	0.0341689	0.653846		0.955284	0.80622	0.246224				protein associated with Co2+ and Mg2+ efflux
b0051	rsmA	1.05677	1.44156	0.827784		1.59339	0.738134	0.342547		0.976885	0.166015	0.84737		0.505743	0.326972	0.219607		enzyme; Drug/analog sensitivity		S-adenosylmethionine-6-N',N'-adenosyl (rRNA) dimethyltransferase
b0052	pdxA	0.651246	1.41708	0.646064		1.11388	0.514975	0.186368		0.317279	0.190766	0.570805		0.941705	0.0180037	0.0483915		enzyme; Biosynthesis of cofactors, carriers: Pyridoxine		4-hydroxy-L-threonine phosphate dehydrogenase, NAD-dependent
b0053	surA	1.06739	1.06679	0.973398		0.927307	0.788419	0.617521		0.96238	0.876017	0.986613		0.973934	0.461837	0.620152		phenotype; Not classified		peptidyl-prolyl cis-trans isomerase (PPIase)
b0054	imp	0.953765	1.07542	1.19922		0.900575	0.896549	0.65366		0.971553	0.849368	0.889207		0.943329	0.777837	0.667993		phenotype; Adaptations, atypical conditions		exported protein required for envelope biosynthesis and integrity
b0055	djlA	1.69874	1.43152	0.410255		1.62714	1.09646	0.387024		0.226484	0.187083	0.166055		0.484744	0.831505	0.286127		phenotype; Not classified		DnaJ-like membrane chaperone protein
b0058	rluA	2.78534	1.35121	0.522431		0.636704	1.25026	0.284841		0.00664984	0.291023	0.355487		0.533707	0.515683	0.149151				Ribosomal large subunit pseudouridine synthase A
b0059	hepA	3.55727	1.27732	0.56283		1.30085	1.56571	0.390022		0.000411083	0.386322	0.424848		0.756672	0.126893	0.288392				RNA polymerase-associated helicase protein (ATPase and RNA polymerase recycling factor)
b0060	polB	2.22476	2.52689	0.43857		1.2781	1.11396	0.323546		0.0412428	0.000129536	0.206035		0.77933	0.788315	0.194177		enzyme; DNA - replication, repair, restriction/modification		DNA polymerase II
b0061	araD	1.25699	0.880468	0.0544757		160.219	15.3511	0.173383		0.804208	0.796379	2.11338e-06		9.82244e-17	7.67495e-20	0.0408931		enzyme; Degradation of small molecules: Carbon compounds		L-ribulose-5-phosphate 4-epimerase
b0062	araA	1.42382	1.13363	0.11749		103.303	15.3349	0.399891		0.506584	0.732797	0.000240843		2.11427e-15	1.47812e-22	0.302462		enzyme; Degradation of small molecules: Carbon compounds		L-arabinose isomerase
b0063	araB	1.51284	1.0805	0.0638822		121.91	20.4806	0.178911		0.43514	0.883403	4.38766e-06		4.89814e-16	4.97635e-26	0.043086		enzyme; Degradation of small molecules: Carbon compounds		L-ribulokinase
b0064	araC	0.970739	1.35634	0.563121		1.39407	1.12848	0.763967		1	0.266345	0.426524		0.670365	0.754899	0.799926		regulator; Degradation of small molecules: Carbon compounds		DNA-binding transcriptional dual regulator
b0065	yabI	0.919111	0.972103	0.408009		0.593866	0.645682	0.27216		0.925444	0.963634	0.163169		0.450599	0.151531	0.13251				conserved inner membrane protein
b0066	thiQ	1.32169	0.984369	0.0918346		7.64543	1.74602	0.0794428		0.637745	1	5.85859e-05		0.000179265	0.0773141	0.00421768		putative transport; Not classified		thiamin transporter subunit; ATP-binding component of ABC superfamily
b0067	thiP	1.2602	1.0012	0.061803		10.4525	2.92565	0.104811		0.713194	1	3.63785e-06		1.18266e-05	0.000132788	0.00911143				membrane component of thiamin ABC transporter
b0068	tbpA	1.21784	1.25041	0.152795		6.7673	3.49665	0.176231		0.762409	0.461571	0.00123057		0.000339806	4.61837e-06	0.0421817				thiamin transporter subunit; periplasmic-binding component of ABC superfamily
b0069	sgrR	1.2382	1.53026	0.202117		0.894273	0.781989	0.106845		0.731457	0.106399	0.00625803		0.937853	0.45906	0.00951488		putative transport; Not classified		DNA-binding transcriptional regulator
b0070	setA	0.993659	1.32121	0.348485		0.445463	0.819711	0.447323		1	0.327816	0.0908627		0.190718	0.568495	0.373531		putative transport; Not classified		broad specificity sugar efflux system
b0071	leuD	0.866135	0.624425	0.926857		0.599151	1.6194	0.902204		0.824987	0.0544681	0.94853		0.451288	0.0960382	0.944591		enzyme; Amino acid biosynthesis: Leucine		3-isopropylmalate isomerase subunit
b0072	leuC	1.00981	0.567516	0.808932		0.584813	1.22091	0.651382		1	0.0172167	0.826674		0.420637	0.548323	0.664871		enzyme; Amino acid biosynthesis: Leucine		3-isopropylmalate isomerase subunit, dehydratase component
b0073	leuB	1.02875	0.60687	0.920192		0.451367	0.978608	0.643503		1	0.0387807	0.942933		0.192442	0.993627	0.654371		enzyme; Amino acid biosynthesis: Leucine		3-isopropylmalate dehydrogenase
b0074	leuA	1.23097	0.527476	0.939017		0.777576	1.30368	0.849177		0.734309	0.00639578	0.961529		0.768443	0.400466	0.892025		enzyme; Amino acid biosynthesis: Leucine		2-isopropylmalate synthase
b0075	leuL	1	1	3.12577		1	1	1		1	1	1		1	1	1		leader; Amino acid biosynthesis: Leucine		leu operon leader peptide
b0076	leuO	0.344388	0.511635	0.394853		0.368938	2.85315	0.853413		0.00266477	0.00906611	0.147547		0.0967017	0.00015227	0.896575		putative regulator; Amino acid biosynthesis: Leucine		DNA-binding transcriptional activator
b0077	ilvI	0.494826	0.503785	0.70843		0.647107	0.419519	0.232157		0.0589782	0.00308546	0.672975		0.540284	0.00132955	0.0878259		enzyme; Amino acid biosynthesis: Isoleucine, Valine		acetolactate synthase III, large subunit
b0078	ilvH	0.512564	0.492643	0.70356		0.741877	0.436411	0.311941		0.0812148	0.00235591	0.666782		0.714652	0.00247081	0.180532		enzyme; Amino acid biosynthesis: Isoleucine, Valine		acetolactate synthase III, thiamin-dependent, small subunit
b0080	cra	0.726063	1.05097	0.953748		0.501798	0.775225	0.32049		0.495665	0.913157	0.972001		0.272648	0.425223	0.190135		regulator; Energy metabolism, carbon: Glycolysis		DNA-binding transcriptional dual regulator
b0081	mraZ	0.820946	1.28611	1.02981		0.593198	1.23066	0.946056		0.730558	0.367706	1		0.438888	0.532295	0.983435				conserved protein
b0082	mraW	0.754806	1.23451	1.14989		0.688832	1.03014	0.868881		0.56816	0.461571	0.921999		0.615766	0.976599	0.912491		orf; Not classified		16S rRNA m(4)C142 methyltransferase
b0083	ftsL	0.680622	1.08544	0.970197		0.788546	1.21478	1.04122		0.398348	0.833069	0.985571		0.790435	0.572354	0.999731		phenotype; Cell division		membrane bound cell division protein at septum containing leucine zipper motif
b0084	ftsI	0.701053	1.37493	0.734309		0.682552	0.932943	0.471928		0.435303	0.236044	0.715581		0.603206	0.880143	0.408203		enzyme; Cell division		transpeptidase involved in septal peptidoglycan synthesis (penicillin-binding protein 3)
b0085	murE	0.69163	1.2107	0.872395		0.66853	0.676057	0.319302		0.413452	0.509725	0.895574		0.579613	0.187791	0.188182		enzyme; Murein sacculus, peptidoglycan		UDP-N-acetylmuramoyl-L-alanyl-D-glutamate:meso-diaminopimelate ligase
b0086	murF	0.581202	1.25177	0.919986		0.539207	0.582752	0.287684		0.175153	0.429231	0.942369		0.337196	0.0579424	0.149608		enzyme; Murein sacculus, peptidoglycan		UDP-N-acetylmuramoyl-tripeptide:D-alanyl-D-alanine ligase
b0087	mraY	0.515368	1.31491	0.752044		0.537347	0.526854	0.255334		0.0816828	0.321315	0.743734		0.335176	0.0225594	0.112593		catalyzes the transfer of phospho-MurNAc-pentapeptide from UDP-MurNAc-pentapeptide to undecaprenyl-phosphate as first step of the lipid cycle reactions in the peptidoglycan biosynthetic pathway		phospho-N-acetylmuramoyl-pentapeptide transferase
b0088	murD	0.520679	0.973282	0.82498		0.623323	0.587298	0.271009		0.0869903	0.960288	0.844868		0.4982	0.0619424	0.130599		enzyme; Murein sacculus, peptidoglycan		UDP-N-acetylmuramoyl-L-alanine:D-glutamate ligase
b0089	ftsW	0.510677	1.05197	0.700456		0.699881	0.614323	0.344901		0.0762852	0.910333	0.660265		0.636551	0.093168	0.221892		membrane; Cell division		cell division membrane protein
b0090	murG	0.557265	1.02739	0.90071		0.750271	0.653117	0.396852		0.137144	0.977054	0.921999		0.726489	0.148707	0.298106		enzyme; Murein sacculus, peptidoglycan -!- catalyzes the formation of undecaprenyl-pyrophosphoryl-MurNAc-(pentapeptide)GlcNAc (lipid intermediate II) from undecaprenyl-pyrophosphoryl-MurNAc-pentapeptide (lipid intermediate I) and UDPGlcNAc		UDP-N-acetylglucosamine:N-acetylmuramyl-(pentapeptide) pyrophosphoryl-undecaprenol N-acetylglucosamine transferase
b0091	murC	0.583037	1.0654	0.9486		0.72685	0.666381	0.347746		0.17867	0.880101	0.969409		0.685333	0.170252	0.226395		enzyme; Murein sacculus, peptidoglycan		UDP-N-acetylmuramate:L-alanine ligase
b0092	ddlB	0.677478	1.04206	1.12408		0.781714	0.742831	0.843941		0.380033	0.937654	0.944544		0.776758	0.334272	0.887086		enzyme; Murein sacculus, peptidoglycan		D-alanine:D-alanine ligase
b0093	ftsQ	0.84099	1.34347	0.840151		0.944347	1.47197	1.01978		0.772926	0.276316	0.861083		0.997681	0.19424	1		phenotype; Cell division		membrane anchored protein involved in growth of wall at septum
b0094	ftsA	0.970302	1.18806	0.884183		1.00498	1.0517	0.760086		1	0.562407	0.906531		1	0.926336	0.794963		phenotype; Cell division		cell division protein
b0095	ftsZ	0.733789	1.01796	1.24497		0.629699	0.729389	0.65379		0.514102	1	0.853353		0.508275	0.299304	0.667993		enzyme; Cell division		GTP-binding tubulin-like cell division protein
b0096	lpxC	1.50081	1.8786	2.14965		1.311	1.47177	1.88896		0.386005	0.0108506	0.308124		0.747372	0.192038	0.495647		biosynthesis of UDP-2,3-diacyl-GlcN by removal of an acetyl moiety from the 2-N position of glucosamine in UDP-3--[(R)-3-hydroxymyristoyl]-GLcNAc -!- second step and first committed step of the Lipid A (endotoxin) biosynthetic pathway		UDP-3-O-acyl N-acetylglucosamine deacetylase
b0097	secM	1.65106	1.92406	0.987552		2.28801	2.61746	1.64751		0.257144	0.00896034	0.999611		0.173051	0.000386267	0.606614				regulator of secA translation
b0098	secA	2.14619	1.12771	0.741812		1.75366	0.840187	0.663992		0.0526253	0.71213	0.727828		0.392519	0.610885	0.680607		transport; Protein, peptide secretion		preprotein translocase subunit, ATPase
b0099	mutT	2.44941	1.39634	0.113671		2.42973	0.972043	0.529827		0.0382122	0.343552	0.000480383		0.165877	1	0.502852		enzyme; 2'-Deoxyribonucleotide metabolism		nucleoside triphosphate pyrophosphohydrolase, marked preference for dGTP
b0101	yacG	2.06525	2.21846	0.613289		2.51708	0.749081	0.225393		0.124565	0.00908776	0.54742		0.159617	0.536255	0.10462				zinc-binding protein
b0102	yacF	1.76308	2.4166	0.602718		1.20179	1.00606	0.30513		0.186097	0.00033461	0.498501		0.857789	1	0.173886				conserved protein
b0103	coaE	1.77877	2.05892	0.560937		2.16663	2.54694	0.686586		0.183353	0.00466866	0.426524		0.212537	0.000810008	0.709878				dephospho-CoA kinase
b0104	guaC	0.180661	1.95749	1.71982		0.22181	1.57259	0.267168		4.13309e-08	0.00702378	0.517832		0.00539558	0.125252	0.126489		enzyme; Purine ribonucleotide biosynthesis		GMP reductase
b0106	hofC	0.897078	0.981651	0.0893879		0.902633	0.543617	0.0971725		0.902037	1	4.42323e-05		0.956075	0.0598427	0.00736514		putative transport; Not classified		assembly protein in type IV pilin biogenesis, transmembrane protein
b0107	hofB	0.990635	1.11577	0.181741		1.12347	0.849939	0.180468		1	0.770775	0.00352799		0.942574	0.674705	0.044352		putative transport; Not classified		conserved protein with nucleoside triphosphate hydrolase domain
b0108	ppdD	1.40152	0.486271	0.0177253		0.270367	0.784456	0.0682473		0.904034	0.201987	1.59681e-08		0.391076	0.794018	0.00307887		putative enzyme; Not classified		predicted major pilin subunit
b0109	nadC	0.655648	1.09045	0.364213		1.09939	0.854746	0.179466		0.338991	0.822457	0.108706		0.956884	0.669208	0.0441687		enzyme; Biosynthesis of cofactors, carriers: Pyridine nucleotide		quinolinate phosphoribosyltransferase
b0110	ampD	1.26799	1.40064	0.652393		1.93253	3.11054	1.13086		0.690482	0.227773	0.584123		0.306277	3.08144e-05	0.930163		regulator; Not classified		N-acetyl-anhydromuranmyl-L-alanine amidase
b0111	ampE	1.212	1.87306	0.602705		0.575987	0.955115	0.392146		0.766947	0.0135363	0.499047		0.408291	0.944237	0.292406		regulator; Drug/analog sensitivity		predicted inner membrane protein
b0112	aroP	1.06289	0.442187	0.521232		0.742412	0.169872	0.287306		0.969477	0.000336049	0.349521		0.715301	2.42481e-11	0.149608		transport; Transport of small molecules: Amino acids, amines		aromatic amino acid transporter
b0113	pdhR	4.07113	0.393499	0.336994		3.67468	1.0061	0.486262		0.000104842	3.95525e-05	0.0780211		0.0197212	1	0.43356		regulator; Energy metabolism, carbon: Pyruvate dehydrogenase		DNA-binding transcriptional dual regulator
b0114	aceE	5.67324	0.29367	0.395135		9.47994	1.46317	0.765372		7.33971e-07	1.87844e-08	0.143262		2.28366e-05	0.199637	0.800811		enzyme; Energy metabolism, carbon: Pyruvate dehydrogenase		pyruvate dehydrogenase, decarboxylase component E1, thiamin-binding
b0115	aceF	5.31536	0.29249	0.363466		6.8784	1.33182	0.591489		1.94012e-06	1.71194e-08	0.10497		0.00028502	0.352125	0.582829		enzyme; Energy metabolism, carbon: Pyruvate dehydrogenase		pyruvate dehydrogenase, dihydrolipoyltransacetylase component E2
b0116	lpd	2.43157	0.451733	0.622139		5.17622	1.17474	0.75703		0.0196214	0.000475015	0.531719		0.00218815	0.645682	0.791679		enzyme; Energy metabolism, carbon: Pyruvate dehydrogenase		lipoamide dehydrogenase, E3 component is part of three enzyme complexes
b0117	yacH	1.2184	2.62808	0.1082		0.652189	1.47823	0.0421937		0.78357	0.000261119	0.000145361		0.590711	0.242585	0.000651392		putative membrane; Not classified		predicted protein
b0118	acnB	1.07687	0.596793	1.01025		0.82085	0.408017	0.159982		0.950288	0.031541	1		0.837769	0.000885166	0.03106		enzyme; Energy metabolism, carbon: TCA cycle		bifunctional aconitate hydratase 2/2-methylisocitrate dehydratase
b0119	yacL	2.11808	2.1309	0.591364		3.00581	3.69346	1.13756		0.0644978	0.00317267	0.485456		0.0558006	1.88279e-06	0.92536				conserved protein
b0120	speD	0.58278	0.769299	1.62927		1.13471	1.58674	2.36425		0.179713	0.32262	0.56933		0.920683	0.112289	0.33741		enzyme; Central intermediary metabolism: Polyamine biosynthesis		S-adenosylmethionine decarboxylase
b0121	speE	0.756132	0.662368	1.40141		0.979393	1.47425	1.43292		0.573487	0.096383	0.732724		1	0.191628	0.722453		enzyme; Central intermediary metabolism: Polyamine biosynthesis		spermidine synthase (putrescine aminopropyltransferase)
b0122	yacC	1.04614	1.49094	1.26445		0.867586	1.6255	1.13112		1	0.144336	0.846271		0.905243	0.105857	0.930457				predicted protein
b0123	cueO	1.74792	1.3873	0.615908		1.46905	1.89608	0.333096		0.191612	0.225799	0.521367		0.602609	0.0226733	0.206807				multicopper oxidase (laccase)
b0124	gcd	1.81652	0.612912	0.142716		1.0297	0.713907	0.127213		0.167941	0.0536521	0.000799823		1	0.285245	0.0162369		enzyme; Degradation of small molecules: Carbon compounds		glucose dehydrogenase
b0125	hpt	1.48716	1.67926	1.26508		1.19717	0.888769	1.03758		0.404403	0.0416527	0.84303		0.860126	0.760197	1		enzyme; Salvage of nucleosides and nucleotides		hypoxanthine phosphoribosyltransferase
b0126	can	1.57265	1.68998	1.26584		1.15475	0.903259	0.563473		0.317279	0.0399074	0.844128		0.900371	0.804988	0.547838		catalyzes the reversible hydration of carbon dioxide		carbonic anhydrase
b0127	yadG	2.00881	1.24334	0.745892		2.6534	1.78476	1.00659		0.0869903	0.451647	0.736033		0.0957312	0.0418426	1		putative transport; Not classified		predicted transporter subunit: ATP-binding component of ABC superfamily
b0128	yadH	1.67744	1.79579	0.761121		1.32737	1.30971	0.41211		0.238907	0.0216072	0.759532		0.734979	0.401	0.322122				predicted transporter subunit: membrane component of ABC superfamily
b0129	yadI	1.07936	1.00963	0.502043		1.00636	1.30473	0.406197		0.96173	1	0.323852		1	0.443869	0.319571		putative transport; Not classified		predicted PTS Enzyme IIA
b0130	yadE	1.6196	1.12706	0.401495		2.11083	1.4993	0.540277		0.296869	0.733038	0.155227		0.232515	0.185656	0.512892				predicted polysaccharide deacetylase lipoprotein
b0131	panD	0.684768	3.83418	2.7916		0.320227	0.689628	0.743707		0.400167	2.03407e-08	0.14554		0.0446672	0.225945	0.778308		enzyme; Biosynthesis of cofactors, carriers: Pantothenate		aspartate 1-decarboxylase
b0132	yadD	0.570108	0.707661	0.200692		0.85912	1.49455	0.689967		0.214191	0.242737	0.00674194		0.905243	0.215548	0.714858				predicted transposase
b0133	panC	0.722245	1.1546	1.03677		0.499818	0.476956	0.399012		0.487368	0.640896	1		0.267452	0.00698759	0.30088		enzyme; Biosynthesis of cofactors, carriers: Pantothenate		pantothenate synthetase
b0134	panB	0.950583	1.22078	0.901777		0.565022	0.567075	0.355568		0.967204	0.487788	0.922145		0.385131	0.0444203	0.237571		enzyme; Biosynthesis of cofactors, carriers: Pantothenate		3-methyl-2-oxobutanoate hydroxymethyltransferase
b0135	yadC	0.492126	0.638154	0.13781		0.0883555	1.07948	0.766586		0.131131	0.196717	0.00095824		0.000473197	0.937768	0.804054		putative structure; Not classified		predicted fimbrial-like adhesin protein
b0136	yadK	0.35288	0.636405	0.131494		0.195291	1.6053	0.226815		0.112086	0.390769	0.0011406		0.0701359	0.332343	0.0998804		orf; Not classified		predicted fimbrial-like adhesin protein
b0137	yadL	0.307933	0.401277	0.14746		0.396365	1.18865	0.20833		0.00722257	0.00937629	0.00170946		0.190718	0.758383	0.077856		orf; Not classified		predicted fimbrial-like adhesin protein
b0138	yadM	0.277555	0.321209	0.117652		1.12735	1.14429	0.406994		0.0105872	0.00197332	0.000539026		0.953088	0.844218	0.32415		putative structure; Not classified		predicted fimbrial-like adhesin protein
b0139	htrE	0.361749	0.397562	0.0754296		0.516502	0.956032	0.203324		0.0165957	0.00147596	1.55008e-05		0.358508	0.976599	0.0624391		putative membrane; Surface structures		predicted outer membrane usher protein
b0140	ecpD	1.08784	0.521279	0.0953193		0.772666	1.09524	0.180751		1	0.135055	0.000106026		0.969393	0.948341	0.0485016		putative factor; Surface structures		predicted periplasmic pilin chaperone
b0141	yadN	1.09871	0.669558	0.066423		0.972008	1.5377	0.136953		1	0.621757	1.50423e-05		1	0.539501	0.0227968		putative structure; Not classified		predicted fimbrial-like adhesin protein
b0142	folK	0.768852	0.876671	0.312019		0.659965	0.248643	0.024893		0.638311	0.696512	0.0634932		0.586289	5.27261e-06	0.000267776		enzyme; Biosynthesis of cofactors, carriers: Folic acid		2-amino-4-hydroxy-6-hydroxymethyldihyropteridine pyrophosphokinase
b0143	pcnB	1.38215	0.999226	0.813267		0.840458	0.425502	0.291659		0.520347	1	0.83211		0.867948	0.0016767	0.15451		enzyme; RNA synthesis, modification, DNA transcription		poly(A) polymerase I
b0144	gluQ	1.92657	1.74939	0.36965		1.04628	0.619353	0.0837751		0.12322	0.0359045	0.115475		1	0.134405	0.00497037		putative enzyme; Aminoacyl tRNA synthetases, tRNA modification -!- tRNA modifying enzyme that glutamylates the queuosine residue at the wobble position of the tRNA(ASP) QUC anticodon		glutamyl-Q tRNA(Asp) synthetase
b0145	dksA	1.87153	3.02327	2.1143		0.90363	0.856085	0.536295		0.131365	3.46815e-06	0.32235		0.947165	0.659146	0.506403				RNAP-binding protein modulating ppGpp and iNTP regulation
b0146	sfsA	1.26107	1.73415	0.58781		2.62287	3.77608	1.46499		0.69409	0.0321426	0.474045		0.100219	6.77683e-07	0.706601		putative regulator; Degradation of small molecules: Carbon compounds		predicted DNA-binding transcriptional regulator
b0147	ligT	1.86	3.80614	0.334956		0.647468	0.310689	0.0824229		0.14932	8.72212e-08	0.0809463		0.551952	0.000147031	0.00498032				2'-5' RNA ligase
b0148	hrpB	1.58109	1.36235	0.424884		1.04692	0.921866	0.363825		0.309412	0.252002	0.185311		1	0.854188	0.248957		enzyme; DNA - replication, repair, restriction/modification		predicted ATP-dependent helicase
b0149	mrcB	1.10082	1.24749	0.640829		0.962822	0.941873	0.401923		0.921772	0.438472	0.562176		1	0.905489	0.304845		enzyme; Murein sacculus, peptidoglycan -!- polymerization of peptidoglycan		penicillin-binding protein 1B (PBP1B)
b0150	fhuA	0.890447	1.41327	0.352222		0.791244	0.578673	0.299558		0.878781	0.199059	0.0939132		0.79559	0.0594946	0.163956		membrane; Outer membrane constituents		ferrichrome outer membrane transporter
b0151	fhuC	1.47803	1.90313	0.142989		0.642443	0.392668	0.121096		0.43301	0.0148996	0.000879061		0.552265	0.00231586	0.0145429		transport; Transport of small molecules: Cations		ATP-binding component of iron-hydroxamate transporter
b0152	fhuD	1.10495	1.34672	0.125095		0.700688	0.558161	0.100831		0.932077	0.322646	0.000384285		0.663617	0.0713909	0.00830385		transport; Transport of small molecules: Cations		iron-hydroxamate transporter subunit; periplasmic-binding component of ABC superfamily
b0153	fhuB	1.14248	1.40701	0.0989892		0.410764	0.371371	0.050057		0.875614	0.223906	7.82803e-05		0.148759	0.00071098	0.00104625		transport; Transport of small molecules: Cations		fused iron-hydroxamate transporter subunits of ABC superfamily: membrane components
b0154	hemL	1.38272	2.98249	1.02204		0.626224	1.20928	0.604756		0.520328	4.66334e-06	1		0.503745	0.572585	0.602447		enzyme; Biosynthesis of cofactors, carriers: Heme, porphyrin		glutamate-1-semialdehyde aminotransferase (aminomutase)
b0155	clcA	1.07021	1.19708	0.549958		0.743006	1.3062	0.454753		0.961124	0.548472	0.403183		0.715873	0.401359	0.383115		putative transport; Not classified		chloride channel, voltage-gated
b0156	erpA	2.12833	3.70502	1.68458		1.09366	0.95309	0.640978		0.0571697	4.50855e-08	0.537459		0.961066	0.935972	0.652392				A-type Fe-S protein
b0157	yadS	0.831971	2.10997	0.187925		0.267062	0.150878	0.0995659		0.772379	0.00644343	0.00469742		0.0254507	1.05475e-07	0.00838622				conserved inner membrane protein
b0158	btuF	0.918374	1.51902	0.230538		0.990853	0.500996	0.108531		0.925191	0.118476	0.0133476		1	0.0182797	0.0104986				periplasmic binding component of cobalamin (vitamin B-12) transporter
b0159	mtn	1.1419	1.82393	0.878941		0.980496	0.856923	0.480622		0.868635	0.0161623	0.901879		1	0.663347	0.423472		cleaves S-adenosylhomocysteine into adenine and S-ribosyl homocysteine -!- cleaves 5'-methylthioadenosine into adenine and methylthioribose		5'-methylthioadenosine/S-adenosylhomocysteine nucleosidase
b0160	dgt	1.00328	1.68997	0.686063		0.935603	1.62902	0.434353		1	0.0408582	0.636707		0.987788	0.0960002	0.353103		enzyme; Central intermediary metabolism: Nucleotide hydrolysis		deoxyguanosine triphosphate triphosphohydrolase
b0161	degP	1.61989	3.9026	0.870599		1.49969	1.17951	0.430573		0.276192	1.04545e-08	0.894392		0.578247	0.63572	0.347092		enzyme; Degradation of proteins, peptides, glyco -!- required for maximal lethality in mice -!- predicted to be required for global protein degradation		serine endoprotease (protease Do), membrane-associated
b0162	cdaR	0.694959	0.884323	0.224842		0.658447	1.00393	0.274601		0.454136	0.721077	0.0116102		0.583696	1	0.135711				DNA-binding transcriptional activator
b0163	yaeH	0.949578	1.4925	1.52711		1.40116	3.4336	1.80737		0.968099	0.135055	0.648419		0.665102	4.6787e-06	0.539612		putative structure; Not classified		conserved protein
b0164	yaeI	0.52261	1.14408	0.253074		0.592178	0.375918	0.159107		0.136141	0.711122	0.0228971		0.46784	0.00196074	0.0322331				predicted phosphatase
b0166	dapD	0.735274	0.727374	1.24747		0.951174	0.629705	0.606859		0.518513	0.214568	0.852021		1	0.111118	0.605398		enzyme; Amino acid biosynthesis: Lysine		2,3,4,5-tetrahydropyridine-2-carboxylate N-succinyltransferase
b0167	glnD	1.07879	2.27177	0.658029		1.16245	0.942935	0.362958		0.94836	0.000728693	0.591211		0.893255	0.907602	0.248342		enzyme; Amino acid biosynthesis: Glutamine		uridylyltransferase/uridylyl-removing enzyme
b0168	map	1.7214	2.31879	1.5746		3.19874	1.54064	1.05599		0.204995	0.000521863	0.606445		0.0390841	0.142343	0.98482		enzyme; Proteins - translation and modification		methionine aminopeptidase
b0169	rpsB	1.40313	1.05673	1.64028		1.78558	0.953202	1.10562		0.493445	0.900771	0.561735		0.374156	0.932136	0.945651		structural component; Ribosomal proteins - synthesis, modification		3S ribosomal subunit protein S2
b0170	tsf	1.62823	0.889056	1.56689		1.74662	0.703799	0.998078		0.267995	0.700253	0.608144		0.396706	0.241952	1		factor; Proteins - translation and modification		protein chain elongation factor EF-Ts
b0171	pyrH	0.64287	1.29428	0.7682		0.825847	0.619386	0.60569		0.29955	0.353911	0.768749		0.847587	0.0989126	0.604144		enzyme; Central intermediary metabolism: Nucleotide interconversions		uridylate kinase
b0172	frr	0.904474	1.57835	1.57302		1.28365	1.52999	1.14083		0.89669	0.0742429	0.606445		0.770402	0.14815	0.920993		factor; Proteins - translation and modification		ribosome recycling factor
b0173	dxr	1.5732	1.41591	0.717538		1.52771	1.22655	0.468727		0.317279	0.193715	0.690534		0.556685	0.542599	0.404762				1-deoxy-d-xylulose 5-phosphate reductoisomerase
b0174	ispU	0.653381	0.877124	0.837348		0.844031	0.889681	0.957717		0.321245	0.663419	0.858374		0.873003	0.761825	0.994977				undecaprenyl pyrophosphate synthetase (di-trans,poly-cis-decaprenylcistransferase)
b0175	cdsA	0.888208	1.14238	0.846648		0.58342	0.550593	0.430029		0.871485	0.675293	0.868356		0.419132	0.035223	0.347125		enzyme; Fatty acid and phosphatidic acid biosynthesis		CDP-diglyceride synthase
b0176	rseP	0.822434	1.01505	0.885588		1.11954	1.41795	1.41803		0.732825	1	0.907271		0.935094	0.24532	0.730605		cleaves transmembrane proteins -!- cleaves anti-sigmaE protein RseA -!- activates sigma E pathway of extracytoplasmic stress responses		inner membrane zinc RIP metalloprotease
b0177	bamA	0.984768	0.92808	1.10747		1.04033	1.00529	1.10733		1	0.828604	0.958066		1	1	0.944694				outer membrane beta-barrel protein assembly factor
b0178	hlpA	0.689519	1.10126	2.04339		0.789025	1.16401	0.950274		0.408245	0.78182	0.352549		0.788069	0.667614	0.987294		factor; Basic proteins - synthesis, modification		periplasmic chaperone
b0179	lpxD	0.932671	1.37887	1.66374		0.756657	0.827428	0.755519		0.94187	0.229191	0.54742		0.737553	0.572354	0.790325		enzyme; Surface polysaccharides & antigens		UDP-3-O-(3-hydroxymyristoyl)-glucosamine N-acyltransferase
b0180	fabZ	2.06287	1.28414	1.27101		3.1548	2.09969	2.66144		0.0712036	0.370769	0.837263		0.0422642	0.00694215	0.267992		enzyme; Fatty acid and phosphatidic acid biosynthesis		(3R)-hydroxymyristol acyl carrier protein dehydratase
b0181	lpxA	1.9309	1.41473	1.08576		1.36987	0.988071	0.869245		0.10756	0.190629	0.972001		0.691458	1	0.912743		enzyme; Surface polysaccharides & antigens -!- transfers R-3-hydroxymyristoyl residue from R-3-hydroxymyristoyl-acyl carrier protein to position 3 of the GlcNac moiety of UDP-N-acetylglucosamine to form UPD--(R-3-hydroxymyristoyl)-N-acetylglucosamine -!- first step of the Lipid A (endotoxin) biosynthetic pathway		UDP-N-acetylglucosamine acyltransferase
b0182	lpxB	1.34947	1.1258	0.763225		1.12131	0.649429	0.459022		0.564595	0.718492	0.760755		0.934118	0.142343	0.389064		enzyme; Macromolecule metabolism: Lipopolysaccharide		tetraacyldisaccharide-1-P synthase
b0183	rnhB	1.67333	1.43343	0.584983		1.357	0.693485	0.386369		0.240203	0.177594	0.468097		0.70523	0.23074	0.285523		enzyme; Degradation of RNA		ribonuclease HII, degrades RNA of DNA-RNA hybrids
b0184	dnaE	1.76445	1.59535	0.596151		1.92914	0.947336	0.572764		0.180829	0.0666103	0.484082		0.302353	0.917218	0.558594		enzyme; DNA - replication, repair, restriction/modification		DNA polymerase III alpha subunit
b0185	accA	1.52121	1.43732	1.03032		1.40746	0.79638	0.738922		0.364777	0.167561	1		0.656004	0.484303	0.771517		enzyme; Fatty acid and phosphatidic acid biosynthesis		acetyl-CoA carboxylase, carboxytransferase, alpha subunit
b0186	ldcC	1.18037	0.835332	0.458165		1.31756	1.96979	0.39627		0.806953	0.527501	0.238474		0.743684	0.0151223	0.297249		enzyme; Energy metabolism, carbon: Pyruvate dehydrogenase		lysine decarboxylase 2, constitutive
b0187	yaeR	0.83085	1.17155	0.824711		0.656999	1.0707	0.493883		0.768209	0.646343	0.846229		0.579305	0.898074	0.454555				predicted lyase
b0188	tilS	1.08681	2.30051	0.746391		0.792173	0.758082	0.279295		0.941466	0.000646648	0.736053		0.794866	0.386409	0.140912		responsible for lysidine formation in tRNA-Ile anticodon (C34 to L34)		tRNA(Ile)-lysidine synthetase
b0189	rof	0.890737	2.31611	2.23212		0.669418	1.10206	0.887235		0.878781	0.000652388	0.282549		0.585077	0.81944	0.932067				modulator of Rho-dependent transcription termination
b0190	yaeQ	2.13714	2.44918	0.747577		2.03599	1.45843	0.599474		0.0592405	0.000289299	0.739326		0.258793	0.222144	0.596444				conserved protein
b0191	arfB	1.62339	1.87243	0.664276		0.914807	1.48059	0.339765		0.292998	0.0160187	0.606445		0.964838	0.210217	0.219265				conserved protein
b0192	nlpE	1.30917	1.23113	0.856589		1.36099	1.92664	0.905088		0.626195	0.475999	0.881317		0.701772	0.019908	0.946511		putative transport; Detoxification		lipoprotein involved with copper homeostasis and adhesion
b0193	yaeF	0.739278	1.17805	0.128491		0.163475	0.282135	0.128347		0.636614	0.702204	0.00053065		0.0106706	0.001034	0.0177935				predicted lipoprotein
b0194	proS	1.76229	1.43766	0.757815		1.36836	0.553961	0.427503		0.18196	0.166864	0.752278		0.692648	0.0358522	0.342697		enzyme; Aminoacyl tRNA synthetases, tRNA modification		prolyl-tRNA synthetase
b0195	yaeB	1.01753	1.64638	0.560301		0.741366	0.452238	0.0620794		1	0.054546	0.424322		0.714876	0.00529793	0.00215066				conserved protein
b0196	rcsF	1.21183	1.51013	1.17811		0.807305	0.973377	0.398431		0.765416	0.117052	0.90344		0.819071	0.98429	0.303378		regulator; Surface polysaccharides & antigens		predicted outer membrane protein, signal
b0197	metQ	0.110372	0.208077	2.9214		0.548891	0.147932	0.288334		1.1808e-12	3.42092e-13	0.125277		0.356293	5.89481e-13	0.151486		Transport of small molecules: Amino acids, amines		receptor component of DL-methionine uptake transporter (MUT)
b0198	metI	0.125258	0.251388	2.04447		0.531295	0.110867	0.142019		2.85105e-11	2.394e-10	0.353404		0.323927	4.46322e-16	0.0227968		Transport of small molecules: Amino acids, amines		membrane component of DL-methionine uptake transporter (MUT)
b0199	metN	0.0742171	0.208559	2.96226		0.561617	0.0938048	0.0938086		1.20816e-16	3.95724e-13	0.119359		0.378509	2.25453e-18	0.00643046		Transport of small molecules: Amino acids, amines		ATP-binding component of DL-methionine uptake transporter (MUT)
b0200	gmhB	1.07102	1.52315	0.880335		2.47722	2.5875	1.0698		0.961226	0.114031	0.903867		0.128252	0.000533664	0.976309		enzyme; Surface polysaccharides and antigens -!- member of the biosynthetic pathway for ADP-L-beta-D-heptose, a precursor of the inner core lipopolysaccharide		D,D-heptose 1,7-bisphosphate phosphatase
b0207	dkgB	0.695594	2.19353	0.244289		0.520431	1.37921	0.310124		0.459063	0.00457762	0.0209541		0.332344	0.384448	0.183683		putative enzyme; Not classified		2,5-diketo-D-gluconate reductase B
b0208	yafC	1.13465	1.83931	0.675451		1.44531	1.8316	0.844764		0.881107	0.0166797	0.61826		0.628332	0.0343709	0.888156		putative transport; Not classified		predicted DNA-binding transcriptional regulator
b0209	yafD	0.831024	1.626	1.80053		0.599915	1.80106	1.73762		0.753172	0.0567203	0.469936		0.454682	0.0369968	0.562801				conserved protein
b0210	yafE	1.15596	1.62561	1.04562		1.05972	3.46462	2.32662		0.864664	0.0698389	1		1	5.28628e-06	0.348986
b0211	mltD	0.640432	0.807722	1.30822		0.596262	0.817672	1.3917		0.293955	0.434437	0.804857		0.445385	0.544758	0.74633		regulator; Energy metabolism, carbon: Anaerobic respiration		membrane-bound lytic murein transglycosylase D
b0212	gloB	1.10639	1.27189	1.0111		1.46326	2.45974	1.2732		0.918853	0.409221	1		0.609873	0.00115129	0.828649		putative enzyme; Central intermediary metabolism: Pool, multipurpose conversions		predicted hydroxyacylglutathione hydrolase
b0213	yafS	0.952913	1.83038	0.993304		1.10503	1.15921	0.6798		0.976215	0.0198868	1		0.952636	0.695582	0.705425				predicted S-adenosyl-L-methionine-dependent methyltransferase
b0214	rnhA	1.03184	1.61736	0.741303		1.30233	1.60976	0.655811		1	0.0733754	0.732118		0.75868	0.115184	0.673578		enzyme; Degradation of RNA		ribonuclease HI, degrades RNA of DNA-RNA hybrids
b0215	dnaQ	1.1638	1.55415	1.03203		0.863774	1.03255	0.88904		0.833212	0.0888226	1		0.898853	0.973102	0.931243		enzyme; DNA - replication, repair, restriction/modification		DNA polymerase III epsilon subunit
b0217	yafT	1.21066	0.544099	0.0978924		0.625294	1.64384	0.452919		0.869357	0.0787483	0.000133023		0.61384	0.191191	0.387354		putative enzyme; Not classified		predicted aminopeptidase
b0218	yafU	3.21016	0.501027	0.0665854		0.187598	2.13702	0.345625		0.611102	0.502075	0.000136926		1	0.347943	0.269812
b0219	yafV	1.06946	1.68989	0.876757		1.04474	2.08557	1.22488		0.96272	0.043338	0.899774		1	0.00879418	0.862326		putative enzyme; Not classified		predicted C-N hydrolase family amidase, NAD(P)-binding
b0220	ivy	0.142792	2.01797	1.23783		0.586666	3.3662	1.2814		3.24403e-10	0.00422044	0.85893		0.423918	4.6485e-06	0.819397				inhibitor of vertebrate C-lysozyme
b0221	fadE	0.749646	0.640702	0.223963		0.277029	0.5702	0.318067		0.567318	0.0773058	0.010948		0.0238792	0.0538579	0.186991		putative enzyme; Not classified		medium-long-chain fatty acyl-CoA dehydrogenase
b0222	gmhA	0.892783	1.51052	1.30613		0.791837	1.01608	0.639157		0.879181	0.11256	0.807521		0.793823	1	0.649495		enzyme; Surface polysaccharides & antigens		D-sedoheptulose 7-phosphate isomerase
b0223	yafJ	1.06549	1.5687	0.92793		0.992909	1.77693	0.608481		0.966347	0.0820954	0.950102		1	0.0436663	0.609768		putative enzyme; Not classified		predicted amidotransfease
b0224	yafK	1.12415	1.34895	2.17573		0.344835	1.38266	2.22208		0.891508	0.274612	0.302499		0.065299	0.292618	0.377648				conserved protein
b0225	yafQ	0.502497	0.732125	1.68353		0.916616	0.910091	4.67237		0.101853	0.270237	0.56536		0.96906	0.840915	0.0772686				translation inhibitor
b0226	dinJ	0.928692	1.33126	1.18907		0.323592	1.00717	1.6843		0.941772	0.312026	0.895188		0.0531307	1	0.588179		phenotype; Not classified		predicted antitoxin of YafQ-DinJ toxin-antitoxin system
b0227	yafL	1.3524	0.912276	0.207953		0.387893	1.00319	0.253663		0.626195	0.829486	0.00822504		0.155702	1	0.113785		putative membrane; Not classified		predicted lipoprotein and C4 family peptidase
b0228	rayT	0.717595	1.21548	0.578987		0.502695	1.18367	0.729489		0.513883	0.55496	0.463926		0.301634	0.670646	0.765674				conserved protein
b0229	lfhA	1.30821	0.784211	0.0849681		0.42114	0.967314	0.0999845		0.682009	0.450048	3.10018e-05		0.196604	0.993627	0.00791206
b0230	lafU	1.05193	0.914755	0.156754		0.0686987	0.266617	0.205151		1	0.853053	0.00164464		0.000203017	0.000174024	0.0660119
b0231	dinB	1.76996	5.35098	1.06754		1.05239	1.48043	1.21394		0.180829	4.46181e-12	0.985571		1	0.195527	0.867266				DNA polymerase IV
b0232	yafN	1.45696	1.56901	1.56253		0.928214	0.905316	3.23085		0.485266	0.116388	0.649707		0.989111	0.852347	0.193933				predicted antitoxin of the YafO-YafN toxin-antitoxin system
b0233	yafO	1.12118	1.30415	0.58189		0.78805	1.15699	1.9616		0.922379	0.406593	0.47678		0.817532	0.737125	0.478618				predicted toxin of the YafO-YafN toxin-antitoxin system
b0234	yafP	0.952465	1.27339	0.370934		1.2326	1.7646	1.29786		0.986302	0.522981	0.127113		0.851465	0.100944	0.818896				predicted acyltransferase with acyl-CoA N-acyltransferase domain
b0235	ykfJ	0.940826	0.735883	0.115816		0.102812	0.0590501	0.303666		1	0.910333	0.00360307		0.747372	0.242118	0.251295
b0236	prfH	0.822936	0.332349	0.118447		0.0623719	0.557825	0.320494		0.826842	0.000702702	0.000357039		0.00183328	0.129966	0.195195
b0237	pepD	1.03099	2.18834	1.28949		0.885796	1.25842	0.647575		1	0.00125007	0.822331		0.925675	0.477534	0.659277		enzyme; Degradation of proteins, peptides, glyco		aminoacyl-histidine dipeptidase (peptidase D)
b0238	gpt	1.64811	1.66145	0.590426		0.70296	0.337075	0.568412		0.257437	0.053377	0.483809		0.646437	0.000145092	0.558802		enzyme; Salvage of nucleosides and nucleotides		guanine-xanthine phosphoribosyltransferase
b0239	frsA	1.5418	1.80108	0.90206		0.950244	0.828823	0.449267		0.346382	0.0188502	0.922456		1	0.580074	0.375246				fermentation/respiration switch protein
b0240	crl	1.00859	1.24027	0.369627		0.365257	0.52073	0.301056		1	0.457007	0.112359		0.0850501	0.0215329	0.165299		regulator; Surface structures		DNA-binding transcriptional regulator
b0241	phoE	0.658491	0.209187	0.0362697		0.624608	0.766926	0.27368		0.525186	9.93373e-07	2.01708e-07		0.618691	0.511163	0.137724		membrane; Outer membrane constituents		outer membrane phosphoporin protein E
b0242	proB	1.07135	1.00806	1.15946		0.634384	1.06989	0.599192		0.957239	1	0.914346		0.518256	0.884393	0.594467		enzyme; Amino acid biosynthesis: Proline		gamma-glutamate kinase
b0243	proA	1.09319	1.2147	1.19633		0.591555	1.13365	0.630101		0.931432	0.500893	0.890378		0.434525	0.737153	0.637895		enzyme; Amino acid biosynthesis: Proline		gamma-glutamylphosphate reductase
b0245	ykfI	1.99782	3.553	0.207475		0.0100509	0.0154499	0.0014525		0.239914	0.0008818	0.0114317		0.000825196	0.000655649	4.58971e-05				CP4-6 prophage; toxin of the YkfI-YafW toxin-antitoxin system
b0246	yafW	2.08564	4.48284	0.329776		0.00257613	0.00656445	0.000657782		0.100757	4.32687e-07	0.0786482		2.63778e-08	6.25568e-08	2.69658e-06				CP4-6 prophage; antitoxin of the YkfI-YafW toxin-antitoxin system
b0247	ykfG	1.33633	2.97326	0.194127		0.00290236	0.00580671	0.000484203		0.659409	0.000360839	0.00568112		7.55661e-08	9.79914e-09	1.00268e-06		putative enzyme; Not classified		CP4-6 prophage; predicted DNA repair protein
b0248	yafX	0.839173	3.04948	0.458679		0.000864666	0.00181591	0.00038924		0.779896	1.86045e-05	0.244514		7.40101e-13	3.80656e-19	7.93917e-07				CP4-6 prophage; predicted protein
b0249	ykfF	1.15931	3.10691	0.254349		0.00722174	0.0112791	0.00136878		0.924385	0.00149715	0.0298318		9.89465e-05	4.2739e-05	4.37667e-05				CP4-6 prophage; predicted protein
b0250	ykfB	1.13721	1.29135	0.588555		0.674736	1.23924	0.255671		0.887369	0.401584	0.477356		0.615766	0.55225	0.118972				CP4-6 prophage; predicted protein
b0251	yafY	1.16786	1.14258	0.147206		0.85208	0.747549	0.0751356		0.928701	0.805379	0.00162163		0.942574	0.590823	0.00528472				CP4-6 prophage; inner membrane lipoprotein
b0252	yafZ	1.35797	0.719884	0.03432		0.183591	0.451978	0.0716462		0.724399	0.421707	1.44318e-07		0.0520617	0.0687629	0.00316908				CP4-6 prophage; conserved protein
b0253	ykfA	1.43724	0.939201	0.211547		0.50746	1.08139	0.278578		0.496057	0.8973	0.0085024		0.316929	0.886269	0.141626		orf; Not classified		CP4-6 prophage; predicted GTP-binding protein
b0254	perR	0.842814	1.20876	0.0793781		0.280066	1.31467	0.039554		0.826842	0.640896	2.2466e-05		0.0533367	0.521494	0.000614291		putative regulator; Not classified		CP4-6 prophage; predicted DNA-binding transcriptional regulator
b0256	insI-1	0.30903	2.91585	0.770275		3.93273	48.2789	16.1028		0.0420719	0.0711151	0.773264		0.0265843	8.44174e-24	0.00583441		IS, phage, Tn; Transposon-related functions		CP4-6 prophage; IS3 transposase
b0258	ykfC	1.24252	1.15773	0.293656		0.732942	1.76235	0.348214		0.732262	0.655099	0.0429997		0.702876	0.0519307	0.227556
b0259	insH-1	0.918686	1.10173	0.515941		0.36829	1.30202	0.711688		0.921772	0.781953	0.339022		0.0859335	0.403669	0.737642		IS, phage, Tn; Transposon-related functions		CP4-6 prophage; IS5 transposase and trans-activator
b0260	mmuP	0.331989	0.23059	0.767587		0.170666	0.218705	0.0820277		0.00137787	4.04435e-11	0.766644		0.00130298	1.82971e-08	0.00441789		putative transport; Not classified		CP4-6 prophage; predicted S-methylmethionine transporter
b0261	mmuM	1.23119	0.684527	0.83871		0.632839	0.617436	0.262939		0.739646	0.135698	0.85893		0.520135	0.100282	0.121219		putative enzyme; Not classified		CP4-6 prophage; S-methylmethionine:homocysteine methyltransferase
b0262	afuC	1.28462	0.657643	0.114474		0.758303	0.701087	0.239966		0.713968	0.135512	0.000205691		0.774099	0.294381	0.0968763		putative transport; Not classified		CP4-6 prophage; predicted ferric transporter subunit; ATP-binding component of ABC superfamily
b0263	afuB	1.4415	0.584316	0.105331		0.717417	0.630284	0.168426		0.685275	0.135698	0.000175776		0.854098	0.279086	0.0392699
b0264	insB-2	1.64239	1.50446	0.357934		0.328235	0.721448	0.364582		0.301024	0.145743	0.10311		0.074745	0.334127	0.254178
b0265	insA-2	1.60794	1.8615	0.417774		1.25483	1.42968	0.385316		0.404175	0.0363744	0.18839		0.854776	0.333481	0.289788		IS, phage, Tn; Transposon-related functions		CP4-6 prophage; IS1 repressor protein InsA
b0266	yagB	0.736925	1.88312	0.417292		0.788789	2.80171	0.521978		0.59013	0.0329306	0.189581		0.821855	0.000865494	0.492159				CP4-6 prophage; conserved protein
b0267	yagA	1.46436	0.558967	0.0258988		1.94067	0.640034	0.0469562		0.553758	0.0719692	1.59681e-08		0.368691	0.239174	0.000872158				CP4-6 prophage; predicted DNA-binding transcriptional regulator
b0268	yagE	9.08489	13.4803	0.0971756		5.15418	3.15894	0.177252		6.94604e-10	9.8921e-24	7.28487e-05		0.00247133	4.15492e-05	0.0424677		putative enzyme; Not classified		CP4-6 prophage; predicted lyase/synthase
b0269	yagF	7.99943	13.163	0.119729		2.78604	2.16247	0.167275		3.8813e-09	3.24159e-24	0.000256474		0.0766293	0.00607467	0.0356753		putative enzyme; Not classified		CP4-6 prophage; predicted dehydratase
b0270	yagG	0.547774	0.48319	0.187794		0.175189	0.309891	0.0430476		0.131131	0.00201217	0.00408876		0.00136148	1.71412e-05	0.000667032		putative transport; Not classified		CP4-6 prophage; predicted sugar transporter
b0271	yagH	0.647777	0.423999	0.259588		0.462675	0.486812	0.0659506		0.314245	0.000167878	0.0233675		0.21228	0.00956461	0.00227708		putative enzyme; Not classified		CP4-6 prophage; predicted xylosidase/arabinosidase
b0272	yagI	1.53459	0.671598	0.44439		1.21678	0.306391	0.902014		0.359971	0.112583	0.216054		0.843938	1.12733e-05	0.944341		putative regulator; Not classified		CP4-6 prophage; predicted DNA-binding transcriptional regulator
b0273	argF	0.321902	0.0293324	0.0815453		0.994454	0.0272806	2.9771		0.000723764	1.01204e-52	2.12162e-05		1	5.49931e-35	0.209505		enzyme; Amino acid biosynthesis: Arginine		CP4-6 prophage; ornithine carbamoyltransferase 2, chain F
b0274	insB-3	1.27074	1.69139	0.293491		0.279398	0.650884	0.272387		0.713195	0.054097	0.0439094		0.0338006	0.18862	0.133286
b0275	insA-3	1.44959	1.70283	0.548425		1.22696	1.45465	0.578907		0.573531	0.0802362	0.417834		0.863624	0.309805	0.570683
b0276	yagJ	0.723518	1.32434	0.190843		1.26764	1.7666	0.335015		0.541785	0.346796	0.00475838		0.7997	0.0601564	0.21153				CP4-6 prophage; predicted protein
b0277	yagK	0.632761	0.795113	0.465805		0.530203	1.21024	1.08117		0.328819	0.461571	0.256699		0.360172	0.613311	0.968308				CP4-6 prophage; conserved protein
b0278	yagL	0.724713	1.60227	0.11661		2.70249	1.80334	0.774696		0.632601	0.262892	0.000608116		0.135781	0.168455	0.81825		phenotype; Not classified		CP4-6 prophage; DNA-binding protein
b0279	yagM	0.739237	1.774	0.0673399		0.163724	2.36356	0.149802		0.894476	0.446373	4.75262e-05		0.12826	0.187495	0.0378607				CP4-6 prophage; predicted protein
b0280	yagN	0.463791	1.56602	0.972332		0.592432	1.69796	0.802131		0.0398197	0.0936116	0.985798		0.444691	0.0723082	0.847365				CP4-6 prophage; predicted protein
b0281	intF	0.938555	1.16413	1.15824		0.873945	0.989575	0.990732		0.950288	0.621111	0.916051		0.910441	1	1		IS, phage, Tn; Not classified		CP4-6 prophage; predicted phage integrase
b0283	paoD	0.709348	0.841386	0.109343		0.548971	0.52243	0.0228883		0.4912	0.589697	0.000160514		0.379105	0.0389365	0.000117395				Moco insertion factor for PaoABC aldehyde oxidoreductase
b0284	paoC	0.629209	0.813301	0.0744454		0.44594	0.655809	0.0454147		0.291336	0.481633	1.2028e-05		0.197501	0.179163	0.000773586				PaoABC aldehyde oxidoreductase, Moco-containing subunit
b0285	paoB	0.7209	0.891463	0.0719034		0.325722	0.951922	0.0513652		0.523792	0.76739	1.12305e-05		0.0687465	0.968957	0.00119324				PaoABC aldehyde oxidoreductase, FAD-containing subunit
b0286	paoA	0.63423	0.649097	0.0667833		1.28944	0.653226	0.0874563		0.381135	0.16898	7.98149e-06		0.784697	0.241749	0.00545728		putative enzyme; Not classified		PaoABC aldehyde oxidoreductase, 2Fe-2S subunit
b0287	yagU	0.0456059	0.306678	0.912731		0.0344304	0.466905	0.326034		6.5488e-22	9.24656e-08	0.935168		7.94968e-10	0.00577228	0.198456				conserved inner membrane protein
b0288	ykgJ	0.509064	2.44175	0.226574		0.91697	0.696729	0.158775		0.173629	0.0120914	0.0183385		0.975806	0.530194	0.038336		putative carrier; Not classified		predicted ferredoxin
b0289	yagV	0.901544	1.99935	0.407848		0.585684	1.0995	0.148661		0.906623	0.00995251	0.166318		0.458148	0.843968	0.0265228				predicted chaperone
b0290	yagW	0.932814	1.78505	0.297393		0.527731	1.04345	0.198783		0.948667	0.0276149	0.0452943		0.330806	0.954242	0.0587383		putative factor; Not classified		predicted receptor
b0291	yagX	0.548808	0.608608	0.103693		0.202542	0.427778	0.110889		0.136423	0.0536521	0.000106873		0.00385349	0.00342871	0.0106552		putative enzyme; Not classified		predicted usher protein
b0292	matC	0.380581	0.506724	0.181944		0.129507	0.680605	0.241435		0.0102653	0.0138138	0.00403028		0.000410554	0.262997	0.100313				predicted chaperone
b0293	ecpA	0.242045	0.468402	0.561853		0.0581703	0.693922	0.513857		1.35751e-05	0.00208651	0.428659		2.60157e-07	0.24744	0.478763		plays a role in cell adherence to gut mucosa		Mat fimbrillin
b0294	ecpR	0.309796	0.306387	0.61315		0.0363318	1.31733	2.60446		0.00155205	1.12323e-05	0.537459		3.37984e-07	0.428837	0.297249		putative regulator of Mat fimbriae production		predicted regulator
b0295	ykgL	0.68231	1.31261	0.467973		0.407617	0.515245	0.0112803		0.754547	0.678355	0.40362		0.505422	0.437305	0.0182594				predicted protein
b0296	rpmE2	1.53874	4.10887	0.110584		6.59417	9.75614	2.60695		0.737167	0.0339667	0.00301083		0.0137801	2.46254e-05	0.346887				predicted ribosomal protein
b0297	eaeH	0.866187	0.459698	0.0541629		0.111437	1.51267	0.168054		0.973101	0.0854178	2.68712e-06		0.0338006	0.39538	0.0382518
b0298	insE-1	0.872591	1.1491	0.883205		0.684328	0.688772	0.471634		0.892812	0.763304	0.914346		0.672922	0.381874	0.468289		IS, phage, Tn; Transposon-related functions		IS3 element protein InsE
b0299	insF-1	0.525432	0.83265	0.157594		2.41138	1.04205	0.235221		0.486003	0.720151	0.00264891		0.247308	1	0.100722		IS, phage, Tn; Transposon-related functions		IS3 element protein InsF
b0300	ykgA	0.53824	1.38141	0.499053		0.551457	1.86565	0.26764		0.167574	0.294558	0.317514		0.401222	0.0448409	0.132478
b0301	ykgB	0.470156	0.398952	0.0909667		0.0982821	0.696452	0.536594		0.136423	0.00814678	8.51933e-05		0.00221222	0.400466	0.513128				conserved inner membrane protein
b0303	ykgI	0.954308	0.332837	0.251333		0.105929	0.0346235	1.68341		1	0.233153	0.177573		0.747372	0.0530846	0.738329				predicted protein
b0304	ykgC	0.45788	0.505832	0.138808		0.506232	1.09367	0.122633		0.0405568	0.00889153	0.000748024		0.297431	0.854636	0.0154653		putative enzyme; Not classified		predicted oxidoreductase with FAD/NAD(P)-binding domain and dimerization domain
b0305	ykgD	0.881223	0.915774	0.142087		0.31875	1.61885	0.162283		0.877372	0.843221	0.000872931		0.0767464	0.157977	0.0345303		putative regulator; Not classified		predicted DNA-binding transcriptional regulator
b0306	ykgE	0.707396	0.0892741	0.068608		1.01014	0.229115	0.244014		0.560488	2.35366e-22	9.23653e-06		1	2.23395e-07	0.10296		putative enzyme; Not classified		predicted oxidoreductase
b0307	ykgF	0.832414	0.193025	0.134063		0.485276	0.282251	0.182374		0.769328	1.55087e-13	0.000554363		0.260273	3.11133e-06	0.0455212				predicted amino acid dehydrogenase with NAD(P)-binding domain and ferridoxin-like domain
b0308	ykgG	0.83576	0.250212	0.112566		1.09727	0.380607	0.218788		0.783357	5.44349e-09	0.000202725		0.964838	0.000747888	0.0772375		putative transport; Not classified		predicted transporter
b0310	ykgH	1.14363	0.556999	0.0424808		2.96676	1.5875	0.531322		1	0.395948	4.03454e-06		0.252676	0.427945	0.510742				predicted inner membrane protein
b0311	betA	1.60277	0.869711	0.231118		0.9071	0.856678	0.359083		0.301024	0.640801	0.0128773		0.953088	0.667471	0.242914		enzyme; Osmotic adaptation		choline dehydrogenase, a flavoprotein
b0312	betB	1.34561	0.861184	0.325563		0.716733	1.11053	0.316535		0.575244	0.61072	0.0669427		0.670365	0.793451	0.185188		enzyme; Osmotic adaptation		betaine aldehyde dehydrogenase, NAD-dependent
b0313	betI	1.30925	0.743612	0.395512		1.01401	1.37127	0.613472		0.634489	0.268361	0.146558		1	0.310119	0.616322		putative regulator; Osmotic adaptation		DNA-binding transcriptional repressor
b0314	betT	1.23677	0.446514	0.175943		0.5725	0.522911	0.125512		0.739314	0.000578724	0.00280762		0.410503	0.0229328	0.0156446		transport; Transport of small molecules: Other		choline transporter of high affinity
b0315	yahA	1.02411	0.726391	1.65331		0.38731	1.23711	1.78914		1	0.216575	0.555362		0.107615	0.522296	0.539612				predicted DNA-binding transcriptional regulator
b0316	yahB	0.938966	1.2637	0.227214		0.709978	1.18489	0.229281		0.957059	0.460029	0.0124743		0.669958	0.662499	0.0872724		putative regulator; Not classified		predicted DNA-bindng transcriptional regulator
b0317	yahC	0.696158	0.26989	0.027434		0.241808	0.44305	0.0870906		0.653853	0.00331995	6.89969e-08		0.152689	0.11112	0.00594367				predicted inner membrane protein
b0318	yahD	0.271977	0.692479	0.10463		0.889822	6.73129	0.31033		0.00269361	0.356577	0.000186984		0.962847	3.22282e-10	0.186903		putative regulator; Not classified		predicted transcriptional regulator with ankyrin domain
b0319	yahE	0.30869	0.388132	0.0315859		0.336268	0.613181	0.143325		0.0471805	0.0169637	1.07901e-07		0.211127	0.28217	0.0243306				predicted protein
b0320	yahF	0.607664	0.405606	0.0371768		0.236484	0.976585	0.0354462		0.326754	0.00136043	1.44318e-07		0.0267433	1	0.000412459		putative enzyme; Not classified		predicted acyl-CoA synthetase with NAD(P)-binding domain and succinyl-CoA synthetase domain
b0321	yahG	0.793741	0.553474	0.0417888		0.522937	0.602864	0.0281754		0.730485	0.0337967	2.7081e-07		0.368691	0.126695	0.000224221				conserved protein
b0323	yahI	0.891531	0.978454	0.0508165		0.106997	0.657598	0.037782		0.921222	1	1.15303e-06		0.0015876	0.273204	0.000502083		putative enzyme; Not classified		predicted carbamate kinase-like protein
b0324	yahJ	1.53221	2.60193	0.447016		0.631012	1.06703	0.231722		0.359971	8.57434e-05	0.219655		0.517417	0.896742	0.0881179		putative enzyme; Not classified		predicted deaminase with metallo-dependent hydrolase domain
b0325	yahK	1.48519	0.502999	0.364973		0.803442	1.34125	0.292209		0.407358	0.00375895	0.108436		0.811626	0.346029	0.15628		putative enzyme; Not classified		predicted oxidoreductase, Zn-dependent and NAD(P)-binding
b0326	yahL	0.273604	0.617247	0.0454495		0.103454	0.360286	0.117369		0.0542848	0.435269	1.34143e-06		0.0268162	0.101934	0.0147825				predicted protein
b0327	yahM	1.23556	1.70705	0.164034		1.19842	1.99449	0.188656		0.936114	0.343634	0.00593247		0.95648	0.281139	0.0772686				predicted protein
b0328	yahN	0.619121	0.624067	0.174371		0.216393	0.218772	0.0861436		0.307801	0.0894237	0.0029033		0.0119762	1.21351e-06	0.00522927		putative enzyme; Not classified		neutral amino-acid efflux system
b0329	yahO	0.414036	0.473473	0.501698		0.766332	2.86616	2.06247		0.0167311	0.00857737	0.361536		0.756693	0.000277201	0.478269				predicted protein
b0330	prpR	0.695238	0.480516	0.0178357		0.133991	0.00333319	0.0385063		0.593145	0.0262484	2.24663e-09		0.0120287	4.59248e-13	0.000496618		regulator; Not classified		DNA-binding transcriptional activator
b0331	prpB	1.58858	0.67804	0.0223022		0.0138722	0.531706	0.0338915		0.546274	0.291029	7.5581e-09		0.00385349	0.134887	0.000386027		putative enzyme; Not classified		2-methylisocitrate lyase
b0333	prpC	1.14561	0.503705	0.0248561		0.535401	0.323184	0.00601863		0.946302	0.0460615	1.32666e-08		0.46784	0.00430467	2.67003e-06		putative enzyme; Not classified		2-methylcitrate synthase
b0334	prpD	0.986127	0.452925	0.0185939		0.192102	0.326835	0.0121331		1	0.00776262	2.24663e-09		0.0243787	0.00131534	2.08149e-05				2-methylcitrate dehydratase
b0335	prpE	1.37628	0.706922	0.0423853		1.09418	0.713996	0.0388164		0.592134	0.237055	2.74397e-07		0.964838	0.327212	0.000501537		putative enzyme; Not classified		predicted propionyl-CoA synthetase with ATPase domain
b0336	codB	0.0341175	0.598957	0.168037		0.0682866	0.425643	0.0773477		2.80868e-25	0.0402403	0.00219842		5.14592e-07	0.00247825	0.00372349		transport; Transport of small molecules: Nucleosides, purines, pyrimidines		cytosine transporter
b0337	codA	0.116838	0.694894	0.284606		0.183312	0.807121	0.227131		4.68695e-12	0.153634	0.0367094		0.00154641	0.522296	0.0839279		enzyme; Salvage of nucleosides and nucleotides		cytosine deaminase
b0338	cynR	0.849431	0.976866	0.175254		0.547621	1.06329	0.201937		0.805798	0.982183	0.00290245		0.374012	0.914054	0.0617642		regulator; Central intermediary metabolism: Pool, multipurpose conversions		DNA-binding transcriptional dual regulator
b0339	cynT	1.03256	0.956737	0.0436278		1.17386	0.455801	0.0303586		1	0.978181	5.94376e-07		0.922997	0.048195	0.000295389		enzyme; Central intermediary metabolism: Pool, multipurpose conversions		carbonic anhydrase
b0340	cynS	0.909683	1.30267	0.0942993		1.43431	0.413734	0.031375		0.940943	0.513694	8.79265e-05		0.700346	0.0380505	0.000393491		enzyme; Central intermediary metabolism: Pool, multipurpose conversions		cyanate aminohydrolase
b0341	cynX	0.872659	1.5278	0.0834189		0.292296	0.304277	0.0501592		0.862274	0.152403	2.76775e-05		0.0432412	0.00036455	0.00108028		transport; Transport of small molecules: Anions		predicted cyanate transporter
b0342	lacA	0.0578963	0.197707	0.422937		0.10061	0.154321	0.220863		1.55808e-18	2.46744e-13	0.18839		1.98517e-05	6.11263e-12	0.0810731		enzyme; Degradation of small molecules: Carbon compounds		thiogalactoside acetyltransferase
b0343	lacY	0.130579	0.243269	0.433431		0.109433	0.13071	0.123291		6.85894e-11	1.02435e-10	0.199688		3.48914e-05	5.10473e-14	0.015125		transport; Transport of small molecules: Carbohydrates, organic acids, alcohols		lactose/galactose transporter
b0344	lacZ	0.166756	0.379178	0.406592		0.102359	0.0939754	0.0566938		7.41781e-09	1.2663e-05	0.158569		1.77525e-05	1.45623e-18	0.00142721		enzyme; Degradation of small molecules: Carbon compounds		beta-D-galactosidase
b0345	lacI	1.08767	1.75259	0.419639		0.669996	0.73131	0.152725		0.941711	0.0282564	0.179043		0.587879	0.320471	0.0274764		regulator; Degradation of small molecules: Carbon compounds		DNA-binding transcriptional repressor
b0346	mhpR	1.84509	0.603039	0.0738364		1.35496	1.16134	0.0675798		0.249578	0.118344	1.47225e-05		0.756507	0.75421	0.00260649		regulator; Not classified		DNA-binding transcriptional activator, 3HPP-binding
b0347	mhpA	1.41969	0.431013	0.0203073		0.92229	0.44869	0.0216099		0.63991	0.00685336	3.54078e-09		1	0.0250255	9.68394e-05		enzyme; Degradation of small molecules: Carbon compounds		3-(3-hydroxyphenyl)propionate hydroxylase
b0348	mhpB	1.73303	0.288308	0.020594		0.194117	0.514364	0.0204496		0.517305	0.000713471	5.89937e-09		0.202092	0.112627	9.84602e-05		enzyme; Degradation of small molecules: Carbon compounds		2,3-dihydroxyphenylpropionate 1,2-dioxygenase
b0349	mhpC	0.754472	0.444422	0.0344709		0.309906	0.374978	0.0483895		0.75073	0.0124089	1.21728e-07		0.173491	0.00932416	0.000999697		enzyme; Degradation of small molecules: Carbon compounds		2-hydroxy-6-ketonona-2,4-dienedioic acid hydrolase
b0350	mhpD	0.966109	0.595977	0.0386528		0.815385	1.32935	0.0908633		1	0.135055	2.78274e-07		0.89837	0.511637	0.00615279		enzyme; Degradation of small molecules: Carbon compounds		2-keto-4-pentenoate hydratase
b0351	mhpF	1.01135	0.618064	0.0474262		1.30854	1.24896	0.058768		1	0.127309	8.28551e-07		0.819239	0.594656	0.00180851		enzyme; Degradation of small molecules: Carbon compounds		acetaldehyde-CoA dehydrogenase II, NAD-binding
b0352	mhpE	0.893963	0.711848	0.0666397		0.332854	1.00416	0.0860671		0.901193	0.281465	6.52746e-06		0.0996109	1	0.00516892		enzyme; Degradation of small molecules: Carbon compounds		4-hyroxy-2-oxovalerate/4-hydroxy-2-oxopentanoic acid aldolase, class I
b0353	mhpT	0.611533	0.947224	0.140232		0.464965	0.661191	0.109876		0.263629	0.906254	0.000749191		0.23189	0.209809	0.0105871		putative transport; Not classified		predicted 3-hydroxyphenylpropionic transporter
b0354	yaiL	0.687789	0.862664	0.533161		1.29052	0.922515	0.472144		0.417271	0.624203	0.374738		0.768443	0.860497	0.412266		putative enzyme; Not classified		nucleoprotein/polynucleotide-associated enzyme
b0355	frmB	399.71	52.9357	0.145041		66.425	0.747909	1.32384		3.18568e-40	8.8795e-46	0.0009512		2.63233e-13	0.398951	0.792104				predicted esterase
b0356	frmA	201.077	39.9516	0.309037		24.1274	0.262676	0.874416		1.98611e-35	2.16349e-42	0.0531008		4.17449e-09	6.43203e-07	0.918155		enzyme; Energy metabolism, carbon: Fermentation		alcohol dehydrogenase class III/glutathione-dependent formaldehyde dehydrogenase
b0357	frmR	397.93	61.4388	0.304688		41.1199	0.219618	0.9766		3.32363e-40	2.12233e-48	0.0528926		3.66166e-11	3.79131e-07	1				regulator protein that represses frmRAB operon
b0358	yaiO	1.00762	0.92555	0.169707		0.461588	0.594443	0.184563		1	0.881364	0.00269637		0.259761	0.14677	0.0489209				predicted protein
b0360	insC-1	0.810752	1.78319	1.92889		0.259908	0.725416	0.668675		0.723579	0.0306156	0.42149		0.0183034	0.342611	0.69229		IS, phage, Tn; Transposon-related functions		IS2 insertion element repressor InsA
b0361	insD-1	0.752907	1.02089	0.434584		0.388157	0.733869	0.331624		0.576893	0.998766	0.203461		0.115552	0.335392	0.20643		IS, phage, Tn; Transposon-related functions		IS2 insertion element transposase InsAB'
b0363	yaiP	0.848005	0.630927	0.0862449		0.980438	1.98028	0.630762		0.840458	0.136072	3.73117e-05		1	0.0296749	0.639645		putative enzyme; Not classified		predicted glucosyltransferase
b0364	yaiS	0.982628	0.263655	0.0211149		1.74735	2.958	0.483275		1	0.00394299	4.94859e-08		0.685339	0.003371	0.437172
b0365	tauA	10.8309	0.554478	0.0523387		2.18335	1.1511	0.172915		1.98628e-09	0.0490719	1.42167e-06		0.292233	0.78046	0.039962		transport; Transport of small molecules: Amino acids, amines		periplasmic-binding component of an ABC superfamily taurine transporter
b0366	tauB	6.20305	0.710587	0.0794807		0.860415	0.991022	0.251732		2.85264e-06	0.314342	2.57311e-05		0.921781	1	0.111288		transport; Transport of small molecules: Amino acids, amines		ATP-binding component of an ABC superfamily taurine transporter
b0367	tauC	4.36295	0.710158	0.0541641		0.222407	0.530595	0.0748532		0.000213246	0.31152	1.88407e-06		0.0394412	0.0816258	0.00358035		transport; Transport of small molecules: Amino acids, amines		membrane component of an ABC superfamily taurine transporter
b0368	tauD	3.20848	0.979877	0.118312		0.600379	0.990019	0.241403		0.00323673	0.998082	0.000286325		0.517014	1	0.0995532		putative enzyme; Not classified		taurine dioxygenase, 2-oxoglutarate-dependent
b0369	hemB	3.54367	2.57933	1.2596		5.13448	1.1206	0.550179		0.000423104	8.04177e-05	0.844868		0.00232624	0.768052	0.52666		enzyme; Biosynthesis of cofactors, carriers: Heme, porphyrin		porphobilinogen synthase
b0372	insF-2	0.650503	0.844212	0.106316		2.75307	1.38875	0.16603		0.754547	0.772081	0.000221253		0.183503	0.541267	0.0382035
b0373	insE-2	0.601354	1.26302	1.24239		0.649859	0.700442	0.427103		0.34522	0.544125	0.911866		0.6024	0.409242	0.383115
b0375	yaiV	0.517023	0.487327	0.108552		0.022918	2.17395	0.743414		0.600906	0.201987	0.000476437		0.043877	0.100975	0.773387				predicted DNA-binding transcriptional regulator
b0376	ampH	1.58754	3.19716	0.710868		0.997759	0.931045	0.213385		0.308207	1.58901e-06	0.677587		1	0.882482	0.0714925		putative enzyme; Not classified		beta-lactamase/D-alanine carboxypeptidase
b0377	sbmA	1.97995	2.9452	0.419315		2.11427	1.92748	0.385828		0.0997027	1.28209e-05	0.178992		0.230497	0.0231082	0.283676		putative membrane; Drug/analog sensitivity		predicted transporter
b0378	yaiW	0.975776	2.08513	0.603477		1.161	1.63295	0.35744		1	0.00318996	0.499617		0.895386	0.0958083	0.241588				predicted DNA-binding transcriptional regulator
b0379	yaiY	0.109038	6.51106	0.538175		0.657199	2.26675	0.285388		1.04243e-11	1.64441e-12	0.389606		0.567532	0.0103774	0.155605				predicted inner membrane protein
b0380	yaiZ	0.811248	0.477902	0.395877		0.650581	0.230319	0.0642909		0.80638	0.0125744	0.176623		0.652835	2.14273e-05	0.00408525				predicted inner membrane protein
b0381	ddlA	1.13869	0.977404	1.32807		0.76872	0.932473	0.470741		0.872135	0.973313	0.790713		0.756507	0.880143	0.407335		enzyme; Murein sacculus, peptidoglycan		D-alanine-D-alanine ligase A
b0382	iraP	0.565044	0.347178	1.9295		0.449887	1.96693	8.86776		0.157721	3.30716e-06	0.414443		0.194628	0.0155324	0.0113987		interacts with RssB, inhibiting ClpXP-mediated degradation of RpoS during stationary phase and periods of phosphate and nitrogen starvation		anti-adaptor protein
b0383	phoA	0.580698	0.305608	0.340052		0.394057	0.629014	0.470651		0.186448	1.10525e-07	0.0812149		0.120457	0.115192	0.406743		enzyme; Central intermediary metabolism: Phosphorus compounds		bacterial alkaline phosphatase
b0384	psiF	1.29367	0.875234	0.322817		2.17075	3.28343	0.148331		0.678529	0.773119	0.0822212		0.22536	0.000113679	0.0307886		phenotype; Central intermediary metabolism: Phosphorus compounds		conserved protein
b0385	adrA	0.817103	0.794473	0.0823279		0.333687	0.654237	0.135737		0.76788	0.500703	2.90245e-05		0.0967017	0.235268	0.0205477				predicted diguanylate cyclase
b0386	proC	1.2617	1.65405	1.0266		0.680669	0.619064	0.326914		0.689538	0.0485272	1		0.602609	0.101517	0.199454		enzyme; Amino acid biosynthesis: Proline		pyrroline-5-carboxylate reductase, NAD(P)-binding
b0387	yaiI	1.88989	2.57434	0.717584		1.27676	2.18927	0.534275		0.137345	0.000188143	0.691266		0.789636	0.00661035	0.504796				conserved protein
b0388	aroL	1.24319	0.496581	0.580705		1.8071	0.660172	0.627389		0.724921	0.00268028	0.45936		0.366788	0.161011	0.634956		enzyme; Amino acid biosynthesis: Chorismate		shikimate kinase II
b0389	yaiA	1.36104	0.385123	0.928013		4.12877	1.35416	1.7401		0.61768	0.000109318	0.959457		0.0125777	0.348812	0.575286				predicted protein
b0390	aroM	1.03717	0.20269	0.335836		0.859468	0.326287	0.607511		1	2.09041e-12	0.0789902		0.899599	5.04773e-05	0.608594				conserved protein
b0391	yaiE	0.53628	2.51007	1.19736		0.386071	2.75493	1.1374		0.11029	0.000192955	0.892806		0.107615	0.000218478	0.923216				conserved protein
b0392	ykiA	0.577322	0.481135	0.375483		0.275223	3.16144	0.824141		0.335499	0.0508127	0.14277		0.0971751	0.000414261	0.872364
b0393	rdgC	1.7385	2.30551	0.745943		1.6536	0.818916	0.426047		0.195385	0.000592939	0.735818		0.462529	0.552475	0.341331				DNA-binding protein, non-specific
b0394	mak	1.24118	0.858537	0.436297		1.24824	1.48573	0.411998		0.725674	0.607876	0.204312		0.809298	0.188205	0.322054		putative regulator; Not classified		manno(fructo)kinase
b0396	araJ	0.743463	1.31941	0.378803		2.19236	1.72438	0.250941		0.556451	0.339565	0.125072		0.204817	0.0659001	0.108299		transport; Degradation of small molecules: Carbon compounds		predicted transporter
b0397	sbcC	1.43752	1.06741	0.23429		1.74096	0.563666	0.144861		0.455363	0.876943	0.0136987		0.40238	0.0443667	0.0235657		enzyme; Degradation of DNA		exonuclease, dsDNA, ATP-dependent
b0398	sbcD	1.47753	1.34313	0.337838		1.10595	0.440245	0.212732		0.419643	0.289892	0.0805371		0.951785	0.00382251	0.0709422		enzyme; Degradation of DNA		exonuclease, dsDNA, ATP-dependent
b0399	phoB	1.04097	0.961572	0.302308		0.42714	0.929568	0.314829		1	0.936498	0.0487052		0.167647	0.879335	0.184433		regulator; Global regulatory functions		DNA-binding response regulator in two-component regulatory system with PhoR (or CreC)
b0400	phoR	1.07084	0.82859	0.18025		1.07568	1.10749	0.174685		0.963117	0.521447	0.00328778		0.982841	0.812509	0.0408931		enzyme; Global regulatory functions		sensory histidine kinase in two-component regulatory system with PhoB
b0401	brnQ	0.888479	2.0828	0.984288		0.513067	0.355631	0.271679		0.871407	0.00269056	0.997502		0.292581	0.000120115	0.130836		transport; Transport of small molecules: Amino acids, amines		branched chain amino acid transporter (LIV-II)
b0402	proY	1.47427	1.19627	0.81863		0.651444	0.703212	0.468159		0.417	0.549468	0.83779		0.551041	0.248274	0.403555		transport; Transport of small molecules: Amino acids, amines		predicted cryptic proline transporter
b0403	malZ	0.504245	0.710305	0.619797		0.71576	0.840519	0.406725		0.0714554	0.183727	0.528515		0.666675	0.618017	0.313205		enzyme; Degradation of small molecules: Carbon compounds		maltodextrin glucosidase
b0404	acpH	1.13087	1.95775	0.399779		0.610443	0.580118	0.159928		0.888788	0.0127064	0.158723		0.494023	0.103951	0.0337117		cleaves acyl-[acyl-carrier-protein] species with acyl chains of 6-16 carbon atoms		ACP phosphodiesterase
b0405	queA	2.78913	0.952122	0.670731		1.06132	0.257265	0.300886		0.00575411	0.902523	0.611237		0.997178	4.40867e-07	0.166433		enzyme; Aminoacyl tRNA synthetases, tRNA modification		S-adenosylmethionine:tRNA ribosyltransferase-isomerase
b0406	tgt	2.05071	1.73847	1.21775		1.85573	0.923495	0.574413		0.074252	0.0280951	0.874553		0.337196	0.857198	0.562275		enzyme; Aminoacyl tRNA synthetases, tRNA modification		tRNA-guanine transglycosylase
b0407	yajC	1.02006	1.02139	1.25046		1.84384	1.54278	1.3613		1	0.994628	0.852021		0.344955	0.141939	0.767384				SecYEG protein translocase auxillary subunit
b0408	secD	1.1504	0.860553	0.981117		1.12777	0.811602	0.735145		0.853258	0.60482	0.994468		0.926374	0.527721	0.766476		transport; Protein, peptide secretion		SecYEG protein translocase auxillary subunit
b0409	secF	1.0488	1.05554	1.02393		0.871637	0.793518	0.649124		0.989871	0.903095	1		0.907179	0.476609	0.661622		transport; Protein, peptide secretion		SecYEG protein translocase auxillary subunit
b0410	yajD	0.526276	1.68546	1.58913		0.275612	0.636896	0.587111		0.102067	0.0500866	0.60733		0.0223872	0.153541	0.58417				conserved protein
b0411	tsx	1.06931	0.98062	0.711123		0.98594	0.188499	0.332487		0.961124	0.98182	0.677783		1	3.14274e-10	0.20599		transport; Transport of small molecules: Nucleosides, purines, pyrimidines		nucleoside channel, receptor of phage T6 and colicin K
b0412	yajI	0.526291	2.18596	0.497894		1.0854	1.97567	0.561378		0.11325	0.00352371	0.317514		0.969618	0.024842	0.549762				predicted lipoprotein
b0413	nrdR	1.0586	1.20675	0.836707		0.809276	0.497996	0.455037		0.976215	0.52484	0.857934		0.822001	0.0132176	0.386274				DNA-binding transcriptional regulator
b0414	ribD	1.25279	1.35535	0.665891		0.833037	0.520007	0.373106		0.702929	0.261435	0.605548		0.857789	0.0196469	0.264312		enzyme; Biosynthesis of cofactors, carriers: Riboflavin		bifunctional diaminohydroxyphosphoribosylaminopyrimidine deaminase/5-amino-6-(5-phosphoribosylamino) uracil reductase
b0415	ribE	1.01545	1.59294	1.01729		1.10135	0.69982	0.763541		1	0.0712756	1		0.953088	0.243745	0.800168		enzyme; Biosynthesis of cofactors, carriers: Riboflavin		riboflavin synthase beta chain
b0416	nusB	1.12028	1.6454	1.00578		0.788156	0.573304	0.53091		0.894578	0.0508127	1		0.788069	0.0518972	0.498745		factor; RNA synthesis, modification, DNA transcription		transcription antitermination protein
b0417	thiL	1.01912	1.64415	0.439271		1.18088	0.532908	0.168559		1	0.053377	0.209939		0.877375	0.02805	0.0372049		enzyme; Biosynthesis of cofactors, carriers: Thiamin		thiamin-monophosphate kinase
b0418	pgpA	0.712126	1.44467	0.954036		0.782351	1.04808	0.687111		0.464226	0.165735	0.972365		0.77933	0.937234	0.710911		enzyme; Macromolecule synthesis, modification: Phospholipids		phosphatidylglycerophosphatase A
b0419	yajO	1.40574	0.972326	0.621145		1.10547	1.77353	0.905426		0.493853	0.95902	0.531719		0.949382	0.0436494	0.946556		putative enzyme; Not classified		predicted oxidoreductase, NAD(P)-binding
b0420	dxs	1.21984	1.3379	0.668369		2.46087	1.04982	0.670939		0.752528	0.284788	0.607691		0.12826	0.931584	0.690817		enzyme; Central intermediary metabolism: Pool, multipurpose conversions		1-deoxyxylulose-5-phosphate synthase, thiamine-requiring, FAD-requiring
b0421	ispA	0.833678	1.4525	0.959816		1.22679	0.562862	0.397574		0.757484	0.155425	0.976049		0.830572	0.0430758	0.299432		enzyme; Biosynthesis of cofactors, carriers: Menaquinone, ubiquinone		geranyltranstransferase
b0422	xseB	1.2632	1.62435	1.46919		2.76706	2.22786	2.16416		0.690919	0.061087	0.681561		0.0799507	0.00377882	0.395071		enzyme; Degradation of DNA		exonuclease VII small subunit
b0423	thiI	1.76957	1.6121	0.843519		0.901741	0.392025	0.342475		0.179325	0.061074	0.865399		0.944893	0.000556854	0.219265		putative enzyme; Not classified		sulfur transfer protein
b0424	yajL	1.27022	1.7229	1.23276		0.820189	1.22664	0.33962		0.678068	0.0325262	0.865322		0.838876	0.544758	0.217624				conserved protein
b0425	panE	1.53691	1.80954	1.28983		1.58311	1.33327	0.631253		0.353504	0.0184007	0.824182		0.515323	0.357189	0.639645				2-dehydropantoate reductase, NADPH-specific
b0426	yajQ	1.13095	1.1094	1.06614		1.63584	1.32094	1.07309		0.882075	0.762985	0.985571		0.474893	0.371577	0.971135				predicted nucleotide binding protein
b0427	yajR	1.31948	2.91874	0.435445		1.03902	0.597589	0.147056		0.612987	1.21875e-05	0.203461		1	0.0907076	0.0251821		putative transport; Not classified		predicted transporter
b0428	cyoE	0.697363	0.867419	0.38678		0.39877	0.998793	0.381377		0.446734	0.649969	0.13631		0.131999	1	0.277728		enzyme; Energy metabolism, carbon: Aerobic respiration		protoheme IX farnesyltransferase
b0429	cyoD	0.762104	0.701018	0.354132		1.00259	1.24839	0.596601		0.673464	0.272035	0.112041		1	0.575765	0.601311		enzyme; Energy metabolism, carbon: Aerobic respiration		cytochrome o ubiquinol oxidase subunit IV
b0430	cyoC	0.967635	0.696268	0.184897		0.703081	0.560264	0.330579		1	0.25007	0.00453578		0.699451	0.0975639	0.210459		enzyme; Energy metabolism, carbon: Aerobic respiration		cytochrome o ubiquinol oxidase subunit III
b0431	cyoB	1.02892	0.576641	0.174296		0.94759	0.446985	0.238737		1	0.0280946	0.00274764		1	0.00494441	0.0954794		enzyme; Energy metabolism, carbon: Aerobic respiration		cytochrome o ubiquinol oxidase subunit I
b0432	cyoA	1.05535	0.428329	0.0902029		0.841612	0.140179	0.106963		1	0.00150045	5.45688e-05		0.909272	3.03606e-09	0.0100563		enzyme; Energy metabolism, carbon: Aerobic respiration		cytochrome o ubiquinol oxidase subunit II
b0433	ampG	0.556694	0.977363	0.235363		1.05838	0.290116	0.136415		0.141017	0.976735	0.01456		1	8.42282e-06	0.02047		regulator; Drug/analog sensitivity		muropeptide transporter
b0434	yajG	1.00445	1.55982	0.534418		1.20139	1.04955	0.454644		1	0.0863975	0.376502		0.857789	0.934905	0.386404		putative enzyme; Not classified		predicted lipoprotein
b0435	bolA	1.07715	2.66416	2.40976		1.38378	9.60658	4.34608		0.951136	8.14766e-05	0.240057		0.679233	1.10613e-16	0.0906527		putative regulator; Murein sacculus, peptidoglycan		regulator of penicillin binding proteins and beta lactamase transcription (morphogene)
b0436	tig	1.7435	1.265	1.49996		2.45382	1.33255	1.64532		0.191547	0.402341	0.654173		0.129235	0.351158	0.606307		factor; Cell division		peptidyl-prolyl cis/trans isomerase (trigger factor)
b0437	clpP	0.922312	1.67728	1.54909		0.841664	1.91556	1.21113		0.925796	0.040766	0.617773		0.869634	0.0195811	0.868768		enzyme; Degradation of proteins, peptides, glyco -!- predicted to function in degrading misfolded proteins -!- clpP is required for maximal virulence in mice		proteolytic subunit of ClpA-ClpP and ClpX-ClpP ATP-dependent serine proteases
b0438	clpX	0.975372	1.22617	1.38624		0.993456	1.34898	0.925783		1	0.475648	0.742755		1	0.329448	0.965309		enzyme; Degradation of proteins, peptides, glyco		ATPase and specificity subunit of ClpX-ClpP ATP-dependent serine protease
b0439	lon	1.13406	1.18247	1.17974		1.40347	1.93828	1.09624		0.878781	0.574939	0.901555		0.65982	0.0169078	0.952609		enzyme; Global regulatory functions -!- lon is required for maximal virulence in mice		DNA-binding ATP-dependent protease La
b0440	hupB	0.568234	1.76389	1.95968		0.458113	1.12373	0.58989		0.15405	0.0239846	0.388584		0.202092	0.760519	0.582829		factor; Basic proteins - synthesis, modification		HU, DNA-binding transcriptional regulator, beta subunit
b0441	ppiD	1.50302	1.11227	1.18549		1.52044	1.90371	1.05102		0.384708	0.753754	0.897837		0.561171	0.0205911	0.987624		putative factor; Not classified		peptidyl-prolyl cis-trans isomerase D
b0442	ybaV	1.13001	1.1034	0.61747		0.816784	2.01544	0.820679		0.901485	0.804823	0.531935		0.850077	0.0193886	0.866205				conserved protein
b0443	fadM	0.897728	0.747199	0.379012		0.336008	1.14038	0.491301		0.922379	0.407461	0.145672		0.105442	0.807686	0.459171				thioesterase III
b0444	queC	1.39364	1.38773	0.629676		1.91507	1.8153	0.783986		0.517305	0.23401	0.54742		0.31234	0.038738	0.822617				enzyme in preQ biosynthesis
b0445	ybaE	0.567155	0.818995	0.141202		0.46879	0.281552	0.0633338		0.17549	0.507384	0.000775433		0.236169	1.49239e-05	0.00213829				predicted transporter subunit: periplasmic-binding component of ABC superfamily
b0446	cof	1.03642	1.5337	0.43166		0.664305	1.48931	0.27235		1	0.145088	0.200623		0.596115	0.23074	0.134163				thiamin pyrimidine pyrophosphate hydrolase
b0447	ybaO	1.16244	2.32008	0.775046		0.945141	1.80674	0.451191		0.85285	0.00147881	0.777896		1	0.0564359	0.383115		putative regulator; Not classified		predicted DNA-binding transcriptional regulator
b0448	mdlA	1.25582	1.61225	0.379916		1.36405	1.23116	0.237792		0.708008	0.0687796	0.125476		0.701772	0.545082	0.0941097				predicted ATP-binding component of multidrug ABC transporter
b0449	mdlB	1.40051	1.91867	0.340534		1.63261	1.03394	0.309511		0.512633	0.0107415	0.0819663		0.483811	0.972529	0.178126				predicted ATP-binding component of multidrug ABC transporter
b0450	glnK	0.398634	0.581836	16.9821		0.0141859	51.8929	0.227757		0.22034	0.118725	5.95983e-05		0.00509209	8.42644e-37	0.0908701		regulator; Central intermediary metabolism: Pool, multipurpose conversions		nitrogen assimilation regulatory protein for GlnL, GlnE, and AmtB
b0451	amtB	0.716196	0.905097	7.32489		0.483668	21.421	0.376712		0.487368	0.765004	0.00281142		0.253883	1.20598e-27	0.269474		putative transport; Central intermediary metabolism: Pool, multipurpose conversions		ammonium transporter
b0452	tesB	1.25138	1.52428	0.54644		0.976768	0.995672	0.382888		0.71203	0.114301	0.397666		1	1	0.280756		enzyme; Fatty acid and phosphatidic acid biosynthesis		acyl-CoA thioesterase II
b0453	ybaY	1.00121	1.05111	0.681193		1.19788	3.66814	0.191076		1	0.924475	0.63234		0.860126	1.6326e-06	0.0549364		phenotype; Not classified		predicted outer membrane lipoprotein
b0454	atl	0.779117	0.894542	0.75905		0.421219	1.11827	0.627478		0.661981	0.754673	0.760052		0.177165	0.80111	0.636028				predicted methyltransferase
b0455	ffs	6.19455	1	0.153298		1	1	0.0453576		0.906891	1	0.414536		1	1	0.339296
b0456	ybaA	0.757403	0.969537	0.231178		0.411169	2.37343	0.0515476		0.675147	1	0.0173204		0.228167	0.0141451	0.00161316				conserved protein
b0457	ylaB	0.723023	0.824011	0.251969		1.02217	1.04583	0.431233		0.514571	0.509362	0.0209544		1	0.949222	0.348874				conserved inner membrane protein
b0458	ylaC	1.86766	0.502146	0.541606		0.658894	0.8883	0.803164		0.151107	0.00512632	0.391082		0.579305	0.770262	0.847533				predicted inner membrane protein
b0459	maa	0.976622	0.567405	0.50639		0.860715	1.33456	2.20605		1	0.0214171	0.324414		0.899863	0.361235	0.383115		putative enzyme; Not classified		maltose O-acetyltransferase
b0460	hha	1.18128	1.39437	1.01094		2.56928	2.38649	4.64387		0.826842	0.257788	1		0.121477	0.00255097	0.0787785		regulator; Proteins - translation and modification		haemolysin expression modulating protein
b0461	tomB	1.44283	2.52767	1.58325		4.22555	5.6572	4.25867		0.495576	0.00049574	0.628075		0.0105745	7.09865e-10	0.0987463				toxin overexpression modulator
b0462	acrB	2.2214	2.01141	1.21639		2.70672	1.69489	1.12666		0.0406402	0.00437245	0.874553		0.0860955	0.0635673	0.930457		transport; Drug/analog sensitivity		multidrug efflux system protein
b0463	acrA	2.68729	1.70986	1.05454		4.99132	2.60472	1.45593		0.0079033	0.0333349	0.995818		0.00286451	0.000372287	0.710176		transport; Drug/analog sensitivity		multidrug efflux system
b0464	acrR	2.09412	1.79888	0.668594		1.75785	2.13365	0.741948		0.0732798	0.0253597	0.611154		0.400722	0.0079113	0.775152		regulator; Drug/analog sensitivity -!- negatively regulates the transcription of the genes of the efflux pump AcrAB		DNA-binding transcriptional repressor
b0465	kefA	0.886397	1.08413	0.400898		0.755943	0.643736	0.373134		0.868635	0.82939	0.151488		0.737179	0.133545	0.263312				mechanosensitive channel protein
b0466	ybaM	1.15625	1.19613	0.59748		1.13029	0.879031	0.953788		0.968099	0.811344	0.554692		0.974307	0.914247	0.978603				predicted protein
b0467	priC	0.912332	0.986373	0.454781		0.430882	0.513063	0.257682		0.916611	0.999125	0.235467		0.170597	0.0207159	0.117499		factor; DNA - replication, repair, restriction/modification		primosomal replication protein N''
b0468	ybaN	1.1624	2.12873	0.222196		0.404671	0.346864	0.0501353		0.872624	0.00927168	0.0121995		0.17487	0.00422758	0.00127813		orf; Not classified		conserved inner membrane protein
b0469	apt	2.2872	1.10283	0.974431		1.2878	0.947777	0.307272		0.0337945	0.783665	0.986499		0.768443	0.921756	0.176662		enzyme; Salvage of nucleosides and nucleotides		adenine phosphoribosyltransferase
b0470	dnaX	1.48197	1.2412	0.592135		0.761814	0.921448	0.458918		0.407358	0.449362	0.478242		0.747372	0.852091	0.388522		enzyme; DNA - replication, repair, restriction/modification		DNA polymerase III/DNA elongation factor III, tau and gamma subunits
b0471	ybaB	1.32764	1.31345	1.48207		1.49918	0.872134	1.18185		0.596769	0.32377	0.670385		0.57919	0.710603	0.890871				conserved protein
b0472	recR	1.00511	1.57574	0.763435		0.885874	0.590028	0.684398		1	0.0763635	0.76126		0.925934	0.0664732	0.70692		putative enzyme; DNA - replication, repair, restriction/modification		gap repair protein
b0473	htpG	1.13455	1.15403	0.994668		1.29788	1.00484	0.907822		0.878004	0.641743	1		0.756693	1	0.948663		factor; Chaperones		molecular chaperone HSP9 family
b0474	adk	0.763335	0.976585	1.33408		1.34395	3.39849	2.53578		0.592733	0.970617	0.784457		0.715873	3.98482e-06	0.294454		enzyme; Purine ribonucleotide biosynthesis		adenylate kinase
b0475	hemH	1.76481	1.22056	0.343419		2.99294	1.6801	0.259553		0.19136	0.507663	0.0856754		0.0569629	0.0787461	0.118589		enzyme; Biosynthesis of cofactors, carriers: Heme, porphyrin		ferrochelatase
b0476	aes	1.05831	0.626067	0.160755		0.160521	0.488302	0.11507		0.990309	0.0776875	0.00172002		0.00217329	0.0169724	0.0124545		orf; Not classified		acetyl esterase
b0477	gsk	1.38447	1.49093	0.838535		1.11775	0.671376	0.313262		0.520347	0.127254	0.858895		0.937853	0.184546	0.182245		enzyme; Salvage of nucleosides and nucleotides		inosine/guanosine kinase
b0478	ybaL	1.2196	0.990151	0.426722		0.975577	1.05977	0.374502		0.752778	1	0.18839		1	0.908757	0.265717		putative transport; Not classified		predicted transporter with NAD(P)-binding Rossmann-fold domain
b0479	fsr	1.31741	4.23614	0.752963		0.856337	3.03382	0.422103		0.617175	6.18557e-09	0.745458		0.892501	6.85024e-05	0.337045		putative transport; Not classified		predicted fosmidomycin efflux system
b0480	ushA	0.837425	0.862246	0.477137		0.785337	1.43975	0.33702		0.766947	0.614361	0.269477		0.783965	0.226012	0.211856		enzyme; Central intermediary metabolism: Sugar-nucleotide biosynthesis, conversions		5'-nucleotidase/UDP-sugar hydrolase
b0481	ybaK	0.852072	1.36524	0.438465		0.51494	1.58664	0.285966		0.800212	0.276589	0.210824		0.30411	0.133265	0.151941				bifunctional cys-tRNA Pro deacetylase/cys-tRNA Cys deacylase
b0482	ybaP	0.803157	1.71072	0.515583		0.606153	1.19687	0.429777		0.691837	0.0364322	0.340236		0.472525	0.605692	0.347443		putative enzyme; Not classified		conserved protein
b0483	ybaQ	0.524939	2.19639	1.17491		1.01418	2.19748	2.21156		0.102067	0.00175443	0.909358		1	0.0051741	0.385363				predicted DNA-binding transcriptional regulator
b0484	copA	0.561519	1.0263	0.471036		2.15155	2.54705	0.327188		0.143126	0.979699	0.257491		0.211458	0.000514624	0.198301		putative enzyme; Not classified		copper transporter
b0485	glsA1	0.159519	0.310716	0.0682193		0.990733	6.54218	0.131577		6.03695e-09	5.54748e-07	8.02022e-06		1	2.32138e-12	0.0187316		putative enzyme; Not classified		predicted glutaminase
b0486	ybaT	0.129629	0.718699	0.148058		0.230646	1.96862	0.0795858		6.43214e-11	0.213569	0.0010205		0.00711471	0.0162472	0.00408525		putative transport; Not classified		predicted transporter
b0487	cueR	0.93757	1.72143	0.650161		0.676056	1.40662	0.355963		0.950418	0.0353714	0.580943		0.598838	0.273204	0.241579				copper responsive transcription regulator
b0488	ybbJ	0.834629	1.04307	0.532983		0.261761	0.560552	0.231851		0.766947	0.941868	0.373079		0.0165827	0.0497194	0.0898935				conserved inner membrane protein
b0489	qmcA	0.69762	0.666946	0.689368		0.678295	0.96613	0.564248		0.431967	0.105666	0.641553		0.599295	0.966137	0.547963		putative enzyme; Not classified		predicted protease, membrane anchored
b0490	ybbL	0.408335	1.12225	0.340725		0.708387	2.04345	0.256874		0.0142145	0.753023	0.0854926		0.663617	0.0137291	0.117499		putative transport; Not classified		predicted transporter subunit: ATP-binding component of ABC superfamily
b0491	ybbM	0.383747	1.01182	0.29095		0.520944	1.35187	0.254468		0.0076182	1	0.042091		0.319118	0.364442	0.113785		putative transport; Drug/analog sensitivity		predicted inner membrane protein
b0492	ybbN	1.08861	1.26992	0.851279		1.0167	1.46447	0.660688		0.939055	0.395948	0.873497		1	0.200174	0.677206		putative enzyme; Not classified		predicted thioredoxin domain-containing protein
b0493	ybbO	1.3313	1.39566	0.765661		1.14167	1.54546	0.613842		0.595266	0.215391	0.764231		0.914747	0.141043	0.616201		putative enzyme; Not classified		predicted oxidoreductase with NAD(P)-binding Rossmann-fold domain
b0494	tesA	0.935471	1.13369	0.820013		0.821188	1.10836	0.455299		0.946646	0.705859	0.839218		0.841769	0.803039	0.385363		enzyme; Fatty acid and phosphatidic acid biosynthesis		multifunctional acyl-CoA thioesterase I and protease I and lysophospholipase L1
b0495	ybbA	0.879403	0.728599	0.335115		0.599262	0.851559	0.438354		0.858834	0.232686	0.0773127		0.458519	0.657779	0.3597		putative transport; Not classified		predicted transporter subunit: ATP-binding component of ABC superfamily
b0496	ybbP	0.665288	0.641185	0.164916		0.557216	0.564793	0.14594		0.357723	0.0749429	0.00186069		0.374012	0.0467489	0.0239411		putative enzyme; Not classified		predicted inner membrane protein
b0497	rhsD	0.923985	0.737135	0.180308		0.636628	1.26035	0.282474		0.931009	0.243676	0.00314128		0.523886	0.479561	0.143086		orf; Transposon-related functions		rhsD element protein
b0498	ybbC	0.223456	0.135079	0.441922		1.05689	5.98012	36.1383		0.0082619	4.15457e-08	0.314014		1	1.16797e-09	0.000303322				predicted protein
b0499	ylbH	0.560824	0.222947	0.061556		1.28141	2.1338	0.783586		0.304283	8.89291e-07	6.4524e-06		0.850077	0.0142462	0.824743
b0501	NA	0.92186	0.296656	0.104174		1.41261	7.37151	3.43925		1	0.0255879	0.000428157		0.891711	1.1767e-08	0.169973
b0502	ylbG	0.843395	1.18625	0.448293		0.773513	0.929921	0.232209		0.805334	0.634585	0.232294		0.785245	0.907935	0.0936138
b0503	selU	3.13876	2.97129	0.345649		3.17455	1.79434	0.263191		0.00199133	9.74363e-06	0.0879072		0.0432199	0.0451538	0.121812		phenotype; Surface polysaccharides & antigens		tRNA 2-selenouridine synthase, selenophosphate-dependent
b0504	allS	0.73955	0.631346	0.0413533		0.194169	0.326742	0.0508653		0.685481	0.155425	3.73492e-07		0.0243787	0.00238218	0.00117019		putative regulator; Not classified		DNA-binding transcriptional activator of the allD operon
b0505	allA	0.765147	1.03061	0.220378		0.898269	1.75016	0.225063		0.651521	0.998766	0.0114022		0.952636	0.0806108	0.0861952				ureidoglycolate hydrolase
b0506	allR	0.730949	1.2153	1.19707		0.62759	1.2675	0.599369		0.508255	0.500703	0.889922		0.505743	0.464651	0.594939		putative regulator; Not classified		DNA-binding transcriptional repressor
b0507	gcl	0.909417	1.0129	0.0945174		0.662134	0.678063	0.0519094		0.914672	1	6.11515e-05		0.596775	0.253916	0.00117019		enzyme; Central intermediary metabolism: Pool, multipurpose conversions		glyoxylate carboligase
b0508	hyi	0.751558	0.355976	0.0528053		0.449301	0.397641	0.0829003		0.75433	0.0050057	2.7162e-06		0.46784	0.02805	0.00503347		phenotype; Not classified		hydroxypyruvate isomerase
b0509	glxR	0.702012	0.389391	0.0361752		0.294738	0.420003	0.0449026		0.615168	0.00551728	1.63918e-07		0.127478	0.0259667	0.000825512		putative enzyme; Not classified		tartronate semialdehyde reductase, NADH-dependent
b0511	ybbW	0.437641	0.193495	0.019679		0.0130319	0.684075	0.037258		0.287458	3.27282e-06	4.40176e-09		0.00300483	0.346554	0.000481858		putative transport; Not classified		predicted allantoin transporter
b0512	allB	0.522593	0.481377	0.084017		0.719626	1.41805	0.0881975		0.149892	0.00889153	2.86531e-05		0.713009	0.297617	0.00538997		putative enzyme; Not classified		allantoinase
b0513	ybbY	1.14745	0.621914	0.0504368		0.545565	0.828154	0.0349371		0.901485	0.159916	1.04363e-06		0.452362	0.683934	0.000400791		putative transport; Not classified		predicted uracil/xanthine transporter
b0514	glxK	0.804434	0.648821	0.0989886		0.488515	1.29073	0.158978		0.713723	0.138142	8.65506e-05		0.284072	0.4772	0.031406				glycerate kinase II
b0515	allE	0.32052	0.463479	0.462283		0.404472	1.09764	0.221332		0.00119474	0.00231436	0.249098		0.138998	0.844218	0.0810731				conserved protein
b0516	allC	0.514023	0.508117	0.123924		0.331585	1.35501	0.127829		0.117507	0.0118205	0.000345819		0.0756444	0.370034	0.0167393		phenotype; Not classified		allantoate amidohydrolase
b0517	allD	0.686334	0.415515	0.0201342		0.0714065	0.134451	0.024338		0.590249	0.0137444	5.4474e-09		0.00456539	1.50561e-05	0.000156326		putative enzyme; Not classified		ureidoglycolate dehydrogenase
b0518	fdrA	0.667889	0.466101	0.0173571		0.103863	0.311132	0.0252664		0.517305	0.0165417	2.21893e-09		0.00321736	0.00149542	0.000156326		transport; Protein, peptide secretion		predicted acyl-CoA synthetase with NAD(P)-binding Rossmann-fold domain
b0520	ylbF	0.929577	0.790486	0.0752039		0.654411	0.973326	0.0635814		0.962509	0.51198	1.60087e-05		0.617624	1	0.00223025		putative enzyme; Not classified		conserved protein
b0521	ybcF	0.817031	0.913954	0.0864769		0.128792	0.639142	0.0702349		0.764029	0.843221	3.73117e-05		0.00123012	0.225257	0.00297607		putative enzyme; Not classified		predicted carbamate kinase
b0522	purK	0.568495	2.26295	1.24498		1.04768	0.287494	0.297395		0.1546	0.000739067	0.853843		1	2.75178e-06	0.160817		enzyme; Purine ribonucleotide biosynthesis		N5-carboxyaminoimidazole ribonucleotide synthase
b0523	purE	0.614308	2.29079	1.30715		0.823372	0.196599	0.14147		0.238907	0.000631904	0.806404		0.843497	1.24836e-09	0.0221663		enzyme; Purine ribonucleotide biosynthesis		N5-carboxyaminoimidazole ribonucleotide mutase
b0524	lpxH	0.741331	1.22746	0.263989		0.905164	0.692821	0.19065		0.545957	0.490353	0.0266175		0.952636	0.241943	0.0526989				UDP-2,3-diacylglucosamine pyrophosphatase
b0525	ppiB	0.91909	1.94028	1.18391		0.933922	1.07927	0.71843		0.921772	0.00729112	0.898913		0.982798	0.864407	0.746538		enzyme; Proteins - translation and modification		peptidyl-prolyl cis-trans isomerase B (rotamase B)
b0526	cysS	2.09882	1.87873	1.05193		1.90491	1.18814	0.415068		0.0625323	0.0114084	0.997757		0.312863	0.619454	0.324988		enzyme; Aminoacyl tRNA synthetases, tRNA modification		cysteinyl-tRNA synthetase
b0527	ybcI	0.670371	1.76616	0.213736		0.655947	0.760688	0.158796		0.415207	0.0569849	0.0095604		0.584741	0.498972	0.0327619				conserved inner membrane protein
b0528	ybcJ	0.830818	5.39524	0.814406		0.590834	1.97227	1.0726		0.762053	6.25436e-11	0.838417		0.444603	0.0288852	0.975184				predicted RNA-binding protein
b0529	folD	0.982871	1.8452	0.915948		0.983555	1.01177	0.88821		1	0.0140761	0.938121		1	1	0.930657		enzyme; Biosynthesis of cofactors, carriers: Folic acid		bifunctional 5,1-methylene-tetrahydrofolate dehydrogenase/5,1-methylene-tetrahydrofolate cyclohydrolase
b0530	sfmA	0.805528	0.466409	0.0480202		0.573417	1.43501	0.1263		0.822981	0.105146	4.95637e-06		0.656004	0.487764	0.0205308		putative structure; Not classified		predicted fimbrial-like adhesin protein
b0531	sfmC	0.542249	0.280895	0.0254341		0.0312696	0.0154432	0.0752003		0.615168	0.0416193	1.01394e-07		0.0865439	0.000655649	0.00459272		putative factor; Not classified		pilin chaperone, periplasmic
b0532	sfmD	0.537216	0.359942	0.102518		0.189777	0.703581	0.242213		0.14962	4.19273e-05	0.000103282		0.00510142	0.28217	0.0988144		putative membrane; Not classified		predicted outer membrane export usher protein
b0533	sfmH	0.506033	0.529086	0.0818442		0.105042	0.681389	0.231525		0.186138	0.0866876	3.35911e-05		0.00321736	0.394549	0.0919692
b0534	sfmF	1.21604	0.312028	0.0865803		0.546772	0.743627	0.100841		0.991103	0.0362748	8.92723e-05		0.755832	0.710603	0.0111349		putative structure; Not classified		predicted fimbrial-like adhesin protein
b0535	fimZ	0.358446	0.657149	0.139539		0.179223	1.39637	0.259989		0.303399	0.563139	0.00194499		0.202092	0.739775	0.144214		putative regulator; Surface structures		predicted DNA-binding transcriptional regulator
b0537	intD	0.541262	0.801648	0.866724		0.351537	0.785819	0.448844		0.122355	0.432668	0.889922		0.0736049	0.467331	0.37595		IS, phage, Tn; Phage-related functions and prophages		DLP12 prophage; predicted integrase
b0539	exoD	1.1105	0.661168	0.0585208		0.0436502	0.561108	0.0893022		1	0.544125	2.76775e-05		0.25099	0.536544	0.00840031
b0540	insE-3	0.526993	1.81949	0.669103		0.515769	0.964534	0.289641		0.186593	0.071949	0.629695		0.360541	1	0.185188
b0541	insF-3	0.550447	0.991574	0.0708046		2.73988	1.14871	0.103906		0.575914	1	1.8565e-05		0.173478	0.889179	0.00996921
b0542	renD	0.956339	1.29964	0.361984		0.205456	0.436102	0.15939		0.976592	0.349501	0.104053		0.00358543	0.00267608	0.03106
b0543	emrE	0.719371	2.25776	1.48811		1.98758	2.92628	2.5702		0.553758	0.00992708	0.752869		0.305823	0.00104324	0.346887		transport; Drug/analog sensitivity		DLP12 prophage; multidrug resistance protein
b0544	ybcK	0.806059	0.777301	0.092356		1.72689	1.26278	0.606634		0.840458	0.640931	0.00011081		0.525026	0.716894	0.610118				DLP12 prophage; predicted recombinase
b0545	ybcL	0.628704	0.551465	0.622336		0.729008	0.691082	0.785562		0.33606	0.0267215	0.54121		0.719306	0.263833	0.827526				DLP12 prophage; predicted kinase inhibitor
b0546	ybcM	0.293583	1.03221	1.51462		0.318371	1.24012	2.62056		0.000299578	0.972577	0.650035		0.0480721	0.532569	0.279867		putative regulator; Not classified		DLP12 prophage; predicted DNA-binding transcriptional regulator
b0547	ybcN	0.898366	0.757559	0.0920521		0.125803	0.311513	0.155359		1	0.710772	0.000142679		0.0526171	0.062918	0.0347766				DLP12 prophage; predicted protein
b0548	ninE	1	0.20719	0.0278852		1	0.200685	0.0245196		1	0.900771	0.0372312		1	1	0.107472		IS, phage, Tn; Phage-related functions and prophages		DLP12 prophage; conserved protein
b0549	ybcO	1.05342	0.314259	0.0458695		0.267389	1.09036	0.256794		1	0.0803316	9.76469e-06		0.391076	1	0.131893				DLP12 prophage; predicted protein
b0550	rusA	1.08332	0.348088	0.0355497		0.558386	0.422995	0.142641		1	0.0725858	1.34305e-06		0.755832	0.20331	0.0277179		enzyme; Degradation of DNA		DLP12 prophage; endonuclease RUS
b0551	quuD	0.725147	0.673763	0.0892965		0.0186519	1.9271	0.983767		0.80755	0.601504	0.000206879		0.0163323	0.236776	1				DLP12 prophage; predicted antitermination protein
b0552	insH-2	0.697156	1.32986	0.602873		0.402853	0.804183	0.880186		0.426893	0.296667	0.497563		0.125235	0.509695	0.923216
b0554	essD	0.239978	0.183339	0.175537		0.0202093	1.44416	0.381792		0.100719	0.0474505	0.0273404		0.022287	0.721548	0.373531				DLP12 prophage; predicted phage lysis protein
b0555	arrD	0.2877	0.333964	0.166695		0.144727	0.65621	0.467471		0.00816195	0.00147596	0.00330284		0.0100109	0.304821	0.413779		IS, phage, Tn; Phage-related functions and prophages		DLP12 prophage; endolysin
b0556	rzpD	0.352504	0.396588	0.148456		0.252945	0.440226	0.0791018		0.014152	0.00752633	0.00145348		0.0330158	0.0380214	0.00467346		IS, phage, Tn; Phage-related functions and prophages		DLP12 prophage; predicted murein endopeptidase
b0557	borD	0.213721	0.227068	0.377473		0.118708	0.103759	0.435319		1.13243e-06	2.38539e-10	0.140335		7.0154e-05	1.67852e-14	0.371031		IS, phage, Tn; Phage-related functions and prophages		DLP12 prophage; predicted lipoprotein
b0558	ybcV	0.471499	1.11023	1.16619		2.44082	1.81233	5.49114		0.62515	0.917738	1		0.360172	0.359568	0.115434		putative structure; Not classified		DLP12 prophage; predicted protein
b0559	ybcW	0.560823	0.799405	3.44112		0.855248	1.56993	5.28171		0.218073	0.478507	0.0929091		0.915283	0.155165	0.0600821				DLP12 prophage; predicted protein
b0560	nohB	1.4529	0.562445	0.193991		0.121481	0.337858	0.200676		0.547908	0.0446877	0.00597328		0.00366381	0.00077086	0.0625782		IS, phage, Tn; Phage-related functions and prophages		DLP12 prophage; DNA packaging protein
b0561	tfaD	0.85116	0.543023	0.0812132		0.0106801	0.706744	0.264355		0.918753	0.136072	5.34927e-05		0.0010509	0.496516	0.131876
b0562	ybcY	0.600108	0.596264	0.13927		0.0087368	1.4882	0.746505		0.454632	0.214568	0.0012141		0.000333011	0.371886	0.785207
b0563	tfaX	1	0.433558	0.0926635		1	0.111548	0.0110178		1	0.829486	0.014176		1	0.657779	0.0182594
b0564	appY	0.19977	1.47767	1.87816		0.120195	1.83219	6.6096		7.25144e-07	0.215181	0.513585		0.000101995	0.0661498	0.0355349		regulator; Central intermediary metabolism: Pool, multipurpose conversions		DLP12 prophage; DNA-binding transcriptional activator
b0565	ompT	0.237586	0.497428	1.06908		0.331759	0.394518	0.72849		5.53118e-06	0.00244631	0.985003		0.0524032	0.000537564	0.757485		enzyme; Outer membrane constituents		DLP12 prophage; outer membrane protease VII (outer membrane protein 3b)
b0566	envY	0.364737	1.66044	0.128659		0.00432599	0.00656043	0.0783193		0.0338101	0.159269	0.000613561		2.12116e-06	6.25568e-08	0.00446904		structural component; Outer membrane constituents		DNA-binding transcriptional activator of porin biosynthesis
b0567	ybcH	1.21924	1.14341	0.225311		0.895097	1.4219	0.241349		0.781462	0.716487	0.0120888		0.942574	0.284643	0.0995532				predicted protein
b0568	nfrA	1.12496	0.928553	0.272124		0.820501	1.18106	0.246967		0.891508	0.834456	0.0294496		0.841117	0.639366	0.103012		membrane; Phage-related functions and prophages		bacteriophage N4 receptor, outer membrane subunit
b0569	nfrB	0.954047	0.85226	0.120032		0.563951	1.16192	0.107692		0.977437	0.620404	0.000269397		0.403471	0.699549	0.0098207		membrane; Phage-related functions and prophages		bacteriophage N4 receptor, inner membrane subunit
b0570	cusS	0.74245	1.29065	0.170732		1.58459	0.628323	0.115443		0.552642	0.389205	0.00248111		0.519319	0.137918	0.0124089		putative regulator; Not classified		sensory histidine kinase in two-component regulatory system with CusR, senses copper ions
b0571	cusR	1.00376	1.43991	0.390933		1.0668	0.406379	0.179559		1	0.188304	0.14277		0.992825	0.00205504	0.0452722				DNA-binding response regulator in two-component regulatory system with CusS
b0572	cusC	0.866727	0.424196	0.0482642		87.9686	2.20866	0.0597542		0.925191	0.0125455	8.63423e-07		7.02392e-14	0.0173187	0.00189373		putative transport; Drug/analog sensitivity		copper/silver efflux system, outer membrane component
b0573	cusF	0.452328	0.283267	0.106288		62.5725	4.81926	0.144478		0.493445	0.00814868	0.000446125		2.08001e-11	5.63377e-06	0.0322331				periplasmic copper-binding protein
b0574	cusB	0.394012	0.469398	0.0954645		7.27114	1.22414	0.0449097		0.0282751	0.00857911	7.33784e-05		0.000279797	0.606383	0.000820048		putative transport; Drug/analog sensitivity		copper/silver efflux system, membrane fusion protein
b0575	cusA	0.843971	0.664601	0.138893		2.99757	0.74908	0.112299		0.785499	0.115012	0.000658317		0.0569644	0.372576	0.011133		putative transport; Not classified		copper/silver efflux system, membrane component
b0576	pheP	0.81512	0.829386	0.690074		0.280569	0.141907	0.17948		0.718651	0.504165	0.642831		0.022287	7.38847e-13	0.0434917		transport; Transport of small molecules: Amino acids, amines		phenylalanine transporter
b0577	ybdG	0.671927	1.65744	1.08009		1.31008	1.21847	0.769132		0.366164	0.0468297	0.975872		0.747372	0.553706	0.805584		putative transport; Not classified		predicted mechanosensitive channel
b0578	nfnB	1.49357	1.93688	1.5873		1.78793	0.64056	0.261819		0.396774	0.00766654	0.598607		0.374012	0.130752	0.120616		enzyme; Drug/analog sensitivity		dihydropteridine reductase, NAD(P)H-dependent, oxygen-insensitive
b0579	ybdF	0.634355	2.44425	0.76293		0.651676	1.26174	0.301376		0.321378	0.00105285	0.76381		0.571266	0.570376	0.178126				conserved protein
b0580	ybdJ	1.00639	1.38499	0.593636		0.154972	1.81152	0.0798411		1	0.404733	0.508247		0.0137801	0.125348	0.00778457				predicted inner membrane protein
b0581	ybdK	0.934818	0.675914	0.284634		0.575681	1.39754	0.117507		0.946646	0.142131	0.0377311		0.414628	0.288005	0.01335				gamma-glutamyl:cysteine ligase
b0582	insL-2	0.778131	0.595371	0.809795		0.525024	0.303564	0.568451		0.626828	0.0327558	0.828559		0.314226	9.57093e-06	0.553106
b0583	entD	1.10193	0.944262	0.105728		0.398247	0.978394	0.0686812		1	0.98694	0.000196		0.40791	1	0.00310308		phosphopantetheinylation of EntF to activate the type 1 enterobactin synthetase		phosphopantetheinyltransferase component of enterobactin synthase multienzyme complex
b0584	fepA	0.881252	0.729198	0.0900326		0.599901	0.446643	0.129877		0.872599	0.254595	4.31492e-05		0.475399	0.00642449	0.0174843		membrane; Transport of small molecules: Cations		iron-enterobactin outer membrane transporter
b0585	fes	0.646743	0.695049	0.013452		0.461715	0.207995	0.0739028		0.596089	0.335232	6.2434e-10		0.46784	0.000137877	0.00331864		enzyme; Transport of small molecules: Cations		enterobactin/ferric enterobactin esterase
b0586	entF	0.933604	1.20194	0.104523		0.44391	0.364998	0.0590763		0.946075	0.549671	0.00010712		0.193575	0.000366034	0.00166809		enzyme; Biosynthesis of cofactors, carriers: Enterochelin -!- nonribosomal peptide synthetase, produces enterobactin with entB and entE		enterobactin synthase multienzyme complex component F, ATP-dependent
b0587	fepE	0.586777	0.253568	0.0217925		1.05161	0.14817	0.0133789		0.54842	0.000367575	8.94745e-09		1	5.43338e-05	3.27742e-05		transport; Transport of small molecules: Cations		regulator of length of O-antigen component of lipopolysaccharide chains
b0588	fepC	0.658719	0.719706	0.0259574		0.450158	0.308365	0.0614146		0.54062	0.389448	2.09306e-08		0.304562	0.00296732	0.00207417		transport; Transport of small molecules: Cations		ATP-binding component of ABC superfamily iron-enterobactin transporter
b0589	fepG	0.871771	0.794736	0.0349233		0.391633	0.403098	0.0459819		0.878781	0.530413	1.12732e-07		0.193575	0.012503	0.000825512		transport; Transport of small molecules: Cations		membrane component of an ABC superfamily iron-enterobactin transporter
b0590	fepD	0.667976	0.775931	0.0343598		0.0862832	0.446045	0.103547		0.465679	0.474765	1.00868e-07		0.000954393	0.0306106	0.00904954		transport; Transport of small molecules: Cations		membrane component of ABC superfamily iron-enterobactin transporter
b0591	entS	1.40124	0.729399	0.029336		0.426733	0.184934	0.0550023		0.668433	0.339059	3.20326e-08		0.285328	2.74837e-06	0.001359				enterobactin exporter
b0592	fepB	1.02021	1.30188	0.0461277		0.421891	1.2383	0.163255		1	0.446126	6.60554e-07		0.228423	0.627299	0.0341558		transport; Transport of small molecules: Cations		periplasmic-binding component of an ABC superfamily iron-enterobactin transporter
b0593	entC	1.1066	1.05716	0.02217		1.27458	0.153729	0.0671291		0.994996	0.939202	5.94779e-09		0.867948	1.61301e-06	0.00245216		enzyme; Biosynthesis of cofactors, carriers: Enterochelin		isochorismate synthase 1
b0594	entE	1.23238	1.14894	0.0258527		0.652495	0.466402	0.0844337		0.811766	0.715874	1.45315e-08		0.602935	0.0233869	0.00476325		enzyme; Biosynthesis of cofactors, carriers: Enterochelin -!- nonribosomal peptide synthetase, produces enterobactin with entB and entE -!- acylates EntB with 2,3-dihydroxybenzoate or salicylate		Enterobactin synthetase component E
b0595	entB	0.989328	0.942286	0.074282		0.639571	0.844181	0.0749238		1	0.910333	1.40588e-05		0.592151	0.694236	0.00355027		enzyme; Biosynthesis of cofactors, carriers: Enterochelin -!- nonribosomal peptide synthetase, produces enterobactin with entB and entE		isochorismatase/enterobactin synthetase aryl carrier protein
b0596	entA	0.999975	1.51906	0.17269		0.42887	0.624039	0.0985797		1	0.150247	0.00277744		0.200625	0.167829	0.00794414		enzyme; Biosynthesis of cofactors, carriers: Enterochelin		2,3-dihydro-2,3-dihydroxybenzoate dehydrogenase
b0597	entH	0.916769	1.29228	0.184381		0.425741	1.59574	0.219011		0.94187	0.457684	0.00442794		0.236464	0.186964	0.0798477		prevents and/or reverses misacylation of EntB during enterobactin biosynthesis		thioesterase
b0598	cstA	0.586652	0.283161	0.177491		0.22118	0.322078	0.0670299		0.194173	1.48518e-08	0.00290293		0.00640178	2.90407e-05	0.00239532		phenotype; Global regulatory functions		carbon starvation protein
b0599	ybdH	0.28698	0.224698	0.710104		0.468979	0.223172	0.2522		0.000151819	7.98664e-12	0.67586		0.22243	1.87265e-08	0.109289		putative enzyme; Not classified		predicted oxidoreductase
b0600	ybdL	0.155396	0.152969	0.985296		0.398563	0.100818	0.0564884		5.64457e-09	2.14956e-17	0.997502		0.123115	9.72369e-17	0.00152166		putative enzyme; Not classified		methionine aminotransferase, PLP-dependent
b0601	ybdM	0.851523	0.789221	0.180919		0.538757	0.877008	0.117205		0.836868	0.467206	0.00381096		0.375886	0.7854	0.0136805				conserved protein
b0602	ybdN	0.947093	0.481119	0.0373885		0.323206	0.792459	0.0627715		1	0.0203012	1.80289e-07		0.122837	0.579629	0.0021197				conserved protein
b0603	ybdO	0.94368	0.985318	0.075849		1.10536	1.37158	0.061836		1	1	3.14746e-05		0.984379	0.550502	0.00238418		putative regulator; Not classified		predicted DNA-binding transcriptional regulator
b0604	dsbG	1.43522	0.933895	0.40573		1.56073	1.46469	0.495276		0.465682	0.858466	0.163494		0.535145	0.217424	0.450516		enzyme; Central intermediary metabolism: Pool, multipurpose conversions		periplasmic disulfide isomerase/thiol-disulphide oxidase
b0605	ahpC	0.8126	0.786841	1.33041		1.95525	1.06914	0.855357		0.710641	0.369705	0.786924		0.288992	0.885544	0.898029		enzyme; Detoxification		alkyl hydroperoxide reductase, C22 subunit
b0606	ahpF	1.28238	0.656611	0.779762		0.864573	0.994727	0.663393		0.658172	0.0873124	0.783785		0.89882	1	0.680288		enzyme; Detoxification		alkyl hydroperoxide reductase, F52a subunit, FAD/NAD(P)-binding
b0607	uspG	0.655375	3.59505	3.06832		0.579574	1.75342	1.31039		0.324671	8.30116e-08	0.107135		0.410183	0.048195	0.800048				universal stress protein UP12
b0608	ybdR	0.31099	0.532498	0.273544		0.675854	2.0508	0.2999		0.000473534	0.00993759	0.031021		0.596115	0.0104804	0.16467		putative enzyme; Not classified		predicted oxidoreductase, Zn-dependent and NAD(P)-binding
b0610	rnk	1.23728	0.720609	0.944636		0.655659	0.700018	0.323458		0.731745	0.215181	0.966842		0.563443	0.248274	0.198738		regulator; Central intermediary metabolism: Nucleotide interconversions		regulator of nucleoside diphosphate kinase
b0611	rna	1.39112	1.34374	0.709187		1.31524	1.08592	0.409789		0.517305	0.285737	0.675643		0.747372	0.854636	0.318912		enzyme; Degradation of RNA		ribonuclease I
b0612	citT	0.356773	87.9029	1.42272		1.26018	1.32631	0.148195		0.00217768	1.19896e-52	0.718403		0.795256	0.435548	0.0259694		putative membrane; Not classified		citrate:succinate antiporter
b0613	citG	0.575024	110.456	0.978184		1.51451	0.00888223	0.0204525		0.168349	8.01978e-51	0.988699		0.566116	3.28983e-06	0.000109297				triphosphoribosyl-dephospho-CoA transferase
b0614	citX	1.15266	604.889	5.52098		1.96646	4.30825	0.000448922		0.849597	1.48286e-80	0.0109876		0.283932	1.15591e-05	1.00268e-06				apo-citrate lyase phosphoribosyl-dephospho-CoA transferase
b0615	citF	0.891348	596.831	4.02229		2.13515	3.29696	0.053642		0.876866	9.37263e-85	0.0392314		0.2167	5.3238e-05	0.00129096		enzyme; Central intermediary metabolism: Pool, multipurpose conversions		citrate lyase, citrate-ACP transferase (alpha) subunit
b0616	citE	0.856466	533.292	3.61196		2.59032	5.19304	0.0613795		0.804208	1.48286e-80	0.0605836		0.10397	8.70315e-08	0.00210993		enzyme; Central intermediary metabolism: Pool, multipurpose conversions		citrate lyase, citryl-ACP lyase (beta) subunit
b0617	citD	0.676166	592.622	2.65726		1.98377	7.35082	0.0287512		0.380033	1.81755e-68	0.198123		0.277527	8.64404e-06	0.000725449		enzyme; Central intermediary metabolism: Pool, multipurpose conversions		citrate lyase, acyl carrier (gamma) subunit
b0618	citC	1.00768	219.347	2.43159		1.73113	5.13778	0.0491292		1	3.72438e-65	0.22384		0.406535	1.48117e-07	0.00114864		enzyme; Central intermediary metabolism: Pool, multipurpose conversions		citrate lyase synthetase
b0619	dpiB	1.02909	2.52189	0.905866		0.825281	1.56439	0.813772		1	0.000136271	0.925713		0.847217	0.131108	0.856481				sensory histidine kinase in two-component regulatory system with citB
b0620	dpiA	1.02619	3.83216	0.977711		1.02299	2.04679	0.781023		1	5.86083e-08	0.988699		1	0.0138207	0.820964				DNA-binding response regulator in two-component regulatory system with citA
b0621	dcuC	0.872099	1.79773	0.394587		1.05723	1.44309	0.153323		0.840074	0.0236766	0.145056		1	0.236776	0.028132		transport; Transport of small molecules: Carbohydrates, organic acids, alcohols		anaerobic C4-dicarboxylate transport
b0622	pagP	0.197489	2.01448	0.344907		0.258497	2.38775	0.84461		6.47771e-07	0.011088	0.0949139		0.0155754	0.00325025	0.887165				lipid A palmitoyl transferase
b0623	cspE	0.557843	2.5519	3.80273		1.27004	2.0301	3.36267		0.137144	9.78895e-05	0.0480229		0.786108	0.0103774	0.160817		phenotype; Not classified		DNA-binding transcriptional repressor
b0624	crcB	0.544819	0.879059	0.400281		0.540227	1.47344	0.653978		0.136397	0.705433	0.162771		0.357416	0.224265	0.675744				predicted inner membrane protein associated with chromosome condensation
b0627	tatE	0.99009	6.57765	1.71483		2.29464	6.45875	1.03812		1	2.4512e-13	0.530073		0.175957	3.10054e-11	1				component of Sec-independent translocase
b0628	lipA	4.04835	1.75515	0.649536		5.68525	2.64325	1.6152		8.35392e-05	0.0258938	0.577562		0.0011508	0.000314426	0.624106		putative enzyme; Biosynthesis of cofactors, carriers: Lipoate		lipoate synthase
b0629	ybeF	1.2416	1.08263	0.130676		0.839132	1.56256	0.293737		0.812328	0.90089	0.000609697		0.899678	0.23651	0.162082		putative regulator; Not classified		predicted DNA-binding transcriptional regulator
b0630	lipB	1.31195	1.58158	0.60842		1.00937	0.565234	0.632247		0.617796	0.0765649	0.510838		1	0.0480237	0.641194		enzyme; Biosynthesis of cofactors, carriers: Lipoate		lipoyl-protein ligase
b0631	ybeD	1.02594	2.00531	1.80689		0.864922	2.75615	3.52694		1	0.00588971	0.469936		0.900371	0.000206525	0.145335				conserved protein
b0632	dacA	1.64119	2.52529	1.2124		2.17782	1.20243	0.637925		0.260026	0.000120003	0.880463		0.203539	0.588981	0.648164		enzyme; Murein sacculus, peptidoglycan		D-alanyl-D-alanine carboxypeptidase (penicillin-binding protein 5)
b0633	rlpA	1.19276	1.45763	1.26487		0.962157	0.90091	0.402272		0.789675	0.151325	0.84262		1	0.794064	0.306464		membrane; Macromolecule synthesis, modification: Lipoprotein		minor lipoprotein
b0634	mrdB	1.22138	1.1855	0.510886		1.19753	0.414906	0.136066		0.752859	0.578403	0.332726		0.860126	0.00162667	0.0203347		phenotype; Cell division		cell wall shape-determining protein
b0635	mrdA	1.44802	1.09734	0.477314		2.06053	0.629343	0.348055		0.444211	0.795967	0.270481		0.248187	0.115673	0.227263		enzyme; Cell division		transpeptidase involved in peptidoglycan synthesis (penicillin-binding protein 2)
b0636	rlmH	1.72842	1.46412	0.808158		1.67411	0.667994	0.375551		0.205647	0.152785	0.828022		0.450796	0.186173	0.269812				23S rRNA m(3)Psi1915 pseudouridine methyltransferase
b0637	rsfA	1.4742	1.4687	1.21492		2.1919	1.01209	0.939737		0.423088	0.156585	0.883018		0.203539	1	0.980015				ribosome-associated protein
b0638	cobC	1.12952	1.81691	0.330553		1.40138	0.6811	0.21406		0.894476	0.026148	0.0786315		0.670365	0.253747	0.0750137		putative regulator; Biosynthesis of cofactors, carriers: Cobalamin		predicted alpha-ribazole-5'-P phosphatase
b0639	nadD	1.26976	1.6801	0.590343		1.7164	1.18511	0.631192		0.685481	0.0485716	0.480754		0.421453	0.640744	0.641836				nicotinic acid mononucleotide adenylyltransferase, NAD(P)-dependent
b0640	holA	1.38479	1.55835	0.774295		1.73051	0.984388	0.548096		0.520328	0.0866287	0.777032		0.408291	1	0.525489		enzyme; DNA - replication, repair, restriction/modification		DNA polymerase III, delta subunit
b0641	lptE	1.46265	1.23578	1.19637		1.71738	1.08465	1.26963		0.428986	0.461588	0.891988		0.416313	0.854636	0.828649		membrane; Macromolecule synthesis, modification: Lipoprotein		minor lipoprotein
b0642	leuS	1.5227	1.1187	1.18769		1.1718	0.83635	0.700575		0.364082	0.735985	0.89576		0.884429	0.599479	0.725435		enzyme; Aminoacyl tRNA synthetases, tRNA modification		leucyl-tRNA synthetase
b0643	ybeL	1.35423	0.832384	1.32372		1.07412	1.98379	1.32068		0.559934	0.515886	0.796096		0.979243	0.01384	0.793317		phenotype; Not classified		conserved protein
b0644	ybeQ	0.665117	0.513761	0.131778		0.296153	0.934276	0.32355		0.465682	0.0236474	0.000608116		0.0675644	0.921241	0.197246				conserved protein
b0645	ybeR	0.623672	0.203216	0.0853184		0.518315	2.43657	0.346049		0.609366	7.81923e-05	5.72803e-05		0.563516	0.00996705	0.232576				predicted protein
b0646	djlB	0.454616	0.35442	0.0517155		1.3699	0.700286	0.166809		0.105594	0.000505988	1.45263e-06		0.742174	0.331185	0.0366942		putative enzyme; Not classified		predicted chaperone
b0647	ybeT	0.982378	0.372892	0.0495661		0.368645	3.3123	0.00109817		1	0.128842	4.46367e-06		0.603073	0.0108783	2.08149e-05				conserved outer membrane protein
b0648	ybeU	0.745123	0.649676	0.213211		0.266796	1.37688	0.469028		0.691837	0.213884	0.0100641		0.0886353	0.427168	0.407335		putative enzyme; Not classified		predicted tRNA ligase
b0649	djlC	0.65729	0.726639	0.267573		0.156681	0.598501	0.354249		0.373609	0.262892	0.0280956		0.0013951	0.104536	0.237112				Hsc56 co-chaperone of HscC
b0650	hscC	0.634895	0.567454	0.124293		0.632599	0.649227	0.0745566		0.339322	0.0345537	0.000357039		0.54742	0.185281	0.00338885		putative enzyme; Not classified		Hsp7 family chaperone Hsc62, binds to RpoD and inhibits transcription
b0651	rihA	0.364098	0.571216	0.250608		1.04391	0.355712	0.201533		0.0034135	0.0221155	0.020863		1	0.000177648	0.0616696		orf; Not classified		ribonucleoside hydrolase 1
b0652	gltL	1.37248	0.833414	0.779613		1.23568	3.4453	0.531916		0.552147	0.543349	0.783785		0.830658	4.99033e-06	0.500585		transport; Transport of small molecules: Amino acids, amines		ATP-binding component of an ABC superfamily glutamate/aspartate transporter
b0653	gltK	1.38043	1.16386	0.736024		0.555876	2.20434	0.294669		0.541785	0.642116	0.720796		0.380776	0.0051741	0.160651		transport; Transport of small molecules: Amino acids, amines		membrane component of an ABC superfamily glutamate/aspartate transporter
b0654	gltJ	1.30325	1.02164	0.914919		0.867609	2.51986	0.177504		0.652733	1	0.935168		0.909272	0.00101804	0.0441201		transport; Transport of small molecules: Amino acids, amines		membrane component of an ABC superfamily glutamate and aspartate transporter
b0655	gltI	0.750079	1.30535	3.93699		0.488143	3.14977	0.559658		0.559839	0.339013	0.0425011		0.2512	1.65317e-05	0.540576		putative transport; Not classified		periplasmic-binding component of an ABC superfamily glutamate/aspartate transporter
b0656	insH-3	0.531648	0.771722	0.462017		0.446869	0.54984	0.697056		0.100445	0.329704	0.243799		0.185905	0.0336458	0.721226
b0657	lnt	0.898024	1.24333	0.545291		0.593205	0.528602	0.329952		0.888788	0.449203	0.393869		0.440187	0.023916	0.20306		enzyme; Transport of small molecules: Cations		apolipoprotein N-acyltransferase
b0658	corC	0.688425	1.12089	0.966649		0.662531	0.614649	0.702464		0.406705	0.732447	0.983644		0.569946	0.0927792	0.727686		putative transport; Not classified		predicted ion transport
b0659	ybeY	0.640664	0.808321	0.82426		0.475168	0.672846	0.374438		0.29955	0.445213	0.844868		0.231346	0.189668	0.267604				conserved protein
b0660	ybeZ	0.787313	0.76356	0.859028		0.721797	1.06803	0.763019		0.647578	0.306385	0.8829		0.675026	0.889203	0.798403		putative transport; Not classified		predicted protein with nucleoside triphosphate hydrolase domain
b0661	miaB	2.16555	1.60741	0.942024		1.0472	0.572396	0.439596		0.0493285	0.0619542	0.963586		1	0.0489689	0.360333		involved in methylthiolation of isopentenylated A37 derivatives in tRNA, Fe-S protein		isopentenyl-adenosine A37 tRNA methylthiolase
b0662	ubiF	1.67296	0.724687	0.380023		2.19106	1.33545	0.696945		0.240187	0.213617	0.125255		0.201464	0.350829	0.721226				2-octoprenyl-3-methyl-6-methoxy-1,4-benzoquinone hydroxylase
b0674	asnB	0.270988	0.632514	0.638823		0.833704	4.44953	0.395802		4.97804e-05	0.0606702	0.558993		0.857789	1.44942e-08	0.29664		enzyme; Amino acid biosynthesis: Asparagine		asparagine synthetase B
b0675	nagD	1.02318	1.43008	1.31346		0.90106	1.07495	0.566401		1	0.177673	0.803968		0.944368	0.875243	0.550735		enzyme; Central intermediary metabolism: Amino sugars		UMP phosphatase
b0676	nagC	1.145	1.48989	0.763118		1.55384	1.02605	0.559052		0.864518	0.126852	0.760755		0.534789	0.984377	0.539612		regulator; Central intermediary metabolism: Amino sugars		DNA-binding transcriptional dual regulator, repressor of N-acetylglucosamine
b0677	nagA	1.08986	1.30069	0.67886		2.25236	1.13657	0.3636		0.937416	0.347526	0.623287		0.181493	0.733815	0.249927		enzyme; Central intermediary metabolism: Amino sugars		N-acetylglucosamine-6-phosphate deacetylase
b0678	nagB	0.653339	1.31226	0.505568		2.74465	1.23663	0.318269		0.325962	0.339059	0.323852		0.0818534	0.534884	0.190212		enzyme; Central intermediary metabolism: Amino sugars		glucosamine-6-phosphate deaminase
b0679	nagE	0.973362	0.691296	0.376715		1.53232	0.525836	0.215093		1	0.145479	0.121456		0.551612	0.022607	0.0721328		enzyme; Transport of small molecules: Amino acids, amines		fused N-acetyl glucosamine specific PTS enzyme: IIC, IIB , and IIA components
b0680	glnS	1.40801	1.12597	0.794558		2.26747	0.913265	0.531566		0.490027	0.718492	0.804702		0.176209	0.827688	0.498184		enzyme; Aminoacyl tRNA synthetases, tRNA modification		glutamyl-tRNA synthetase
b0681	chiP	0.392952	0.575578	0.0613906		0.324033	0.210202	0.0515149		0.0282316	0.0569539	3.89704e-06		0.0850501	5.27261e-06	0.00121059				predicted outer membrane porin
b0682	chiQ	0.47856	2.01164	0.106326		0.193397	1.08985	0.0739878		0.267026	0.15749	0.000325024		0.0701359	1	0.00475563				predicted lipoprotein
b0683	fur	1.29757	1.5361	1.29044		2.61891	3.96927	3.48489		0.635608	0.0974472	0.822368		0.0996109	1.87515e-07	0.148997		regulator; Global regulatory functions -!- involved in the response to organic acid stress		DNA-binding transcriptional dual regulator of siderophore biosynthesis and transport
b0684	fldA	1.4813	1.60229	1.34242		1.33534	1.49671	0.721106		0.408245	0.0654935	0.778645		0.724543	0.17532	0.750713		enzyme; Energy metabolism, carbon: Electron transport		flavodoxin 1
b0685	ybfE	3.08286	2.18256	0.49503		1.62703	1.01168	0.251957		0.00288145	0.00356486	0.323643		0.501165	1	0.120242				LexA regulated protein
b0686	ybfF	0.962741	1.21806	0.594828		0.465535	0.643862	0.39872		0.988488	0.501952	0.484082		0.2167	0.140958	0.301915				esterase
b0687	seqA	1.1187	0.983538	1.08161		1.08828	1.43894	1.248		0.89669	0.99072	0.975299		0.964609	0.226486	0.844847		regulator; DNA - replication, repair, restriction/modification -!- negative modulator of initiation of replication		regulatory protein for replication initiation
b0688	pgm	1.3185	1.16198	1.19348		0.757114	0.716713	0.58896		0.606987	0.623117	0.892806		0.738659	0.270903	0.579966		enzyme; Degradation of small molecules: Carbon compounds		phosphoglucomutase
b0689	ybfP	0.512589	0.686516	0.0861267		0.00815166	1.00649	0.0532876		0.282197	0.569686	8.99426e-05		0.000220256	1	0.00178425		putative enzyme; Not classified		predicted protein
b0691	ybfG	0.259851	0.238012	0.033043		0.0102365	0.202036	0.120313		0.0362977	0.0012989	2.03277e-07		0.000825196	0.0030485	0.0159254
b0692	potE	0.656142	0.96508	0.272708		0.593088	1.46613	0.300253		0.357723	0.952204	0.0303201		0.458148	0.223028	0.165886		transport; Transport of small molecules: Amino acids, amines		putrescine/proton symporter: putrescine/ornithine antiporter
b0693	speF	0.95976	0.437202	0.0519541		0.665492	0.763766	0.0808167		1	0.00218696	1.14353e-06		0.634281	0.456455	0.00426485		enzyme; Central intermediary metabolism: Polyamine biosynthesis		ornithine decarboxylase isozyme, inducible
b0694	kdpE	1.24994	1.32078	0.222776		0.497011	0.527649	0.119846		0.730384	0.349969	0.011396		0.292868	0.0409945	0.014276		regulator; Global regulatory functions		DNA-binding response regulator in two-component regulatory system with KdpD
b0695	kdpD	1.12315	1.22154	0.405677		0.52855	0.881177	0.194336		0.89152	0.490126	0.158073		0.320054	0.737125	0.053896		enzyme; Global regulatory functions		sensory histidine kinase in two-component regulatory system with KdpE
b0696	kdpC	1.69496	1.40373	0.191295		0.677889	0.818991	0.147138		0.263046	0.280218	0.00499691		0.635378	0.63316	0.0261887		enzyme; Transport of small molecules: Cations		potassium translocating ATPase, subunit C
b0697	kdpB	0.97629	1.11954	0.112632		0.47487	0.752019	0.0605821		1	0.755352	0.000178717		0.25099	0.397117	0.00180596		enzyme; Transport of small molecules: Cations		potassium translocating ATPase, subunit B
b0698	kdpA	1.10394	0.44795	0.0184737		0.781993	0.571085	0.0311517		0.969477	0.00727595	2.24663e-09		0.822008	0.124279	0.000278076		enzyme; Transport of small molecules: Cations		P-type ATPase, high-affinity potassium transport system, A chain
b0699	ybfA	0.461347	6.80876	1.82614		0.491935	7.16005	2.16278		0.0349371	1.23633e-14	0.458291		0.258219	4.82448e-13	0.394846				predicted protein
b0700	rhsC	0.796813	0.562581	0.118589		0.309128	0.344361	0.159537		0.673524	0.0166676	0.000236749		0.0384487	8.40756e-05	0.0309225		orf; Transposon-related functions		rhsC element core protein RhsC
b0702	ybfB	0.651361	0.33891	0.628794		2.24524	0.779126	4.78102		0.808138	0.0299227	0.71921		0.390695	0.710603	0.133157				predicted inner membrane protein
b0703	ybfO	0.900774	0.540603	0.0853603		0.206882	0.849493	0.309702		0.904321	0.0201821	3.21584e-05		0.00873239	0.675836	0.178305
b0704	ybfC	0.285653	0.362022	0.175065		0.25901	1.44399	0.545943		0.0034135	0.00164193	0.00457872		0.0407953	0.326889	0.534171				predicted protein
b0705	ybfL	0.360822	0.280203	0.048729		1.21294	0.943658	0.441797		0.0372512	3.58443e-05	1.32192e-06		0.88029	0.934905	0.366207
b0706	ybfD	0.292936	0.377152	0.0629247		0.591165	0.642389	0.334703		0.0146436	0.00726877	1.05688e-05		0.550584	0.303444	0.217203		putative enzyme; Not classified		conserved protein
b0707	ybgA	1.23844	0.717605	0.471672		0.521548	1.45667	0.19739		0.739646	0.245059	0.267484		0.327415	0.237661	0.0594891				conserved protein
b0708	phr	1.0914	0.737491	0.273355		0.985269	1.13058	0.176243		0.937416	0.257992	0.0305742		1	0.752606	0.0418528		enzyme; DNA - replication, repair, restriction/modification		deoxyribodipyrimidine photolyase, FAD-binding
b0709	dtpD	0.866721	0.594344	0.182205		2.71164	0.102406	0.903508		0.828186	0.0325873	0.00344238		0.0865765	1.8863e-16	0.945071		putative transport; Not classified		predicted transporter
b0710	ybgI	0.668357	0.62022	0.584895		0.529834	0.842308	0.472134		0.358913	0.0501787	0.466046		0.321332	0.619781	0.408807				metal-binding predicted hydrolase-oxidase
b0711	ybgJ	0.729766	0.647307	0.661084		0.662532	0.935801	0.645954		0.506584	0.0782578	0.597738		0.570421	0.889151	0.658172		putative enzyme; Not classified		predicted enzyme subunit
b0712	ybgK	0.69391	0.755839	0.796936		0.526917	0.746212	0.640559		0.419643	0.285313	0.808056		0.316321	0.343452	0.650485		putative enzyme; Not classified		predicted enzyme subunit
b0713	ybgL	0.599602	0.878476	0.596585		0.604186	0.904614	0.498116		0.212004	0.669389	0.486709		0.463763	0.80695	0.453393		phenotype; Not classified		predicted lactam utilization protein
b0714	nei	0.544459	1.29248	0.413154		1.01774	1.21884	0.38883		0.12546	0.373015	0.171504		1	0.568933	0.288392		enzyme; DNA - replication, repair, restriction/modification		endonuclease VIII
b0715	abrB	0.930227	1.6014	0.323359		0.648255	0.407527	0.0969699		0.941466	0.0768209	0.0660156		0.550584	0.00214985	0.00731265		putative transport; Not classified		predicted regulator
b0716	ybgO	0.721906	0.734608	0.0731801		0.147152	0.773624	0.141936		0.643697	0.449362	1.54369e-05		0.0207995	0.590205	0.0235005				predicted fimbrial-like adhesin protein
b0717	ybgP	0.827953	0.632006	0.0353844		0.250727	0.852012	0.0415661		0.88069	0.302127	2.16916e-07		0.152689	0.827524	0.000782497		putative factor; Not classified		predicted assembly protein
b0718	ybgQ	1.1091	0.516602	0.0286716		0.910317	0.304413	0.0296228		0.978333	0.0274168	2.6798e-08		1	0.000551268	0.000253213		putative membrane; Not classified		predicted outer membrane protein
b0719	ybgD	0.689982	0.764094	0.0684995		0.0131258	1.03674	0.21609		0.736298	0.560041	1.45873e-05		0.00300483	1	0.077956		putative structure; Not classified		predicted fimbrial-like adhesin protein
b0720	gltA	0.433572	0.100818	0.725637		0.604607	0.250537	0.327394		0.0184954	3.73707e-26	0.69991		0.461977	1.53352e-07	0.198456		enzyme; Energy metabolism, carbon: TCA cycle		citrate synthase
b0721	sdhC	1.13933	0.173879	0.142142		1.50295	0.1731	0.045534		0.904321	4.34698e-10	0.00118019		0.654638	1.87515e-07	0.00110201		enzyme; Energy metabolism, carbon: TCA cycle		succinate dehydrogenase, membrane subunit, binds cytochrome b556
b0722	sdhD	1.182	0.23661	0.180112		1.67079	0.400559	0.222926		0.887304	2.12565e-06	0.00483916		0.514828	0.00862443	0.0911386		enzyme; Energy metabolism, carbon: TCA cycle		succinate dehydrogenase, membrane subunit, binds cytochrome b556
b0723	sdhA	1.3246	0.259325	0.250763		1.06254	0.299552	0.0700473		0.60786	1.28603e-09	0.0200484		0.997097	8.36696e-06	0.00280942		enzyme; Energy metabolism, carbon: TCA cycle		succinate dehydrogenase, flavoprotein subunit
b0724	sdhB	1.3941	0.460302	0.448535		1.11798	0.545088	0.206705		0.527454	0.0012989	0.225732		0.942574	0.0389755	0.0665167		enzyme; Energy metabolism, carbon: TCA cycle		succinate dehydrogenase, FeS subunit
b0726	sucA	0.738986	0.680639	0.52871		1.14409	0.584791	0.273679		0.52794	0.123146	0.361586		0.910285	0.0593982	0.133001		enzyme; Energy metabolism, carbon: TCA cycle		2-oxoglutarate decarboxylase, thiamin-requiring
b0727	sucB	0.886889	0.844637	0.770218		0.789218	0.501789	0.277232		0.868792	0.552651	0.771442		0.788421	0.0128967	0.137446		enzyme; Energy metabolism, carbon: TCA cycle		dihydrolipoyltranssuccinase
b0728	sucC	0.879538	0.684243	0.738965		0.974406	0.784379	0.543715		0.853515	0.130556	0.723553		1	0.452287	0.516906		enzyme; Energy metabolism, carbon: TCA cycle		succinyl-CoA synthetase, beta subunit
b0729	sucD	1.04645	0.800925	0.826089		0.917231	0.689505	0.544544		0.995465	0.414877	0.845771		0.964008	0.216698	0.518692		enzyme; Energy metabolism, carbon: TCA cycle		succinyl-CoA synthetase, NAD(P)-binding, alpha subunit
b0730	mngR	0.830023	1.32399	0.367357		1.33203	2.29354	0.791065		0.760539	0.342882	0.115252		0.735761	0.00344139	0.832759				transcriptional repressor of the mngAB operon
b0731	mngA	0.761243	0.357497	0.028745		0.65157	0.548151	0.0501505		0.690919	0.000318925	2.94705e-08		0.650878	0.0779523	0.00106947		enzyme; Proteins - translation and modification		PTS system 2-O-alpha-mannosyl-D-glycerate-specific EIIABC component
b0732	mngB	0.889815	1.01934	0.320459		0.643682	0.972191	0.343586		0.878781	1	0.0629033		0.540284	0.983679	0.220757		putative enzyme; Not classified		alpha-mannosidase
b0733	cydA	0.615539	0.491774	0.579172		0.377278	0.258364	0.24346		0.238907	0.00203992	0.455256		0.0947051	2.95244e-07	0.0991548		enzyme; Energy metabolism, carbon: Electron transport		cytochrome d terminal oxidase, subunit I
b0734	cydB	0.652077	0.521384	0.600306		0.543524	0.42885	0.416469		0.316752	0.00529263	0.492343		0.346108	0.00178998	0.326256		enzyme; Energy metabolism, carbon: Electron transport		cytochrome d terminal oxidase, subunit II
b0735	ybgE	0.583453	0.59131	0.669876		0.552828	0.60645	0.44263		0.190048	0.0341887	0.616595		0.368691	0.0910475	0.371973				conserved inner membrane protein
b0736	ybgC	0.782332	2.19377	1.17039		1.04492	2.78044	0.858746		0.644038	0.00230126	0.914346		1	0.000263733	0.902714				thioesterase
b0737	tolQ	1.04168	1.69351	0.915973		0.782692	0.829289	0.35386		1	0.039451	0.938491		0.779706	0.590205	0.237001		membrane; Colicin-related functions		membrane spanning protein in TolA-TolQ-TolR complex
b0738	tolR	0.765397	1.23069	0.809853		0.797677	1.00699	0.160989		0.607009	0.497607	0.832413		0.808476	1	0.035972		putative transport; Not classified		membrane spanning protein in TolA-TolQ-TolR complex
b0739	tolA	0.899464	1.38101	0.77515		1.02186	1.3725	0.599833		0.889166	0.231326	0.777896		1	0.301778	0.595739		membrane; Colicin-related functions		membrane anchored protein in TolA-TolQ-TolR complex
b0740	tolB	0.758848	1.20595	1.32674		0.524636	0.662465	0.476512		0.577927	0.520041	0.789828		0.311544	0.162592	0.415606		factor; Colicin-related functions		periplasmic protein
b0741	pal	0.807664	0.98655	1.94742		0.618541	0.606526	0.621397		0.696412	0.998567	0.394946		0.487948	0.082108	0.626263		membrane; Macromolecule synthesis, modification: Lipoprotein		peptidoglycan-associated outer membrane lipoprotein
b0742	ybgF	0.851102	1.43035	1.5523		0.853748	1.03778	0.659513		0.791781	0.174572	0.616672		0.88518	0.957525	0.676453				SecB-dependent secretory protein
b0750	nadA	0.158716	0.109209	1.90703		0.00767493	0.0233019	0.111629		3.06151e-09	1.9014e-24	0.414809		3.47419e-16	7.90934e-37	0.0108776		enzyme; Biosynthesis of cofactors, carriers: Pyridine nucleotide		quinolinate synthase, subunit A
b0751	pnuC	0.1935	0.177161	1.71647		0.0339078	0.0705232	0.135373		1.51555e-07	1.32154e-15	0.517653		7.12182e-10	8.7303e-22	0.01983		transport; Transport of small molecules: Nucleosides, purines, pyrimidines		predicted nicotinamide mononucleotide transporter
b0752	ybgR	0.573975	1.4103	0.636711		0.441589	1.39145	0.28149		0.173909	0.21757	0.558351		0.183618	0.297075	0.14492				zinc efflux system
b0753	ybgS	0.573858	2.24974	0.59829		0.447744	4.58481	0.43767		0.176263	0.00308546	0.504293		0.193575	9.14916e-08	0.373958		putative regulator; Not classified		conserved protein
b0754	aroG	0.385298	0.652648	1.27141		0.292041	0.523159	0.644512		0.00525563	0.0816567	0.836392		0.0267433	0.01975	0.655674		enzyme; Amino acid biosynthesis: Phenylalanine		3-deoxy-D-arabino-heptulosonate-7-phosphate synthase, phenylalanine repressible
b0755	gpmA	0.822206	0.670071	1.50121		0.719037	1.54263	0.945723		0.732804	0.106679	0.653846		0.670365	0.13889	0.983138		enzyme; Energy metabolism, carbon: Glycolysis		phosphoglyceromutase 1
b0756	galM	0.686901	1.20401	1.43081		1.23166	1.26385	0.895123		0.403644	0.52478	0.706959		0.822534	0.468565	0.936255		enzyme; Central intermediary metabolism: Pool, multipurpose conversions		galactose-1-epimerase (mutarotase)
b0757	galK	0.980958	2.87535	0.893924		2.29676	1.7299	0.891411		1	1.01966e-05	0.914346		0.168425	0.0538575	0.932139		enzyme; Degradation of small molecules: Carbon compounds		galactokinase
b0758	galT	1.28401	4.11486	0.67394		2.87494	2.21964	0.507151		0.657313	3.45061e-09	0.616481		0.0653127	0.00370868	0.467352		enzyme; Degradation of small molecules: Carbon compounds		galactose-1-phosphate uridylyltransferase
b0759	galE	1.0508	3.09648	0.632778		3.12865	2.12067	0.700613		0.986932	2.31546e-06	0.550198		0.043877	0.00636495	0.725661		enzyme; Degradation of small molecules: Carbon compounds		UDP-glucose-4-epimerase
b0760	modF	0.769513	0.414623	0.51935		1.08611	0.302552	0.3664		0.609381	0.000101118	0.346275		0.967922	7.67705e-06	0.253579		transport; Transport of small molecules: Anions		ATP-binding component of molybdate ABC transporter
b0761	modE	1.91651	1.11697	0.689889		1.36993	0.725716	0.397672		0.118913	0.746623	0.643464		0.694459	0.300102	0.300949		regulator; Transport of small molecules: Anions		DNA-binding transcriptional dual regulator
b0762	acrZ	0.949795	18.3071	7.15655		13.7422	36.8645	20.1097		1	2.8829e-15	0.0419991		1.72517e-06	1.9671e-21	0.00487689				predicted protein
b0763	modA	0.810196	0.0467826	1.13577		0.755347	0.0288424	0.0589528		0.724559	9.61578e-42	0.934266		0.743758	8.40041e-34	0.00169174		transport; Transport of small molecules: Anions		molybdate transporter subunit; periplasmic-binding component of ABC superfamily
b0764	modB	0.756253	0.123987	0.792881		0.790233	0.0674113	0.0968669		0.591455	2.61244e-21	0.803968		0.798173	6.0899e-22	0.0072347		transport; Transport of small molecules: Anions		molybdate transporter subunit; membrane component of ABC superfamily
b0765	modC	0.854321	0.15092	0.657425		0.529641	0.0840664	0.0915356		0.805334	3.00176e-18	0.590743		0.330806	1.79179e-19	0.00594367		transport; Transport of small molecules: Anions		molybdate transporter subunit; ATP-binding component of ABC superfamily
b0766	ybhA	1.28958	2.74435	0.619118		1.72498	1.0923	0.316565		0.65244	4.17451e-05	0.530073		0.412768	0.848466	0.188182				pyridoxal phosphatase / fructose 1,6-bisphosphatase
b0767	pgl	1.16246	1.05608	1.14881		0.877343	1.34448	0.331578		0.833212	0.902531	0.923118		0.915283	0.337595	0.205245		orf; Not classified		6-phosphogluconolactonase
b0768	ybhD	0.800525	0.593467	0.119277		0.471858	1.48856	0.222788		0.76788	0.118668	0.000345047		0.337173	0.284067	0.0839571		putative regulator; Not classified		predicted DNA-binding transcriptional regulator
b0769	ybhH	0.714567	0.165727	0.0236087		0.931129	0.368399	0.095622		0.791781	4.4191e-05	2.09306e-08		1	0.0362068	0.00734383				conserved protein
b0770	ybhI	0.497307	0.337889	0.0437285		0.15175	0.0839378	0.0623869		0.180267	0.000768727	4.99625e-07		0.0123971	3.0666e-08	0.00210993		orf; Not classified		predicted transporter
b0771	ybhJ	0.597202	0.595215	0.0885599		0.293552	0.775251	0.0888047		0.245533	0.0538114	3.78522e-05		0.0429359	0.473165	0.00545106		putative enzyme; Not classified		predicted hydratase
b0772	ybhC	0.846693	1.648	1.2359		0.745708	0.475551	0.208726		0.783668	0.0490078	0.861206		0.719256	0.00699077	0.0662908		putative enzyme		predicted pectinesterase
b0773	ybhB	1.95928	4.33046	0.585862		1.8732	2.06442	0.397342		0.10067	2.18376e-09	0.47244		0.330806	0.0111119	0.302318				predicted kinase inhibitor
b0774	bioA	6.22264	1.88468	0.258331		0.466381	0.184031	0.140097		1.9808e-07	0.0114856	0.0229474		0.218448	6.87173e-10	0.0215384		enzyme; Biosynthesis of cofactors, carriers: Biotin		adenosylmethionine-8-amino-7-oxononanoate aminotransferase
b0775	bioB	7.51703	1.31235	0.317609		0.479123	0.278419	0.105707		9.84665e-09	0.327697	0.060525		0.237128	2.14186e-06	0.00923903		enzyme; Biosynthesis of cofactors, carriers: Biotin		biotin synthase
b0776	bioF	7.00151	1.65859	0.22143		0.391578	0.17686	0.0813058		3.11616e-08	0.0486315	0.0103894		0.113503	3.4446e-10	0.00432611		enzyme; Biosynthesis of cofactors, carriers: Biotin		8-amino-7-oxononanoate synthase
b0777	bioC	5.51074	1.59251	0.191294		0.415622	0.234081	0.0914171		1.39409e-06	0.0782812	0.00482389		0.150545	4.55451e-07	0.00613341		enzyme; Biosynthesis of cofactors, carriers: Biotin		predicted methltransferase, enzyme of biotin synthesis
b0778	bioD	5.37104	1.55113	0.26842		0.535767	0.298587	0.146296		2.03732e-06	0.102145	0.0299357		0.340711	2.53588e-05	0.0256946		enzyme; Biosynthesis of cofactors, carriers: Biotin		dethiobiotin synthetase
b0779	uvrB	1.81663	2.58399	0.983836		0.889797	1.17705	0.853405		0.154867	7.61965e-05	0.997249		0.930753	0.641144	0.896136		enzyme; Degradation of DNA		excinulease of nucleotide excision repair, DNA damage recognition component
b0780	ybhK	0.674474	1.78723	0.483319		0.942754	1.01379	0.268695		0.381105	0.0234572	0.282549		0.997571	1	0.129631		putative structure; Not classified		predicted transferase with NAD(P)-binding Rossmann-fold domain
b0781	moaA	1.38397	2.35885	0.634375		3.03509	1.35517	0.705652		0.520328	0.000397295	0.552071		0.050884	0.325186	0.731316		enzyme; Biosynthesis of cofactors, carriers: Molybdopterin		molybdopterin biosynthesis protein A
b0782	moaB	1.1817	2.22789	0.966773		2.91646	0.999273	0.904464		0.805334	0.000989737	0.983694		0.0615335	1	0.945978		enzyme; Biosynthesis of cofactors, carriers: Molybdopterin		molybdopterin biosynthesis protein B
b0783	moaC	1.18174	2.04425	0.792825		3.63692	1.10433	1.00777		0.805334	0.00365885	0.803968		0.0194348	0.807686	1		enzyme; Biosynthesis of cofactors, carriers: Molybdopterin		molybdopterin biosynthesis, protein C
b0784	moaD	1.20493	2.3013	0.651964		2.47962	1.09451	0.495706		0.79253	0.00131227	0.603041		0.133889	0.859156	0.46425		enzyme; Biosynthesis of cofactors, carriers: Molybdopterin		molybdopterin synthase, small subunit
b0785	moaE	1.19535	2.33627	0.785431		4.05641	1.51004	1.31408		0.787329	0.000499128	0.794207		0.0106551	0.167949	0.798403		enzyme; Biosynthesis of cofactors, carriers: Molybdopterin		molybdopterin synthase, large subunit
b0786	ybhL	0.898481	1.70435	1.33037		0.682383	1.30063	0.788763		0.888788	0.0348369	0.787606		0.603206	0.406745	0.828882				predicted inner membrane protein
b0787	ybhM	0.591681	0.561156	0.169575		0.659558	1.51046	0.199633		0.367751	0.104835	0.00304815		0.67078	0.296458	0.0623706				conserved inner membrane protein
b0788	ybhN	0.689037	0.568443	0.111107		0.851462	0.990441	0.0450582		0.443521	0.0462955	0.000184954		0.889326	1	0.000820048				conserved inner membrane protein
b0789	clsB	0.75021	0.449649	0.18426		0.643655	1.21936	0.0553732		0.56816	0.000958163	0.00382174		0.540284	0.565538	0.0014486		orf; Not classified		cardiolipin synthase 2
b0790	ybhP	0.870492	0.452971	0.298047		0.976215	1.36254	0.125402		0.840968	0.00143342	0.0473966		1	0.338187	0.0161808				predicted DNase
b0791	ybhQ	0.638337	1.80014	0.66416		0.434489	0.897296	0.167371		0.306486	0.0275606	0.606445		0.17778	0.81332	0.0375892				predicted inner membrane protein
b0792	ybhR	0.516699	0.837882	0.138585		0.554257	0.578465	0.0609633		0.0946215	0.562407	0.000699264		0.37656	0.0717366	0.00197872				predicted transporter subunit: membrane component of ABC superfamily
b0793	ybhS	0.56931	0.971483	0.191919		0.535068	0.742889	0.10573		0.164179	0.963278	0.0047541		0.33714	0.355918	0.00936702				predicted transporter subunit: membrane component of ABC superfamily
b0794	ybhF	0.721565	0.903312	0.322771		0.48222	0.669699	0.134575		0.487894	0.752741	0.0644536		0.242709	0.179586	0.0192233		putative transport; Not classified		fused predicted transporter subunits of ABC superfamily: ATP-binding components
b0795	ybhG	0.719587	0.658535	0.290493		0.594172	0.819097	0.201068		0.486003	0.0957175	0.0406745		0.443574	0.553706	0.0601602		putative membrane; Not classified		predicted membrane fusion protein (MFP) component of efflux pump, membrane anchor
b0796	ybiH	0.8674	0.816338	0.318706		0.414821	0.647739	0.143183		0.831327	0.473788	0.0628696		0.146311	0.153626	0.0234315		putative regulator; Not classified		predicted DNA-binding transcriptional regulator
b0797	rhlE	3.8002	1.21203	0.435373		1.52328	0.858066	0.34133		0.00020341	0.514054	0.202189		0.562294	0.672151	0.217624		putative enzyme; Not classified		RNA helicase
b0798	ybiA	0.744047	1.06268	0.268619		0.474106	1.04347	0.227652		0.595697	0.910333	0.0305487		0.262985	0.963693	0.0886139				conserved protein
b0799	dinG	1.40948	2.06994	0.51938		0.966028	0.570286	0.369207		0.489817	0.00305189	0.345461		1	0.0489163	0.256961		putative enzyme; DNA - replication, repair, restriction/modification		ATP-dependent DNA helicase
b0800	ybiB	0.996133	1.52834	0.923418		0.563976	1.07895	0.624631		1	0.101665	0.946275		0.38423	0.866584	0.630921		putative enzyme; Not classified		predicted transferase/phosphorylase
b0801	ybiC	0.343736	0.334477	0.887404		0.248756	1.34701	0.181987		0.00140205	6.94814e-07	0.909406		0.0112029	0.332665	0.0449049		putative enzyme; Not classified		predicted dehydrogenase
b0802	ybiJ	3.65365	2.16495	0.586757		1.02018	4.5661	2.49786		0.000752978	0.00664375	0.483901		1	1.57453e-07	0.313748				predicted protein
b0803	ybiI	1.86048	0.647823	0.262313		0.626523	1.49969	0.202253		0.255077	0.276258	0.0325841		0.616475	0.327242	0.0737917				conserved protein
b0804	ybiX	0.879314	1.00029	0.115584		0.675889	0.712537	0.0724528		0.894476	1	0.000260447		0.653452	0.400466	0.00331864		putative enzyme; Not classified		conserved protein
b0805	fiu	0.907607	0.936476	0.0558758		0.212219	0.21286	0.020419		0.922379	0.890804	1.81502e-06		0.0123971	3.11133e-06	7.84925e-05		putative membrane; Not classified		predicted iron outer membrane transporter
b0806	mcbA	1.03646	1.06664	0.401475		0.838991	3.96346	0.226317		1	0.934084	0.183189		0.893255	3.90663e-05	0.10296				predicted protein
b0807	rlmF	0.731084	0.919775	0.583735		0.383947	0.607009	0.495853		0.514102	0.807796	0.465277		0.104543	0.0916167	0.450053				predicted SAM-dependent methyltransferase
b0808	ybiO	0.66126	0.661159	0.206968		0.453248	0.774739	0.0818153		0.35242	0.109117	0.00715822		0.201995	0.441884	0.00440336		putative transport; Not classified		predicted mechanosensitive channel
b0809	glnQ	0.105635	8.60293	4.19311		0.140258	11.9353	1.19069		1.2224e-12	1.74353e-18	0.0337802		0.000258615	5.45205e-20	0.886051		transport; Transport of small molecules: Amino acids, amines		glutamine transporter subunit; ATP-binding component of ABC superfamily
b0810	glnP	0.115679	8.57072	4.67108		0.131144	14.3047	1.82636		8.90453e-12	1.93927e-18	0.0219898		0.000159874	2.21171e-22	0.526226		transport; Transport of small molecules: Amino acids, amines		glutamine transporter subunit; membrane component of ABC superfamily
b0811	glnH	0.0733607	9.28812	7.4469		0.191749	30.9174	2.74766		1.15247e-16	1.26184e-19	0.00265733		0.00216246	3.68995e-33	0.251195		transport; Transport of small molecules: Amino acids, amines		glutamine transporter subunit; periplasmic binding component of ABC superfamily
b0812	dps	1.18542	1.61195	3.02462		1.33832	13.2057	1.53331		0.79892	0.0605054	0.110749		0.720678	2.20058e-21	0.666221		regulator; Global regulatory functions		Fe-binding and storage protein
b0813	rhtA	2.34364	1.48527	0.153701		1.37104	0.891599	0.0903655		0.0344807	0.169576	0.00133743		0.701772	0.803895	0.00614045		putative membrane; Not classified		threonine and homoserine efflux system
b0814	ompX	1.92858	2.63536	2.85778		1.63149	2.48836	1.27611		0.107661	5.14948e-05	0.133335		0.477004	0.000703124	0.822149		membrane; Outer membrane constituents		outer membrane protein
b0815	ybiP	0.821507	1.12424	0.163491		0.220488	0.655801	0.157021		0.755753	0.752765	0.00189191		0.00876002	0.197166	0.0302184		putative enzyme; Not classified		predicted hydrolase, inner membrane
b0816	yliL	1.77553	1.55537	0.0674006		0.102812	1.20227	0.0442702		0.869172	0.810899	8.72414e-05		0.747372	1	0.0025257				predicted protein
b0817	mntR	1.16485	0.841566	0.484172		1.17312	1.2258	0.837351		0.833723	0.554312	0.283874		0.88518	0.548497	0.882282		putative transport; Not classified		DNA-binding transcriptional regulator of mntH
b0818	ybiR	1.17023	0.598338	0.249853		1.18164	0.563863	0.462632		0.833168	0.0395566	0.0198573		0.881299	0.0497162	0.395271				predicted transporter
b0819	ybiS	0.898443	1.66438	0.832815		0.670596	0.799216	0.579238		0.888788	0.0454875	0.853102		0.584399	0.497063	0.568148				conserved protein
b0820	ybiT	1.74016	0.633122	0.984071		1.24557	1.09013	0.987059		0.193555	0.0606702	0.997502		0.80937	0.838955	1		putative transport; Not classified		fused predicted transporter subunits of ABC superfamily: ATP-binding components
b0821	ybiU	1.64578	0.973236	0.0778897		1.91253	1.90321	0.133445		0.313448	0.98413	1.78504e-05		0.337196	0.0344165	0.0193418				predicted protein
b0822	ybiV	0.675579	0.792471	0.46332		1.73876	3.23437	1.6092		0.401194	0.417123	0.249902		0.410428	1.5307e-05	0.631141				predicted hydrolase
b0823	ybiW	1.08638	0.923767	0.0893256		2.25964	0.877287	0.0887174		0.946714	0.830391	4.06587e-05		0.189552	0.745603	0.0054401				predicted pyruvate formate lyase
b0824	ybiY	1.79546	0.818463	0.0414948		2.59717	1.02304	0.0330302		0.309752	0.623075	3.69993e-07		0.164	1	0.000393491				predicted pyruvate formate lyase activating enzyme
b0825	fsaA	1.09977	0.7159	0.270945		2.07768	1.63326	0.199484		0.937171	0.236332	0.030682		0.2512	0.109003	0.0606754				fructose-6-phosphate aldolase 1
b0826	moeB	1.85012	1.32817	0.595628		1.71708	0.902323	0.333793		0.143822	0.307026	0.485456		0.419132	0.803039	0.208686		enzyme; Biosynthesis of cofactors, carriers: Molybdopterin		molybdopterin synthase sulfurylase
b0827	moeA	1.64872	1.19131	0.688372		1.2404	0.717182	0.355687		0.256991	0.557512	0.63968		0.815082	0.2764	0.238113		enzyme; Biosynthesis of cofactors, carriers: Molybdopterin		molybdopterin biosynthesis protein
b0828	iaaA	6.72075	0.213861	0.763413		3.00071	0.310006	1.1031		5.80292e-08	1.01558e-12	0.760755		0.0534463	1.07965e-05	0.947464				L-asparaginase
b0829	gsiA	4.37946	0.276277	0.740736		2.4599	0.260712	0.816699		2.97168e-05	3.5815e-09	0.726219		0.128604	3.79131e-07	0.859319		putative transport; Not classified		ATP-binding component of a glutathione transporter
b0830	gsiB	3.52359	0.220762	0.604268		2.85186	0.216249	0.52888		0.000468446	3.54873e-12	0.499886		0.0687465	7.47537e-09	0.49569				periplasmic solute-binding component of a glutathione transporter
b0831	gsiC	3.10987	0.356851	0.45353		1.89758	0.313811	0.353556		0.0021195	6.03163e-06	0.232038		0.321332	2.18384e-05	0.236441				permease component of a glutathione transporter
b0832	gsiD	2.93627	0.325867	0.390697		3.37129	0.481669	0.581163		0.004288	1.12231e-06	0.14149		0.0317792	0.0103038	0.570181				permease component of a glutathione transporter
b0833	yliE	1.48337	1.81093	0.721561		2.696	2.45293	1.17607		0.408542	0.0196408	0.695422		0.0886353	0.00106191	0.894649				conserved inner membrane protein
b0834	yliF	1.2653	1.64973	0.454543		2.75839	0.799563	0.680983		0.689708	0.0590184	0.236894		0.0814382	0.525061	0.702183				predicted diguanylate cyclase
b0835	rimO	1.17315	0.677428	0.724509		0.563606	0.537402	0.261874		0.820728	0.126446	0.698895		0.388289	0.0298088	0.120242				predicted SAM-dependent methyltransferase
b0836	bssR	0.404193	0.337701	2.95779		0.476148	1.10133	1.50024		0.00901102	8.00685e-07	0.119162		0.230497	0.811237	0.684808				regulator of biofilm formation
b0837	yliI	0.981176	0.285569	0.358541		0.759995	0.371017	0.283284		1	2.97357e-08	0.101072		0.748542	0.000325401	0.14492		putative enzyme; Not classified		predicted dehydrogenase
b0838	gstB	0.468918	1.1783	1.25125		0.37851	1.13003	0.565589		0.0388962	0.589697	0.851639		0.0970802	0.748737	0.550553		putative enzyme; Not classified		predicted glutathione S-transferase
b0839	dacC	0.834136	1.12518	0.946542		0.45866	1.07345	0.430756		0.757737	0.721125	0.967476		0.203347	0.878353	0.347443		enzyme; Murein sacculus, peptidoglycan		D-alanyl-D-alanine carboxypeptidase (penicillin-binding protein 6a)
b0840	deoR	0.932029	1.51013	1.24472		1.03736	1.28684	0.561501		0.942906	0.118668	0.856074		1	0.441948	0.545914		regulator; Salvage of nucleosides and nucleotides		DNA-binding transcriptional repressor
b0841	ybjG	0.452321	1.69719	0.731452		0.237632	0.380225	0.247807		0.0287557	0.0392488	0.712915		0.00876002	0.000536652	0.105639				undecaprenyl pyrophosphate phosphatase
b0842	cmr	0.741495	1.0311	0.373342		0.319364	0.969803	0.180381		0.550464	0.979699	0.119162		0.0487575	0.979273	0.0446727		transport; Transport of small molecules: Other		multidrug efflux system protein
b0843	ybjH	2.53013	4.15256	1.22317		1.45043	1.10367	0.982683		0.0201944	5.24942e-08	0.889214		0.645733	0.874774	1				predicted protein
b0844	ybjI	0.603651	0.908933	0.622878		0.675177	0.914476	0.840186		0.224721	0.778329	0.535886		0.597342	0.838338	0.883519				FMN phosphatase
b0845	ybjJ	0.829563	0.975955	0.385544		0.520697	0.71093	0.304725		0.753067	0.971111	0.132986		0.311544	0.273204	0.17157		putative regulator; Not classified		predicted transporter
b0846	rcdA	0.803046	0.865038	0.289604		1.18228	0.755989	0.303819		0.713509	0.646447	0.0425011		0.882315	0.408964	0.17417		putative regulator; Not classified		predicted DNA-binding transcriptional regulator
b0847	ybjL	1.14972	0.893709	0.571444		0.830746	0.898118	0.915868		0.856224	0.718492	0.44009		0.855348	0.7854	0.956466		putative transport; Not classified		predicted transporter
b0848	ybjM	0.459713	1.78685	0.867587		0.334544	1.87324	0.831153		0.0372922	0.0293195	0.892806		0.0605616	0.0336448	0.876129				predicted inner membrane protein
b0849	grxA	0.930469	2.18933	1.04333		5.29285	5.50323	2.70629		0.953592	0.00591446	1		0.00232624	3.27033e-09	0.286583		carrier; Biosynthesis of cofactors, carriers: Thioredoxin, glutaredoxin, glutathione		glutaredoxin 1, redox coenzyme for ribonucleotide reductase (RNR1a)
b0850	ybjC	7.74496	11.9287	1.95998		26.6502	21.0152	7.89442		9.1937e-09	1.22393e-21	0.394244		1.78897e-09	2.7361e-26	0.016148				predicted inner membrane protein
b0851	nfsA	6.95898	5.20244	1.83897		19.9988	6.52035	4.2383		3.45722e-08	7.00956e-12	0.451685		2.61827e-08	1.66738e-12	0.0919692		phenotype; Not classified		nitroreductase A, NADPH-dependent, FMN-dependent
b0852	rimK	5.99404	6.11545	1.26911		9.73171	3.14919	1.13088		3.42933e-07	8.91889e-14	0.838549		1.85283e-05	1.85289e-05	0.927818		structural component; Ribosomes - maturation and modification		ribosomal protein S6 modification protein
b0853	ybjN	2.27402	4.70141	1.57643		4.36805	4.118	1.576		0.0354712	2.34915e-10	0.610785		0.00666551	1.57453e-07	0.648258		putative regulator; Not classified		predicted oxidoreductase
b0854	potF	0.876782	0.190975	0.130385		1.66782	0.365722	0.185129		0.88069	1.04304e-11	0.000510427		0.485792	0.00051313	0.0482337		transport; Transport of small molecules: Amino acids, amines		putrescine transporter subunit: periplasmic-binding component of ABC superfamily
b0855	potG	0.656297	0.283065	0.0800645		0.991534	0.420731	0.0880712		0.440366	1.38377e-06	2.37751e-05		1	0.0051978	0.0056286		transport; Transport of small molecules: Amino acids, amines		putrescine transporter subunit: ATP-binding component of ABC superfamily
b0856	potH	0.602808	0.335082	0.0444551		1.3022	0.840419	0.134559		0.45183	0.000357768	6.68327e-07		0.805019	0.692634	0.0200256		transport; Transport of small molecules: Amino acids, amines		putrescine transporter subunit: membrane component of ABC superfamily
b0857	potI	0.626993	0.875769	0.189824		0.398648	0.405719	0.145718		0.316752	0.703701	0.00470929		0.156931	0.00480942	0.0253652		transport; Transport of small molecules: Amino acids, amines		putrescine transporter subunit: membrane component of ABC superfamily
b0858	ybjO	1.03595	1.50545	0.25507		0.883939	0.565787	0.122458		1	0.194791	0.0260095		0.930332	0.114759	0.0174802				predicted inner membrane protein
b0859	rlmC	2.1346	1.35442	0.464876		1.26519	0.406223	0.246884		0.0597921	0.274132	0.250071		0.79559	0.00147008	0.104206		putative enzyme; Not classified		23S rRNA m(5)U747 methyltransferase
b0860	artJ	0.112468	0.0213539	0.0747308		1.78084	0.0102627	6.25273		7.86454e-12	4.36127e-59	1.33652e-05		0.380549	1.32696e-47	0.031234		transport; Transport of small molecules: Amino acids, amines		periplasmic-binding component of an ABC superfamily arginine transporter
b0861	artM	1.3992	0.270317	0.194902		2.05046	0.121073	1.35345		0.504184	3.52464e-09	0.00531089		0.2512	1.24644e-14	0.772657		transport; Transport of small molecules: Amino acids, amines		arginine transporter subunit; membrane component of ABC superfamily
b0862	artQ	1.23231	0.220476	0.196933		1.50158	0.0965042	1.23767		0.73569	4.42353e-12	0.00558064		0.578316	1.47679e-17	0.850687		transport; Transport of small molecules: Amino acids, amines		arginine transporter subunit; membrane component of ABC superfamily
b0863	artI	1.23563	0.160144	0.276371		2.20849	0.165695	2.48331		0.730384	2.53028e-17	0.0319747		0.194312	1.25493e-11	0.306915		transport; Transport of small molecules: Amino acids, amines		periplasmic-binding component of an ABC superfamily arginine transporter
b0864	artP	1.16796	0.174053	0.258676		2.50248	0.204677	3.3631		0.828122	7.31981e-16	0.0235567		0.12212	2.13624e-09	0.161095		transport; Transport of small molecules: Amino acids, amines		arginine transporter subunit; ATP-binding component of ABC superfamily
b0865	ybjP	0.864824	1.60025	1.40413		0.71605	1.18541	0.261651		0.823432	0.0691124	0.734515		0.666986	0.631424	0.12287		putative enzyme; Not classified		predicted lipoprotein
b0866	ybjQ	1.15355	0.933395	0.826967		0.890585	0.83551	0.458725		0.853038	0.850521	0.84737		0.934688	0.608379	0.393027				conserved protein
b0867	amiD	1.20652	0.964153	0.69881		1.09053	0.985863	0.496704		0.771985	0.935888	0.658208		0.964008	1	0.450516		putative regulator; Not classified		N-acetyl-anhydromuranmyl-L-alanine amidase
b0868	ybjS	0.823168	1.85921	0.782907		0.543065	0.374432	0.111919		0.736298	0.0137052	0.788912		0.347608	0.000388652	0.0111349		putative enzyme; Not classified		predicted NAD(P)H-binding oxidoreductase with NAD(P)-binding Rossmann-fold domain
b0869	ybjT	0.754328	1.11756	0.70153		0.53504	0.78277	0.201073		0.56833	0.742774	0.662321		0.332344	0.450852	0.0600821		putative enzyme; Not classified		conserved protein with NAD(P)-binding Rossmann-fold domain
b0870	ltaE	0.863716	0.94619	1.12358		0.635848	0.995338	0.387256		0.820525	0.887241	0.945872		0.519917	1	0.285523				L-allo-threonine aldolase, PLP-dependent
b0871	poxB	1.61752	0.424821	0.811256		1.65105	2.12457	0.222124		0.279693	0.000163722	0.829118		0.463815	0.00600346	0.0786819		enzyme; Degradation of small molecules: Carbon compounds		pyruvate dehydrogenase (pyruvate oxidase), thiamin-dependent, FAD-binding
b0872	hcr	1.32413	1.14279	0.216303		8.1105	0.626361	0.0975367		0.619018	0.696717	0.00972933		9.44599e-05	0.141478	0.00754258		putative enzyme; Not classified		HCP oxidoreductase, NADH-dependent
b0873	hcp	1.92213	0.691211	0.0719589		26.948	0.772466	0.0759947		0.12392	0.182642	1.00983e-05		1.62675e-09	0.45447	0.0035721				Hybrid cluster protein (HCP)
b0874	ybjE	0.245592	0.536526	0.353955		0.155787	0.284129	0.290006		1.5766e-05	0.0104091	0.0975693		0.000602064	5.18541e-06	0.15432		putative structure; Not classified		predicted transporter
b0875	aqpZ	1.04149	0.791627	0.357328		1.01628	0.850045	0.34292		1	0.427657	0.101699		1	0.666643	0.221499		transport; Transport of small molecules: Other		aquaporin
b0876	ybjD	1.23819	1.28437	0.279827		1.12052	0.879836	0.149032		0.730384	0.38517	0.033796		0.936072	0.739379	0.0257633				conserved protein with nucleoside triphosphate hydrolase domain
b0877	ybjX	0.916742	0.982593	0.928801		0.571892	1.03456	1.42658		0.918753	0.987547	0.950102		0.395999	0.966137	0.725661		putative enzyme; Not classified		conserved protein
b0878	macA	0.771682	0.455102	0.350279		0.664116	1.08408	0.505318		0.615168	0.000709552	0.0922815		0.57809	0.85648	0.464477		putative membrane; Not classified		macrolide-specific efflux protein
b0879	macB	0.646008	0.525614	0.353568		0.513945	0.723344	0.326712		0.308393	0.00652571	0.0949061		0.297431	0.28969	0.198072		putative transport; Not classified		macrolide efflux transporter subunit
b0880	cspD	0.224248	1.44105	1.7898		0.365266	4.67976	2.56834		4.27882e-06	0.188415	0.482302		0.0868305	1.01616e-08	0.289788		phenotype; Not classified		cold shock protein homolog
b0881	clpS	0.540927	0.418271	0.751792		2.1197	4.40575	7.29443		0.131131	0.00022561	0.746924		0.230497	2.68687e-08	0.0204763				regulatory protein for ClpA substrate specificity
b0882	clpA	1.14266	1.06623	1.17158		0.671001	1.42464	1.41154		0.866094	0.876943	0.906616		0.584399	0.237639	0.733471		enzyme; Degradation of proteins, peptides, glyco		ATPase and specificity subunit of ClpA-ClpP ATP-dependent serine protease, chaperone activity
b0884	infA	0.64029	1.03516	1.76482		1.57785	1.96483	3.15337		0.300747	0.958832	0.501956		0.518447	0.0172822	0.19155		factor; Proteins - translation and modification		translation initiation factor IF-1
b0885	aat	1.13714	2.34915	0.781527		0.758043	0.646396	0.196212		0.87695	0.000597474	0.787317		0.745511	0.158634	0.0570905		enzyme; Aminoacyl tRNA synthetases, tRNA modification		leucyl/phenylalanyl-tRNA-protein transferase
b0886	cydC	1.48168	2.50401	0.736992		1.05569	0.805736	0.334389		0.408245	0.000139165	0.719994		1	0.515878	0.208424		transport; Transport of small molecules: Other		membrane and ATP-binding components of an ABC superfamily cysteine transporter
b0887	cydD	1.19772	1.30032	0.505124		1.39288	0.863488	0.388008		0.783357	0.34592	0.319279		0.669958	0.683599	0.285523		transport; Not classified		cysteine transporter subunit of ABC superfamily
b0888	trxB	1.8145	1.77949	1.39838		1.86757	0.923939	0.496592		0.155866	0.021418	0.735424		0.331201	0.857632	0.450516		enzyme; 2'-Deoxyribonucleotide metabolism		thioredoxin reductase, FAD/NAD(P)-binding
b0889	lrp	0.500357	0.602435	1.66332		0.869491	1.23822	1.63758		0.0646309	0.0359166	0.550867		0.905243	0.518042	0.612898		regulator; Central intermediary metabolism: Pool, multipurpose conversions		DNA-binding transcriptional dual regulator, leucine-binding
b0890	ftsK	1.05804	1.2354	1.03764		0.843392	0.703961	0.715556		0.975115	0.458407	1		0.871451	0.242118	0.741941		phenotype; Cell division		DNA-binding membrane protein required for chromosome resolution and partitioning
b0891	lolA	0.978665	1.35992	1.16439		1.76808	1.10057	0.962735		1	0.259729	0.914346		0.388337	0.818192	0.999612		transport; Protein, peptide secretion		chaperone for lipoproteins
b0892	rarA	1.18174	1.45554	0.95825		1.25442	0.635776	0.641705		0.805334	0.152864	0.975097		0.80185	0.123835	0.652237		putative enzyme; Not classified		recombination protein
b0893	serS	0.804957	0.933057	1.16002		0.801843	0.820489	1.08435		0.689708	0.84302	0.914346		0.808476	0.551088	0.961901		enzyme; Aminoacyl tRNA synthetases, tRNA modification		seryl-tRNA synthetase, also charges selenocysteinyl-tRNA with serine
b0894	dmsA	1.42459	3.38453	1.12538		2.90367	5.39216	1.87322		0.465682	3.03977e-07	0.943638		0.0623582	1.75761e-10	0.502017		enzyme; Energy metabolism, carbon: Anaerobic respiration		dimethyl sulfoxide reductase, anaerobic, subunit A
b0895	dmsB	1.2322	4.03583	1.30554		2.06877	3.86624	1.1108		0.734309	8.02238e-09	0.813515		0.243949	4.62624e-07	0.944341		enzyme; Energy metabolism, carbon: Anaerobic respiration		dimethyl sulfoxide reductase, anaerobic, subunit B
b0896	dmsC	1.30413	5.38777	1.33058		1.37937	3.14522	0.767067		0.625868	2.77017e-12	0.787809		0.682004	1.8755e-05	0.803955		enzyme; Energy metabolism, carbon: Anaerobic respiration		dimethyl sulfoxide reductase, anaerobic, subunit C
b0897	ycaC	0.627877	0.956886	0.438272		0.955109	1.55175	0.0936045		0.282197	0.934846	0.216862		1	0.17532	0.00736514				predicted hydrolase
b0898	ycaD	0.688917	1.91714	0.558519		0.388393	0.561171	0.207445		0.414466	0.0117199	0.419736		0.111106	0.059355	0.0660625		putative transport; Not classified		predicted transporter
b0899	ycaM	0.685095	0.63707	0.0748714		0.408813	0.686956	0.0334166		0.504184	0.229191	1.56167e-05		0.209116	0.381874	0.000400791		putative transport; Not classified		predicted transporter
b0900	ycaN	0.271798	0.673886	0.587961		0.236485	1.57384	0.506375		0.000234651	0.16202	0.474568		0.0128059	0.148381	0.468037		putative regulator; Not classified		predicted DNA-binding transcriptional regulator
b0901	ycaK	0.197574	0.522602	0.11867		0.304802	1.28278	0.216893		7.8458e-05	0.0854122	0.000558984		0.0735294	0.613077	0.0812045				predicted NAD(P)H oxidoreductase
b0902	pflA	1.79237	2.71688	1.51048		2.00729	1.53167	0.968701		0.168407	3.44832e-05	0.649707		0.2657	0.151913	1		enzyme; Energy metabolism, carbon: Anaerobic respiration		pyruvate formate lyase activating enzyme 1
b0904	focA	1.5472	0.823153	0.487072		6.50499	1.30124	1.35192		0.339968	0.480682	0.286903		0.000427744	0.403669	0.772657		putative transport; Degradation of small molecules: Carbon compounds		formate transporter
b0905	ycaO	2.04622	0.540222	0.559246		1.34927	0.368373	0.205696		0.0769189	0.00989765	0.420307		0.713942	0.000241795	0.0639672				conserved protein
b0906	ycaP	0.926098	0.525805	0.358734		0.830061	2.03875	0.749891		0.941711	0.0145841	0.106676		0.857987	0.0144743	0.787771				conserved inner membrane protein
b0907	serC	0.395255	0.642014	1.66491		0.302989	0.384079	0.50763		0.0069134	0.0694394	0.54742		0.0328808	0.000364928	0.467271		enzyme; Amino acid biosynthesis: Serine		3-phosphoserine/phosphohydroxythreonine aminotransferase
b0908	aroA	0.629613	0.587255	1.33601		0.678867	0.463829	0.375657		0.26746	0.0263293	0.782884		0.598517	0.00498686	0.267898		enzyme; Amino acid biosynthesis: Chorismate		3-phosphoshikimate 1-carboxyvinyltransferase
b0909	ycaL	0.918418	0.762627	0.299787		1.04349	1.56051	0.303832		0.936114	0.382987	0.0509143		1	0.173722	0.174678		putative factor; Not classified		predicted peptidase with chaperone function
b0910	cmk	1.16665	0.795076	0.692354		1.44696	1.24347	0.816091		0.828582	0.403791	0.648474		0.620573	0.512931	0.858909		enzyme; Pyrimidine ribonucleotide biosynthesis		cytidylate kinase
b0911	rpsA	1.61418	0.716807	1.70394		2.21656	0.821603	1.72851		0.280726	0.1904	0.524597		0.191453	0.55347	0.566228		structural component; Ribosomal proteins - synthesis, modification		3S ribosomal subunit protein S1
b0912	ihfB	1.24779	1.39117	2.59528		1.29533	2.55318	4.65406		0.712016	0.219669	0.185543		0.759694	0.000526187	0.0727325		factor; DNA - replication, repair, restriction/modification		integration host factor (IHF), DNA-binding protein, beta subunit
b0913	ycaI	0.729745	0.740178	0.203363		0.597085	0.882145	0.384808		0.52794	0.276124	0.00654569		0.458519	0.754899	0.281872				conserved inner membrane protein
b0914	msbA	1.80465	0.871644	0.751316		1.84051	0.531358	0.820002		0.162015	0.640896	0.742755		0.346219	0.0238418	0.863851		transport; Transport of small molecules: Other		lipid transporter subunit of ABC superfamily; membrane component
b0915	lpxK	2.19279	0.848314	0.460646		1.56844	0.432466	0.315957		0.0474789	0.569686	0.243437		0.525235	0.00240916	0.185188		sixth of nine steps in the biosynthesis of Kdo2-lipid A -!- transfers the gamma-phosphate of ATP to the 4'-position of a tetraacyldisaccharide 1-phosphate intermediate (termed DS-1-P) to form tetraacyldisaccharide 1,4'-bis-phosphate (lipid IVA)		lipid A 4'kinase
b0916	ycaQ	0.919085	0.713064	0.306116		1.01622	0.880403	0.575734		0.924385	0.204746	0.0525631		1	0.746891	0.563858				conserved protein
b0917	ycaR	1.34808	0.963801	0.872152		1.98404	0.550756	0.499183		0.608628	0.955582	0.90874		0.300218	0.0581425	0.476564				conserved protein
b0918	kdsB	1.09383	1.25588	0.894336		0.846014	0.444411	0.313949		0.931009	0.422543	0.915147		0.875296	0.00313402	0.183324		enzyme; Surface polysaccharides & antigens		3-deoxy-manno-octulosonate cytidylyltransferase
b0919	ycbJ	0.746545	0.727595	0.986904		0.922488	0.922843	0.55531		0.550246	0.219669	0.999091		0.96906	0.85648	0.535856				conserved protein
b0920	ycbC	0.825834	1.8127	0.357805		0.490478	0.828833	0.191033		0.754547	0.0277535	0.103811		0.267936	0.639008	0.0531284				conserved inner membrane protein
b0921	smtA	1.45696	1.71302	0.845493		1.18502	1.2377	0.725958		0.43514	0.0339363	0.867872		0.873105	0.523077	0.755598		enzyme; Central intermediary metabolism: Pool, multipurpose conversions		predicted S-adenosyl-L-methionine-dependent methyltransferase
b0922	mukF	1.317	1.06802	0.638099		1.9298	1.49589	0.807473		0.611102	0.876017	0.558841		0.303568	0.176896	0.849933		factor; Cell killing		Involved in chromosome partioning, Ca2+ binding protein
b0923	mukE	1.21797	1.13212	0.784603		1.93561	1.71939	1.17619		0.75734	0.709108	0.791903		0.302353	0.05999	0.896136				protein involved in chromosome partitioning
b0924	mukB	1.26532	1.27626	0.829842		1.23212	0.873521	0.583037		0.681149	0.383557	0.848538		0.822527	0.710603	0.571304		structural component; Cell division		predicted bifunctional chromosome partitioning protein and nucleotide hydrolase
b0925	ycbB	0.977081	1.47535	0.955418		0.835247	1.54839	0.606683		1	0.137118	0.972463		0.860126	0.136919	0.605346		putative enzyme; Not classified		predicted carboxypeptidase
b0926	ycbK	0.533345	1.23178	1.9447		0.405281	0.797154	0.887869		0.102067	0.467185	0.397812		0.128128	0.488049	0.930657				conserved protein
b0927	ycbL	0.624449	1.41577	1.31804		0.407194	0.710836	0.501847		0.258337	0.190629	0.797624		0.129239	0.259708	0.459032				predicted metal-binding enzyme
b0928	aspC	0.431732	0.822806	1.08839		0.453268	0.496224	0.83758		0.0175147	0.477609	0.971348		0.194312	0.0110858	0.881521		enzyme; Amino acid biosynthesis: Aspartate		aspartate transaminase
b0929	ompF	0.028878	0.0101009	0.307333		0.0292907	0.0206138	0.261031		4.28987e-27	1.10511e-77	0.0527672		1.71506e-10	7.53724e-39	0.119475		membrane; Outer membrane constituents		outer membrane porin 1a (Ia;b;F)
b0930	asnS	1.07805	1.34265	1.44709		0.99661	0.684201	0.765635		0.948667	0.275403	0.694326		1	0.201913	0.801031		enzyme; Aminoacyl tRNA synthetases, tRNA modification		asparaginyl tRNA synthetase
b0931	pncB	1.09284	1.22718	1.87417		0.170523	0.178301	0.416		0.931432	0.474115	0.429743		0.000912047	7.463e-11	0.325861		enzyme; Biosynthesis of cofactors, carriers: Pyridine nucleotide		nicotinate phosphoribosyltransferase
b0932	pepN	1.12822	0.952731	0.724934		1.69418	1.57406	0.726459		0.886477	0.902523	0.698895		0.431426	0.119489	0.755598		enzyme; Degradation of proteins, peptides, glyco		aminopeptidase N
b0933	ssuB	0.992976	0.681338	0.137697		0.848676	0.664085	0.197914		1	0.177013	0.000733311		0.89057	0.230359	0.0593216		putative transport; Not classified		ATP-binding component of an ABC superfamily alkanesulfonate transporter
b0934	ssuC	0.845718	0.469014	0.0568965		0.244335	0.25393	0.07445		0.894476	0.0184007	2.92326e-06		0.0762604	0.000289828	0.00366036		putative transport; Not classified		membrane component of an ABC superfamily alkanesulfonate transporter
b0935	ssuD	1.01668	0.693846	0.0882158		0.598475	0.497405	0.0620012		1	0.21757	4.31377e-05		0.507327	0.0343709	0.00207417				alkanesulfonate monooxygenase, FMNH(2)-dependent
b0936	ssuA	1.12026	0.497614	0.0722245		1.1869	0.783562	0.0537916		0.941466	0.027146	1.3692e-05		0.923006	0.579629	0.00146024				periplasmic-binding component of an ABC superfamily alkanesulfonate transporter
b0937	ssuE	1.14889	0.314407	0.0611558		0.386527	0.142686	0.0206932		0.976215	0.00353357	6.71631e-06		0.360172	8.37163e-05	0.000166667				NAD(P)H-dependent FMN reductase
b0938	elfA	0.35362	0.817366	0.282984		1.10812	3.44092	1.51486		0.00753521	0.570901	0.0448608		0.961066	2.90407e-05	0.691798		putative structure; Not classified		predicted fimbrial-like adhesin protein
b0939	elfD	0.478521	0.457826	0.0694684		0.202112	1.40391	0.243108		0.263309	0.0619779	2.05017e-05		0.0818534	0.476918	0.108367		putative factor; Not classified		predicted periplasmic pilin chaperone
b0940	elfC	0.502906	0.453847	0.110468		0.453513	0.673035	0.178818		0.0986896	0.00196981	0.000164294		0.220393	0.220307	0.0432199		putative membrane; Not classified		fimbrial usher protein
b0941	elfG	0.541145	0.758734	0.271113		0.564381	0.771603	0.258544		0.149942	0.362617	0.0310824		0.405964	0.47738	0.118551		putative structure; Not classified		predicted fimbrial-like adhesin protein
b0942	ycbU	0.556686	0.568195	0.178584		0.627521	1.00662	0.318756		0.304283	0.136209	0.00441016		0.59979	1	0.199641		putative structure; Not classified		predicted fimbrial-like adhesin protein
b0943	ycbV	0.486547	0.680023	0.215953		0.0853502	1.70236	0.256414		0.11325	0.268272	0.0107813		0.000361226	0.130337	0.119208		putative structure; Not classified		predicted fimbrial-like adhesin protein
b0944	ycbF	0.707838	1.06208	0.33696		0.526645	0.947557	0.180163		0.522942	0.935596	0.0847295		0.357449	0.941632	0.0473371		putative factor; Not classified		fimbrial chaperone protein
b0945	pyrD	0.117402	0.784822	1.03264		0.18005	0.377575	0.261316		4.88363e-12	0.370769	1		0.00135839	0.000359446	0.12145		enzyme; Pyrimidine ribonucleotide biosynthesis		dihydro-orotate oxidase, FMN-linked
b0946	ycbW	0.270347	0.40199	0.85404		0.576153	1.35472	1.09688		6.78077e-05	8.00683e-05	0.875937		0.407877	0.33009	0.955775				predicted protein
b0947	ycbX	1.73042	1.20793	0.849803		0.896339	0.760333	0.242694		0.203839	0.523792	0.871378		0.941705	0.39184	0.0998833				predicted 2Fe-2S cluster-containing protein
b0948	rlmL	2.75453	0.985898	0.479575		1.19961	0.465236	0.311306		0.00621604	0.997425	0.272735		0.857789	0.00536441	0.178948		putative enzyme; Not classified		23S rRNA m2G2445 methyltransferase
b0949	uup	2.49645	0.942123	0.525574		1.81631	0.676531	0.490987		0.0156927	0.875512	0.357262		0.357627	0.19052	0.440944		putative transport; Not classified		DNA-binding ABC ATPase
b0950	pqiA	3.00044	2.00771	0.593916		2.82333	1.24864	0.466945		0.00293434	0.00563897	0.482712		0.0738928	0.512931	0.40284		phenotype; Not classified		paraquat-inducible membrane protein A
b0951	pqiB	2.2066	1.95948	0.626158		2.49569	1.31214	0.861743		0.0436497	0.00687585	0.539628		0.122837	0.393514	0.904507		phenotype; Not classified		paraquat-inducible protein B
b0952	ymbA	2.23131	2.7506	0.672491		1.77762	1.22298	0.629087		0.0426443	3.91237e-05	0.616194		0.386616	0.566261	0.637895				conserved protein
b0953	rmf	0.121442	0.600878	2.03638		0.166599	1.61831	1.11521		9.4642e-12	0.033967	0.353861		0.000775592	0.0948797	0.937785		factor; Ribosomes - maturation and modification		ribosome modulation factor
b0954	fabA	3.76205	1.82882	3.41331		2.14861	0.802384	0.769466		0.000207373	0.0152753	0.0723024		0.212315	0.500329	0.806069		enzyme; Fatty acid and phosphatidic acid biosynthesis		beta-hydroxydecanoyl thioester dehydrase
b0955	ycbZ	1.6104	0.991009	0.625744		1.04475	0.630835	0.376491		0.286991	1	0.538551		1	0.115424	0.269256		putative enzyme; Not classified		predicted peptidase
b0956	matP	0.924889	1.0129	0.618478		0.690145	1.03264	0.765722		0.939499	1	0.531935		0.628381	0.97889	0.804054		putative enzyme; Not classified		conserved protein
b0957	ompA	1.24063	0.865523	1.61926		1.0918	1.19217	0.92977		0.722128	0.61979	0.573766		0.961778	0.605692	0.968816		membrane; Outer membrane constituents		outer membrane protein A (3a;II*;G;d)
b0958	sulA	1.42521	9.50194	3.41382		0.346126	3.82314	2.48321		0.465682	7.05612e-20	0.0721181		0.0643709	4.41076e-07	0.305293		phenotype; Cell division		SOS cell division inhibitor
b0959	sxy	0.636828	0.611489	0.496013		1.09352	2.47133	1.55728		0.30995	0.0548146	0.308124		0.965113	0.00105309	0.656167		Sxy and CRP co-activate a subset of CRP-dependent promoters, termed CRP-S, under conditions of nucleotide depletion, enhancing DNA uptake and chromosomal integrity		CRP-S promoter co-activator
b0960	yccS	1.5957	1.27527	0.524495		1.54465	0.613761	0.230828		0.29955	0.38979	0.355298		0.54229	0.0944833	0.0870456				predicted inner membrane protein
b0961	yccF	1.32525	1.37525	1.06316		1.85838	0.781065	0.26947		0.607009	0.256948	0.995818		0.340818	0.467737	0.135395				conserved inner membrane protein
b0962	helD	0.916975	1.011	0.593474		0.86047	0.693912	0.390659		0.919619	1	0.481009		0.893255	0.224265	0.288951		enzyme; DNA - replication, repair, restriction/modification		DNA helicase IV
b0963	mgsA	0.641931	0.956134	1.22831		0.46951	0.880332	0.449202		0.299239	0.911102	0.867325		0.221015	0.733972	0.376601		enzyme; Central intermediary metabolism: Pool, multipurpose conversions		methylglyoxal synthase
b0964	yccT	0.650403	0.502312	0.108591		0.519517	0.220177	0.0513291		0.419643	0.0214586	0.000181366		0.368691	1.358e-05	0.00129096				conserved protein
b0965	yccU	0.823988	1.2731	0.633106		0.316497	0.84349	0.520301		0.737903	0.398908	0.553435		0.0432199	0.63316	0.484024				predicted CoA-binding protein with NAD(P)-binding Rossmann-fold domain
b0966	hspQ	1.01562	1.67547	1.12443		0.740401	2.16465	1.11963		1	0.0435496	0.943638		0.71213	0.00508384	0.934312				DNA-binding protein, hemimethylated
b0967	rlmI	2.11378	1.92389	0.886942		1.53496	0.832656	0.47027		0.0594215	0.00863889	0.909162		0.549949	0.594656	0.406339		putative enzyme; Not classified		23S rRNA m(5)C1962 methyltransferase
b0968	yccX	1.03695	0.887955	0.724403		0.627025	2.51204	1.02522		1	0.791353	0.714536		0.570421	0.0030485	1				acylphosphatase
b0969	tusE	0.936746	1.77125	1.21855		1.0856	0.80788	0.763764		0.951569	0.0295142	0.883018		0.969576	0.544865	0.803955		participates in the transfer of sulfur from SirA (YhhP, TusA) (ASAP:ABE-11336) to YheN (TusD) (ASAP:ABE-1933) in the biosynthesis of 5-methylaminomethyl-2-thiouridine at the wobble position of some tRNAs		sulfur transfer protein
b0970	yccA	1.36683	1.84378	1.25934		1.45887	0.932587	0.295243		0.541391	0.0140399	0.844868		0.608126	0.880143	0.15949		putative transport; Not classified		inner membrane protein
b0972	hyaA	0.0597678	0.27586	0.230766		0.20297	1.52742	0.082984		1.55808e-18	9.76572e-09	0.0129947		0.00323283	0.154095	0.00459272		enzyme; Energy metabolism, carbon: Aerobic respiration		hydrogenase 1, small subunit
b0973	hyaB	0.0505756	0.243584	0.168879		0.217445	1.1105	0.0446617		2.01816e-20	1.87147e-10	0.00220726		0.00502477	0.793927	0.000742912		enzyme; Energy metabolism, carbon: Aerobic respiration		hydrogenase 1, large subunit
b0974	hyaC	0.0618648	0.367913	0.287407		0.216439	0.939579	0.0690457		1.03059e-17	1.92042e-05	0.039888		0.00505377	0.905617	0.00283822		putative enzyme; Energy metabolism, carbon: Aerobic respiration		hydrogenase 1, b-type cytochrome subunit
b0975	hyaD	0.0958885	0.411963	0.465526		0.197842	0.762508	0.121561		1.28406e-13	0.000129851	0.252687		0.00280494	0.400466	0.0146447		factor; Energy metabolism, carbon: Aerobic respiration		protein involved in processing of HyaA and HyaB proteins
b0976	hyaE	0.0990959	0.432781	0.328643		0.171862	0.772939	0.139746		1.74437e-12	0.000802723	0.0751458		0.00129979	0.451513	0.0227968		factor; Energy metabolism, carbon: Aerobic respiration		protein involved in processing of HyaA and HyaB proteins
b0977	hyaF	0.0651163	0.34198	0.320544		0.173492	0.659251	0.0854655		2.45107e-17	2.84745e-06	0.0643617		0.00116139	0.168034	0.00516892		phenotype; Energy metabolism, carbon: Aerobic respiration		protein involved in nickel incorporation into hydrogenase-1 proteins
b0978	appC	0.121083	0.410457	0.236342		0.13478	0.426304	0.0653796		1.56846e-11	0.000110378	0.014608		0.000180985	0.00209266	0.00226122		putative enzyme; Energy metabolism, carbon: Electron transport		cytochrome bd-II oxidase, subunit I
b0979	appB	0.147662	0.489183	0.262218		0.13686	0.402703	0.0748505		1.19335e-09	0.00278602	0.0251783		0.000208896	0.00112401	0.0033856		putative enzyme; Energy metabolism, carbon: Electron transport		cytochrome bd-II oxidase, subunit II
b0980	appA	0.222062	0.638524	0.300005		0.260847	0.791593	0.13448		2.65319e-06	0.0762294	0.0475077		0.0149008	0.484044	0.0195447		enzyme; Central intermediary metabolism: Pool, multipurpose conversions		phosphoanhydride phosphorylase
b0981	etk	0.654637	0.663163	0.39099		0.324142	0.599074	0.21212		0.332324	0.102617	0.139321		0.0503083	0.0790062	0.0697225				cryptic autophosphorylating protein tyrosine kinase Etk
b0982	etp	0.589825	0.630174	0.175384		0.277194	0.645736	0.185755		0.343629	0.202653	0.00417712		0.0610594	0.284212	0.0527375		putative enzyme; Not classified		phosphotyrosine-protein phosphatase
b0983	gfcE	0.809253	0.583607	0.11846		0.278017	1.40461	0.1752		0.749412	0.0505079	0.000269397		0.0412807	0.301424	0.0419803		phenotype; Not classified		predicted exopolysaccharide export protein
b0984	gfcD	0.698157	0.457655	0.0727211		0.253134	0.454819	0.139926		0.474658	0.00246926	1.09022e-05		0.0206291	0.00932416	0.0215425				conserved protein
b0985	gfcC	0.540929	0.339215	0.127562		0.0840287	0.652941	0.149859		0.232591	0.000207266	0.000487785		0.000775592	0.244188	0.0278847				conserved protein
b0986	gfcB	0.538217	0.30768	0.118765		0.647218	0.902228	0.525947		0.291139	0.000545635	0.000409678		0.653452	0.863797	0.493729		putative regulator; Not classified		predicted outer membrane lipoprotein
b0987	gfcA	0.681059	0.305025	0.103231		0.141263	1.19381	0.836981		0.544803	0.000154456	0.000263239		0.00881743	0.698886	0.883519				predicted protein
b0988	insB-4	0.720248	1.34854	0.264659		0.139944	0.293335	0.224649		0.529815	0.359443	0.0276739		0.000785503	0.000339262	0.0843232		IS, phage, Tn; Transposon-related functions		IS1 transposase InsAB'
b0989	cspH	6.20534	0.233918	0.0177455		1	0.870653	0.269135		0.906891	0.130696	1.55008e-05		1	1	0.192959		phenotype; Not classified		stress protein, member of the CspA-family
b0990	cspG	1.38936	0.43457	0.371269		2.18461	1.11843	6.52166		0.708008	0.0102469	0.158569		0.314247	0.866906	0.0344507		phenotype; Not classified		DNA-binding transcriptional regulator
b0991	ymcE	6.20812	0.520829	0.0459069		1	0.0772248	0.227398		0.906891	0.775977	0.012919		1	0.400466	0.190212		phenotype; Not classified		cold shock gene
b0992	yccM	1.47854	1.04525	0.212384		12.2836	1.49747	0.185518		0.43514	0.951677	0.00871847		2.81172e-06	0.203343	0.0489209				predicted 4Fe-4S membrane protein
b0993	torS	0.83816	1.04165	0.256183		0.503852	0.865324	0.159404		0.769328	0.941556	0.0219898		0.279763	0.694236	0.0310548		enzyme; Energy metabolism, carbon: Anaerobic respiration		hybrid sensory histidine kinase in two-component regulatory system with TorR
b0994	torT	0.844088	0.966661	0.438359		0.969618	0.772137	0.360085		0.785499	0.944416	0.207581		1	0.427945	0.24544		regulator; Energy metabolism, carbon: Anaerobic respiration		periplasmic sensory protein associated with the TorRS two-component regulatory system
b0995	torR	0.683027	0.705114	0.278809		0.417843	0.652658	0.166672		0.407766	0.184215	0.0343205		0.15512	0.160525	0.036106		regulator; Energy metabolism, carbon: Anaerobic respiration		DNA-binding response regulator in two-component regulatory system with TorS
b0996	torC	1.22292	1.54427	4.02928		0.732078	0.879909	1.16063		0.746258	0.0898158	0.0383378		0.694459	0.729677	0.904674		enzyme; Energy metabolism, carbon: Anaerobic respiration		trimethylamine N-oxide (TMAO) reductase I, cytochrome c-type subunit
b0997	torA	1.38425	1.46333	2.82868		0.489842	0.539397	0.892247		0.517305	0.143655	0.13814		0.2512	0.0269213	0.932816		enzyme; Energy metabolism, carbon: Anaerobic respiration		trimethylamine N-oxide (TMAO) reductase I, catalytic subunit
b0998	torD	1.57168	1.71618	2.44915		0.676376	0.784915	1.29701		0.31587	0.0318538	0.214403		0.595875	0.452662	0.807711		enzyme; Energy metabolism, carbon: Anaerobic respiration		chaperone involved in maturation of TorA subunit of trimethylamine N-oxide reductase system I
b0999	cbpM	0.423388	1.09937	0.955024		0.0931583	0.330333	0.182649		0.0155076	0.795559	0.97447		9.92327e-06	6.75018e-05	0.0474492				modulator of CbpA co-chaperone
b1000	cbpA	0.346144	0.790834	0.925812		0.219053	0.932701	0.618684		0.00152314	0.386476	0.948512		0.00508615	0.880143	0.622541		factor; Chaperones		curved DNA-binding protein, DnaJ homologue that functions as a co-chaperone of DnaK
b1001	yccE	0.779753	0.838997	0.16934		1.42477	3.08461	1.15662		0.739206	0.680844	0.00345454		0.675624	0.000299852	0.916615				predicted protein
b1002	agp	0.452119	0.358753	0.317442		0.51653	0.542956	0.34828		0.0285648	4.49331e-06	0.0602813		0.301584	0.0302773	0.227263		enzyme; Central intermediary metabolism: Pool, multipurpose conversions		glucose-1-phosphatase/inositol phosphatase
b1003	yccJ	1.37673	0.569609	1.79073		1.29562	1.57183	0.417924		0.529789	0.0202945	0.483809		0.759694	0.124533	0.33665				predicted protein
b1004	wrbA	1.45808	0.428929	1.41094		1.59119	2.14166	0.529317		0.431767	0.000182923	0.724283		0.506667	0.0053482	0.496053		regulator; Amino acid biosynthesis: Tryptophan		NAD(P)H:quinone oxidoreductase
b1006	rutG	0.790058	0.840891	0.237898		0.38545	0.461333	0.109426		0.67885	0.578771	0.01512		0.122837	0.00920452	0.0102393		putative transport; Not classified		predicted pyrimidine transporter
b1007	rutF	0.904619	0.557374	0.131559		0.194136	0.380425	0.00888292		0.944399	0.161374	0.000632004		0.0701359	0.0436986	2.15267e-05				predicted oxidoreductase, flavin:NADH component
b1008	rutE	1.07948	0.659418	0.100615		0.097358	1.37522	0.0255982		1	0.328533	0.0001146		0.021879	0.521501	0.000224221		putative enzyme; Not classified		predicted oxidoreductase
b1009	rutD	0.795291	0.708217	0.116273		0.0580983	0.344073	0.0422159		0.80638	0.382078	0.000238573		0.00132606	0.00813664	0.000685625		putative enzyme; Not classified		predicted hydrolase
b1010	rutC	0.940852	0.762568	0.161627		0.319104	1.5875	0.0331974		1	0.704398	0.0025095		0.603073	0.427945	0.000599352				conserved protein
b1011	rutB	0.663512	0.438021	0.170447		0.26807	0.956925	0.00519066		0.609366	0.0361858	0.00259859		0.205459	1	2.69658e-06		putative enzyme; Not classified		predicted isochorismatase
b1012	rutA	0.728359	0.295261	0.252008		0.886577	1.12827	0.0121047		0.736298	0.000515513	0.0209646		0.961066	0.863797	2.15267e-05				predicted monooxygenase
b1013	rutR	1.22469	1.23754	0.322169		1.03654	1.18871	0.355103		0.754119	0.480367	0.0666547		1	0.636551	0.239451		putative regulator; Not classified		rut operon repressor
b1014	putA	0.838361	0.48927	0.116258		0.208828	0.428587	0.048895		0.775304	0.00272467	0.000211536		0.00469664	0.00249723	0.000932913		enzyme; Degradation of small molecules: Amino acids		multifunctional proline dehydrogenase, delta-1-pyrroline-5-carboxylate dehydrogenase, and DNA-binding transcriptional regulator
b1015	putP	1.06454	0.706598	0.340567		0.269002	0.398734	0.144949		0.968099	0.180866	0.081691		0.0183302	0.000895157	0.0237098		transport; Transport of small molecules: Cations		proline:sodium symporter
b1018	efeO	1.41518	1.03215	0.100517		0.993621	0.837129	0.0814576		0.556451	0.990816	9.64374e-05		1	0.682921	0.00440565		part of a complex that transports ferrous iron under acidic aerobic conditions		component of a tripartite ferrous iron transporter
b1019	efeB	0.903888	1.04815	0.142402		0.316092	0.582462	0.12624		0.906583	0.93656	0.000817419		0.0602873	0.0910475	0.0161749		part of a complex that transports ferrous iron under acidic aerobic conditions		redox component of a tripartite ferrous iron transporter
b1020	phoH	0.507088	0.640104	0.0632382		0.155766	0.343974	0.0331424		0.182892	0.158645	5.06082e-06		0.00804739	0.00232123	0.000393491		regulator; Central intermediary metabolism: Phosphorus compounds		conserved protein with nucleoside triphosphate hydrolase domain
b1021	pgaD	0.135679	0.615371	0.417804		0.357864	1.56102	0.307929		1.33572e-07	0.162128	0.19546		0.107615	0.233337	0.188775		may serve to enhance PGA synthesis, an adhesin important for biofilm formation		predicted inner membrane protein
b1022	pgaC	0.0493737	0.376735	0.294748		0.113047	0.596564	0.159407		1.06663e-17	0.000102953	0.0447964		7.67521e-05	0.096578	0.0319555		polymerizes UDP-N-acetyl-D-glucosamine to form the poly-beta-1,6-N-acetyl-D-glucosamine (PGA) adhesin important for biofilm formation		putative polysaccharide polymerase
b1023	pgaB	0.0885627	0.452362	0.349776		0.117204	1.46404	0.288637		1.73078e-13	0.00126403	0.0923825		9.36068e-05	0.220307	0.15203		modification of polysaccharides during biosynthesis of the PGA adhesin important for biofilm formation		putatative polysaccharide N-deacetylase/carbohydrate esterase
b1024	pgaA	0.121065	0.515667	0.790275		0.165319	2.04003	0.58356		2.28294e-11	0.00563313	0.799092		0.000825196	0.0103757	0.572183		involved in the transport and/or docking of the PGA adhesin important for biofilm formation		putative outer membrane poly-beta-1,6-N-acetyl-D-glucosamine (PGA) translocation/docking protein
b1025	ycdT	0.142306	0.278446	0.552062		0.16194	1.6646	4.41537		1.57557e-09	2.00589e-08	0.411921		0.000808845	0.0802555	0.0831756				predicted diguanylate cyclase
b1026	insF-4	0.59878	1.14774	0.0962321		2.53034	1.60828	0.150922		0.658285	0.887685	0.000118316		0.222249	0.332343	0.0292692
b1027	insE-4	0.583102	1.18692	0.982371		0.478772	0.655532	0.3939		0.266583	0.694536	0.985003		0.288892	0.304821	0.346022
b1028	ymdE	0.136899	0.104504	0.100189		0.0364562	1.31286	1.01249		0.174077	0.00174881	0.00115243		0.122837	0.737007	1
b1029	ycdU	0.45233	0.219443	0.117453		0.591471	1.99138	2.75177		0.136423	1.81726e-07	0.000312693		0.561326	0.0245891	0.253613				predicted inner membrane protein
b1033	ghrA	0.901487	1.21699	1.45377		0.5415	1.22609	0.836357		0.89152	0.496773	0.690841		0.342102	0.539501	0.880359		putative enzyme; Not classified		glyoxylate/hydroxypyruvate reductase
b1034	ycdX	0.806672	1.1897	1.38692		0.869734	1.89165	1.35218		0.695856	0.561277	0.743587		0.905243	0.0226094	0.772657				predicted zinc-binding hydrolase
b1035	ycdY	0.816461	1.152	1.27371		0.749586	1.23232	0.815763		0.723579	0.65269	0.836379		0.726489	0.532824	0.85971		putative enzyme; Not classified		conserved protein
b1036	ycdZ	1.3862	1.99817	1.05889		1.7724	2.81759	1.25778		0.527454	0.00687585	0.99398		0.389672	0.000173353	0.838301				predicted inner membrane protein
b1037	csgG	0.362427	0.653864	0.213484		0.0933996	0.644586	0.150432		0.00797002	0.150918	0.00928132		7.29458e-05	0.215548	0.0274764		structural component; Surface structures		outer membrane channel lipoprotein
b1038	csgF	0.20607	0.421137	0.0748115		0.0141859	1.8615	0.388834		0.0308577	0.194199	7.26651e-05		0.00509209	0.27494	0.303203		structural component; Surface structures		predicted transport protein
b1039	csgE	0.28371	0.383753	0.170573		0.121305	1.95194	0.558366		0.0845949	0.0633266	0.00808579		0.0526171	0.150748	0.568148		structural component; Surface structures		predicted transport protein
b1040	csgD	0.326566	0.266739	0.482894		0.024426	1.00865	0.914203		0.00772503	2.30221e-05	0.296215		2.42432e-06	1	0.953894		putative regulator; Not classified		DNA-binding transcriptional regulator of adhesion determinants
b1041	csgB	0.27375	0.344922	0.0583392		0.160891	2.92332	0.619667		0.118343	0.088609	3.44872e-05		0.12826	0.0246167	0.631643		structural component; Surface structures		curlin nucleator protein, minor subunit in curli complex
b1042	csgA	0.187623	0.409635	0.356091		0.0968601	0.258281	0.3904		5.13955e-07	0.000686405	0.107176		3.07306e-05	1.358e-05	0.296288		regulator; Surface structures		cryptic curlin major subunit
b1043	csgC	0.139857	0.640633	0.0693615		0.0377533	0.0304232	0.0547451		0.174077	0.607668	0.000189267		0.175199	0.0323177	0.00472017		putative structure; Not classified		predicted curli production protein
b1044	ymdA	0.548032	1.24889	0.20985		0.443931	1.00497	0.224819		0.304283	0.727943	0.0141362		0.304562	1	0.0985348				predicted protein
b1045	ymdB	0.653163	0.865601	0.672727		0.646284	1.04243	0.571495		0.343471	0.645557	0.617652		0.549949	0.95097	0.562683				conserved protein
b1046	clsC	0.558867	1.0217	0.422819		0.500371	0.569531	0.303093		0.146527	0.996215	0.184379		0.274924	0.0528738	0.169061		putative enzyme; Not classified		predicted hydrolase
b1047	mdoC	1.10377	1.36529	0.155775		2.13123	0.810456	0.192832		0.925864	0.355643	0.00161327		0.23263	0.618694	0.0566554				membrane protein required for modification of periplasmic glucan
b1048	mdoG	0.827663	0.885888	0.850331		0.831158	0.789555	0.539018		0.744354	0.689563	0.871955		0.855348	0.464972	0.509899		enzyme; Osmotic adaptation		glucan biosynthesis protein, periplasmic
b1049	mdoH	0.897887	0.878389	0.594407		0.824054	0.554345	0.37706		0.888044	0.663801	0.482184		0.843938	0.0362068	0.269279		enzyme; Osmotic adaptation		glycosyl transferase
b1050	yceK	0.740652	4.10223	0.591874		0.0169084	1.23556	0.203784		0.59013	0.000100501	0.509869		9.42395e-08	0.823288	0.0909072				predicted lipoprotein
b1051	msyB	1.07847	1.15208	1.62062		1.67336	9.66173	4.53189		0.950142	0.667251	0.590376		0.450599	5.66632e-17	0.0801298		phenotype; Protein, peptide secretion		predicted protein
b1053	mdtG	2.67001	5.03714	0.634025		1.35021	2.40618	0.752895		0.0101361	4.81487e-11	0.552462		0.715873	0.00179095	0.78828		putative transport; Not classified		predicted drug efflux system
b1054	htrB	1.86141	1.66665	0.880133		1.63637	1.05341	0.687249		0.137144	0.0458267	0.902338		0.476267	0.925011	0.710601				lauryl-acyl carrier protein (ACP)-dependent acyltransferase
b1055	yceA	2.00402	0.742545	0.248626		0.458006	0.860737	0.165173		0.0976424	0.308623	0.0205059		0.221015	0.712795	0.0358685				conserved protein
b1056	yceI	0.62716	0.860781	0.274959		0.950395	1.52008	0.484132		0.323835	0.680844	0.0366238		1	0.204629	0.438309				secreted protein
b1057	yceJ	0.442612	0.893365	0.0772319		0.242054	0.612811	0.013551		0.118913	0.842271	3.35911e-05		0.068412	0.334989	7.71264e-05		putative enzyme; Not classified		predicted cytochrome b561
b1058	yceO	0.667085	1	0.123845		0.104367	1	0.112582		1	1	0.54742		0.747372	1	0.691798				predicted protein
b1059	solA	0.941925	1.30944	0.865067		0.775243	0.747409	0.531439		0.954592	0.331059	0.889207		0.766274	0.349249	0.498184		putative enzyme; Not classified		N-methyltryptophan oxidase, FAD-binding
b1060	bssS	0.587432	6.33422	1.81326		1.26827	21.8898	15.064		0.196541	2.69776e-13	0.464209		0.791292	5.29889e-27	0.00231346				regulator of biofilm formation
b1061	dinI	0.70874	3.90471	1.95897		0.325557	3.3707	1.89915		0.457063	2.58953e-08	0.388584		0.0501666	8.33847e-06	0.49151		phenotype; Not classified		DNA damage-inducible protein I
b1062	pyrC	0.0923469	0.738728	0.915771		0.151096	0.395521	0.312414		1.98948e-14	0.244268	0.937435		0.000378063	0.000648872	0.182759		enzyme; Pyrimidine ribonucleotide biosynthesis		dihydro-orotase
b1063	yceB	0.461928	0.960131	1.09238		0.373617	1.08056	0.919356		0.0347155	0.924562	0.969451		0.0921321	0.863829	0.960271				predicted lipoprotein
b1064	grxB	0.519435	0.835646	1.37583		0.649495	1.26165	1.18768		0.0855519	0.519962	0.751127		0.545104	0.471831	0.885498		carrier; Biosynthesis of cofactors, carriers: Thioredoxin, glutaredoxin, glutathione		glutaredoxin 2 (Grx2)
b1065	mdtH	0.522741	0.693616	0.237327		0.28999	0.381058	0.123509		0.118977	0.197027	0.0152385		0.0358468	0.00158885	0.015125				predicted drug efflux system
b1066	rimJ	0.682332	1.60067	1.1969		1.11188	2.7188	1.60822		0.401194	0.0717665	0.894483		0.943329	0.000239434	0.630921		enzyme; Ribosomes - maturation and modification		ribosomal-protein-S5-alanine N-acetyltransferase
b1067	yceH	0.753215	1.25614	1.28015		0.802144	1.46602	0.538431		0.56816	0.427631	0.832808		0.809761	0.203745	0.510215				conserved protein
b1068	yceM	0.688889	1.23429	0.880381		0.649929	1.2954	0.641479		0.410334	0.466917	0.902338		0.548264	0.418853	0.652237		putative factor; Not classified		predicted oxidoreductase with NAD(P)-binding Rossmann-fold domain
b1069	murJ	1.58186	1.2366	0.336819		0.777294	0.390119	0.150341		0.315519	0.470847	0.0786482		0.769448	0.000893677	0.0265806		putative factor; Not classified		peptidoglycan lipid II flippase -!- predicted peptidoglycan lipid II flippase
b1070	flgN	0.360854	0.850185	0.32447		0.0593564	0.47965	0.16901		0.00664984	0.664744	0.0764818		3.03703e-06	0.0362068	0.0424425		phenotype; Surface structures		export chaperone for FlgK and FlgL
b1071	flgM	0.272235	0.759285	0.265287		0.0439895	0.458322	0.0228113		0.000506506	0.440335	0.0361992		1.86024e-06	0.0380997	0.000386027		factor; Surface structures		anti-sigma factor for FliA (sigma 28)
b1072	flgA	0.257305	1.7356	0.201213		0.060408	1.18941	0.167181		5.87662e-05	0.0660705	0.00709853		8.51696e-07	0.700075	0.03819		putative structure; Surface structures		assembly protein for flagellar basal-body periplasmic P ring
b1073	flgB	0.00540252	0.546126	0.0183499		0.00319001	0.388507	0.0298843		7.19982e-33	0.330428	2.56798e-08		6.61933e-15	0.17532	0.00047555		structural component; Surface structures		flagellar component of cell-proximal portion of basal-body rod
b1074	flgC	0.010997	0.336659	0.0265827		0.000486547	1.09394	0.017795		1.27133e-27	0.0254069	1.72094e-07		2.11427e-15	0.98429	0.000184106		structural component; Surface structures		flagellar component of cell-proximal portion of basal-body rod
b1075	flgD	0.0272657	0.533186	0.0715475		0.00182904	0.278123	0.0137961		3.92955e-25	0.0594021	1.35711e-05		5.14644e-17	0.000877245	4.49784e-05		putative structure; Surface structures		flagellar hook assembly protein
b1076	flgE	0.042426	0.733657	0.0720981		0.0286612	0.895807	0.0525531		6.70693e-22	0.322238	1.18026e-05		2.31356e-10	0.821413	0.00127813		structural component; Surface structures		flagellar hook protein
b1077	flgF	0.0637264	0.850602	0.0637366		0.0100436	0.465075	0.0249712		7.22119e-17	0.686003	5.09374e-06		1.81238e-13	0.0338008	0.000166667		structural component; Surface structures		flagellar component of cell-proximal portion of basal-body rod
b1078	flgG	0.0865185	0.926838	0.0951131		0.0476001	0.481805	0.0752611		4.29626e-14	0.876017	7.56018e-05		4.58094e-08	0.0331188	0.00357536		structural component; Surface structures		flagellar component of cell-distal portion of basal-body rod
b1079	flgH	0.0919964	0.604868	0.0522035		0.036283	1.06511	0.032123		8.0272e-12	0.151975	2.03085e-06		3.77701e-08	0.980561	0.000393491		structural component; Surface structures		flagellar protein of basal-body outer-membrane L ring
b1080	flgI	0.112179	0.547846	0.0380815		0.0457465	0.28773	0.0418107		1.10393e-10	0.054546	1.93703e-07		1.43979e-07	0.000534119	0.000651392		putative structure; Surface structures		predicted flagellar basal body protein
b1081	flgJ	0.164098	0.695578	0.0440879		0.0317142	0.454576	0.0302842		2.80711e-07	0.350035	5.7994e-07		1.01508e-07	0.048195	0.000299708		putative structure; Surface structures		muramidase
b1082	flgK	0.283873	0.491668	0.0833412		0.134892	0.855311	0.0707417		0.000217215	0.00600497	2.72671e-05		0.000279797	0.685361	0.00291288		structural component; Surface structures		flagellar hook-filament junction protein 1
b1083	flgL	0.312473	0.579314	0.191516		0.234351	1.25889	0.21898		0.000698849	0.0355455	0.00482759		0.0100165	0.499301	0.0775218		structural component; Surface structures		flagellar hook-filament junction protein
b1084	rne	0.684289	0.735074	0.665033		0.415217	0.734606	0.404368		0.396623	0.231499	0.603041		0.140492	0.31151	0.30806		enzyme; Degradation of RNA		RNase E
b1085	yceQ	0.826327	1.42546	0.120883		0.017764	0.0271312	0.0721781		0.931432	0.715874	0.000981692		0.0121937	0.0196469	0.00573014				predicted protein
b1086	rluC	1.28249	1.04071	0.445411		0.788476	0.313317	0.181753		0.658285	0.941959	0.218151		0.788069	1.75276e-05	0.0452722		synthesis of pseudouridine at positions 955, 254 and 258 in 23 S ribosomal RNA		Ribosomal large subunit pseudouridine synthase C
b1087	yceF	1.01317	0.970884	1.47806		0.8236	0.876665	0.452693		1	0.955945	0.672975		0.844156	0.724729	0.381925				predicted protein
b1088	yceD	1.1979	1.391	2.04702		1.55915	0.815187	0.828299		0.781462	0.215326	0.350627		0.52828	0.538062	0.871833				conserved protein
b1089	rpmF	1.26328	2.02982	2.03804		0.799607	0.56096	0.607429		0.690482	0.00474583	0.361996		0.809298	0.0483514	0.618291		structural component; Ribosomal proteins - synthesis, modification		5S ribosomal subunit protein L32
b1090	plsX	0.909188	1.05196	0.990336		1.24324	0.612475	0.419182		0.905383	0.910333	1		0.811154	0.0901105	0.331408		phenotype; Macromolecule synthesis, modification: Phospholipids		fatty acid/phospholipid synthesis protein
b1091	fabH	1.42705	0.89864	0.788748		1.96831	0.761888	0.514228		0.464226	0.733623	0.797624		0.283475	0.38632	0.476077		enzyme; Fatty acid and phosphatidic acid biosynthesis		3-oxoacyl-[acyl-carrier-protein] synthase III
b1092	fabD	1.14034	0.956285	1.42757		1.7175	0.836814	0.745609		0.869172	0.910333	0.709904		0.414709	0.601001	0.778819		enzyme; Fatty acid and phosphatidic acid biosynthesis		malonyl-CoA-[acyl-carrier-protein] transacylase
b1093	fabG	0.890458	1.12165	1.46993		1.29993	1.13482	1.00639		0.874815	0.728821	0.676568		0.756507	0.73366	1		enzyme; Fatty acid and phosphatidic acid biosynthesis		3-oxoacyl-[acyl-carrier-protein] reductase
b1094	acpP	1.29379	2.1203	2.29227		2.33015	1.67508	1.29577		0.639219	0.00204171	0.258829		0.159617	0.0713909	0.808505		carrier; Fatty acid and phosphatidic acid biosynthesis		acyl carrier protein (ACP)
b1095	fabF	1.77386	2.06429	1.3162		2.56801	1.60842	1.43466		0.175153	0.00301035	0.798764		0.107711	0.100074	0.720985		enzyme; Fatty acid and phosphatidic acid biosynthesis		3-oxoacyl-[acyl-carrier-protein] synthase II
b1096	pabC	1.44255	0.812367	0.538215		1.04281	1.17459	0.831682		0.454136	0.463242	0.383295		1	0.654954	0.87599		enzyme; Biosynthesis of cofactors, carriers: Folic acid		4-amino-4-deoxychorismate lyase component of para-aminobenzoate synthase multienzyme complex
b1097	yceG	1.50093	0.92712	0.480029		1.05017	0.835843	0.385967		0.395761	0.830938	0.276812		1	0.608399	0.283821		putative enzyme; Not classified		conserved protein
b1098	tmk	1.75408	1.04556	0.627001		1.2608	1.3588	0.970423		0.19132	0.932912	0.542295		0.796351	0.325305	1		enzyme; 2'-Deoxyribonucleotide metabolism		thymidylate kinase
b1099	holB	1.79648	1.16157	0.631178		1.12971	0.644246	0.448517		0.16797	0.630593	0.54742		0.925934	0.139311	0.37443		enzyme; DNA - replication, repair, restriction/modification		DNA polymerase III, delta prime subunit
b1100	ycfH	1.72654	1.61484	0.664724		0.99321	0.771984	0.509068		0.205175	0.0635158	0.606371		1	0.427945	0.471139				predicted metallodependent hydrolase
b1101	cat	0.589187	0.412288	0.560464		1.17069	0.204908	0.195039		0.188202	7.76838e-05	0.420307		0.885375	1.7412e-09	0.0542997		transport; Transport of small molecules: Carbohydrates, organic acids, alcohols		PTS system glucose-specific IICB component
b1102	fhuE	0.964363	1.10241	0.091305		0.389387	0.67888	0.0834279		0.999213	0.806725	5.01722e-05		0.134849	0.24744	0.00467346		transport; Transport of small molecules: Cations		ferric-rhodotorulic acid outer membrane transporter
b1103	hinT	0.790108	0.93079	1.88202		0.709747	1.02331	0.887905		0.658285	0.840264	0.433808		0.656863	0.992171	0.931243				purine nucleoside phosphoramidase
b1104	ycfL	0.576017	1.48638	1.74505		0.451739	1.06535	0.858108		0.168471	0.131703	0.506562		0.193722	0.898592	0.90267				probable lipoprotein
b1105	lpoB	0.692521	1.25611	1.16099		0.288828	0.822226	0.510589		0.415251	0.420929	0.914346		0.0251864	0.558769	0.471139				predicted outer membrane lipoprotein
b1106	thiK	0.668733	1.13762	0.50562		0.814187	1.01221	0.35609		0.365562	0.698857	0.323852		0.831786	1	0.240081				thiamin kinase
b1107	nagZ	0.845038	1.19736	0.641376		0.8964	1.143	0.554113		0.781887	0.546336	0.563793		0.940784	0.719084	0.533626				beta-N-acetylglucosaminidase
b1108	ycfP	1.27638	0.911059	0.980171		1.56297	1.21565	0.840241		0.667131	0.775843	0.99398		0.526394	0.558976	0.884089				conserved protein
b1109	ndh	1.23974	1.33448	0.191884		0.912376	0.646163	0.176834		0.73064	0.303988	0.00482389		0.959423	0.152644	0.0423271		enzyme; Energy metabolism, carbon: Aerobic respiration		respiratory NADH dehydrogenase 2/cupric reductase
b1110	ycfJ	0.118862	3.18501	0.503414		0.426413	0.941848	0.323003		8.26543e-12	1.38377e-06	0.317389		0.156883	0.907602	0.193933				predicted protein
b1111	comR	1.56679	1.79708	0.74608		2.19908	2.64061	1.01204		0.340637	0.0250196	0.738165		0.203928	0.000483341	1				predicted DNA-binding transcriptional regulator
b1112	bhsA	5.9944	1.2192	1.51923		2.1514	2.53077	3.42364		5.34656e-07	0.498522	0.63968		0.221015	0.000617173	0.154607				multiple stress resistance protein
b1113	ycfS	1.95765	1.17421	0.250829		1.62605	0.557998	0.0809273		0.128256	0.64906	0.0210959		0.505422	0.0791108	0.00451526				conserved protein
b1114	mfd	0.680963	0.983983	0.833789		0.601647	0.482094	0.259136		0.388339	0.990816	0.853353		0.45622	0.0079616	0.116556		factor; DNA - replication, repair, restriction/modification		transcription-repair coupling factor
b1115	ycfT	0.26341	0.885705	0.0608424		0.171299	0.469744	0.049814		0.000771058	0.818508	4.64712e-06		0.00435181	0.0599334	0.001202				predicted inner membrane protein
b1116	lolC	1.2794	1.406	0.844835		1.12576	0.746222	0.299589		0.666035	0.203601	0.866469		0.930176	0.348196	0.164557				outer membrane-specific lipoprotein transporter subunit; membrane component of ABC superfamily
b1117	lolD	1.54538	1.39557	1.12691		1.1104	0.403667	0.241782		0.346426	0.215326	0.943638		0.944587	0.000979946	0.0995532				outer membrane-specific lipoprotein transporter subunit; ATP-binding component of ABC superfamily
b1118	lolE	1.26549	1.58457	1.00644		1.04144	0.861259	0.65926		0.683835	0.0725858	1		1	0.67755	0.676317				outer membrane-specific lipoprotein transporter subunit; membrane component of ABC superfamily
b1119	nagK	1.18143	1.64601	1.27103		0.749307	0.630168	0.472348		0.805798	0.0502801	0.837263		0.725848	0.115251	0.409177				N-acetyl-D-glucosamine kinase
b1120	cobB	0.864899	1.47879	1.37562		0.893252	0.63502	0.627285		0.822981	0.135756	0.753556		0.936049	0.124203	0.634956		putative enzyme; Biosynthesis of cofactors, carriers: Cobalamin		deacetylase of acetyl-CoA synthetase, NAD-dependent
b1121	ycfZ	0.640032	0.455083	0.0276949		0.0209591	0.300625	0.0294556		0.771864	0.127254	1.771e-07		0.0312215	0.0374667	0.000460279		putative factor; Not classified		predicted inner membrane protein
b1122	ymfA	0.721833	0.550746	0.0586077		0.31043	0.00993642	0.137897		0.777266	0.24131	1.35509e-05		0.278134	1.16133e-05	0.0261887				predicted inner membrane protein
b1123	potD	1.17685	0.801496	1.09484		1.24971	0.499367	0.55625		0.811473	0.41513	0.968512		0.80599	0.0122735	0.537182		transport; Transport of small molecules: Amino acids, amines		periplasmic-binding component of an ABC superfamily polyamine transporter
b1124	potC	1.6557	1.04205	0.404542		1.97614	0.717752	0.304486		0.261546	0.947937	0.16301		0.286898	0.304821	0.175093		transport; Transport of small molecules: Amino acids, amines		membrane component of an ABC superfamily polyamine transporter
b1125	potB	1.59386	0.98387	0.414689		2.61289	0.693601	0.386094		0.30995	1	0.17668		0.1045	0.250559	0.287922		transport; Transport of small molecules: Amino acids, amines		membrane component of an ABC superfamily polyamine transporter
b1126	potA	2.24745	0.91438	0.811133		2.01427	0.473126	0.58942		0.0386534	0.787638	0.829118		0.263818	0.00716083	0.581535		transport; Transport of small molecules: Amino acids, amines		ATP-binding component of an ABC superfamily polyamine transporter
b1127	pepT	0.993709	0.948149	1.19396		1.18628	1.12959	0.758483		1	0.891977	0.892806		0.871347	0.746891	0.793309		putative enzyme; Not classified		peptidase T
b1128	ycfD	1.00494	1.22402	0.971414		0.458143	0.58117	0.544493		1	0.481901	0.985571		0.202373	0.0567169	0.518042				conserved protein
b1129	phoQ	0.702569	0.656049	0.736045		0.376276	0.866784	0.539431		0.438758	0.0883292	0.718534		0.0946371	0.69288	0.510215		enzyme; Global regulatory functions		sensory histidine kinase in two-compoent regulatory system with PhoP
b1130	phoP	0.579714	0.524243	1.19592		0.475653	0.8477	0.843241		0.174511	0.00618633	0.891988		0.230796	0.637551	0.886683		regulator; Global regulatory functions -!- required for ugd induction in response to acid stress -!- required for pmrC induction in response to acid stress		DNA-binding response regulator in two-component regulatory system with PhoQ
b1131	purB	1.17547	1.24186	1.01163		1.24814	0.285217	0.393421		0.812524	0.446647	1		0.807422	2.26112e-06	0.292533		enzyme; Purine ribonucleotide biosynthesis		adenylosuccinate lyase
b1132	hflD	1.79824	1.3212	0.74386		1.33246	0.653449	0.528747		0.166418	0.313453	0.73356		0.727941	0.152644	0.495869				predicted lysogenization regulator
b1133	mnmA	1.75142	0.905771	1.0509		1.05557	0.365314	0.317148		0.188202	0.757939	0.998321		1	0.000179151	0.185844				tRNA (5-methylaminomethyl-2-thiouridylate)-methyltransferase
b1134	nudJ	1.44736	1.03856	0.847953		1.30151	0.549845	0.322729		0.459229	0.956241	0.870055		0.761938	0.0441273	0.198072		putative enzyme; Not classified		thiamin pyrophosphate (TPP) hydrolase
b1135	rluE	1.59143	1.00776	0.776988		1.10259	0.599877	0.409435		0.309523	1	0.782369		0.953088	0.084707	0.319571		makes pseudouridine2457 in 23 S RNA		23S rRNA pseudouridine synthase
b1136	icd	0.755228	0.357814	0.774607		0.671106	0.397138	0.250049		0.56816	3.30716e-06	0.776385		0.584399	0.000597894	0.105982		enzyme; Energy metabolism, carbon: TCA cycle		e14 prophage; isocitrate dehydrogenase, specific for NADP+
b1137	ymfD	0.370272	0.843401	0.879427		1.0973	1.20772	2.7135		0.0194694	0.62481	0.902338		0.964604	0.638614	0.279867				e14 prophage; predicted SAM-dependent methyltransferase
b1138	ymfE	0.236951	1.1253	0.919345		0.962096	1.6588	2.59647		5.67411e-05	0.764182	0.946869		1	0.105618	0.292533				e14 prophage; predicted inner membrane protein
b1139	lit	0.514739	1.08568	1.6113		1.10335	1.1286	0.938323		0.0852204	0.82939	0.584933		0.952636	0.75421	0.977956		membrane; Phage-related functions and prophages		e14 prophage; cell death peptidase, inhibitor of T4 late gene expression
b1140	intE	0.900756	2.99577	1.96708		0.516363	3.75177	1.48522		0.895034	1.10115e-05	0.394595		0.311544	1.46846e-06	0.697775		IS, phage, Tn; Phage-related functions and prophages		e14 prophage; predicted integrase
b1141	xisE	0.961801	5.61279	2.35352		2.48048	12.9362	4.75107		1	2.8013e-07	0.311424		0.176946	4.90057e-14	0.0840919				e14 prophage; predicted excisionase
b1143	ymfI	0.377096	1.17391	2.57457		0.399443	1.596	2.06457		0.00705579	0.627893	0.20304		0.132991	0.130292	0.44818				e14 prophage; predicted protein
b1144	ymfJ	0.949971	5.07775	1.73535		0.32037	6.27585	2.18237		0.977775	2.50687e-09	0.51423		0.0643709	5.14338e-10	0.395071				e14 prophage; predicted protein
b1145	cohE	0.687608	1.04894	1.1083		0.711796	1.52821	1.2159		0.416548	0.927361	0.961529		0.665102	0.164919	0.869406		IS, phage, Tn; Not classified		e14 prophage; repressor protein phage e14
b1146	croE	1.48313	5.02183	1.1603		2.43251	6.37505	0.905463		0.72821	0.000129717	0.998929		0.390695	3.17434e-05	0.952626				e14 prophage; predicted DNA-binding transcriptional regulator
b1147	ymfL	0.744803	4.10813	1.77216		0.184878	3.86125	0.511826		0.594275	7.82783e-08	0.497972		0.004699	4.06705e-06	0.477968				e14 prophage; predicted DNA-binding transcriptional regulator
b1148	ymfM	0.97992	4.86745	0.983543		0.619769	4.53176	0.557969		1	2.97357e-08	0.997502		0.52339	1.36443e-06	0.550054				e14 prophage; predicted protein
b1150	ymfR	0.94759	6.14254	0.62181		0.205734	3.1534	0.0894086		1	0.00190047	0.616632		0.2512	0.155165	0.0202341				e14 prophage; predicted protein
b1151	beeE	1.16686	3.21001	0.95652		0.38027	2.56124	0.565435		0.889166	4.21052e-05	0.972718		0.159351	0.00419192	0.557389
b1152	jayE	0.932697	3.26163	0.687984		0.325065	1.48293	0.289826		0.946646	1.36545e-05	0.642831		0.0624074	0.284945	0.156254
b1153	ymfQ	1.36445	2.07094	0.43734		0.162426	1.5638	0.39356		0.64287	0.025231	0.2126		0.00968685	0.273003	0.298675				e14 prophage; conserved protein
b1154	stfP	1.00379	1.98001	0.367852		0.0433687	1.47314	0.586106		1	0.0479491	0.125309		0.000212728	0.382753	0.582444				e14 prophage; predicted protein
b1155	tfaP	0.436891	1.67039	0.690761		0.165138	0.93888	0.374004		0.174077	0.31668	0.682508		0.0328808	1	0.329458				e14 prophage; phage tail fiber assembly protein
b1156	tfaE	0.557608	0.853985	0.327449		0.0558011	1.89408	0.139633		0.300258	0.784866	0.0822465		0.000938979	0.0941218	0.0274764				e14 prophage; predicted tail fiber assembly protein
b1157	stfE	0.783003	1.47034	0.158229		1.39564	3.16239	0.076405		0.79892	0.470012	0.00285461		0.782696	0.00621458	0.00503347
b1158	pinE	0.794122	0.405765	0.066955		0.407617	0.59683	0.0639636		0.894476	0.0344359	1.5896e-05		0.505422	0.297921	0.00305305		membrane; Phage-related functions and prophages		e14 prophage; site-specific DNA recombinase
b1159	mcrA	0.441446	1.25378	1.17159		0.135404	0.500309	0.868342		0.0319576	0.468663	0.918875		0.000361226	0.0259667	0.917356		enzyme; Degradation of DNA		e14 prophage; 5-methylcytosine-specific restriction endonuclease B
b1160	iraM	0.386683	1.8797	0.709082		0.0152923	5.22145	18.6897		0.264032	0.515886	0.82397		0.00670929	0.00231224	0.00371724		stabilization of RpoS (sigma S) during magnesium starvation		RssB anti-adaptor protein
b1161	ycgX	1.63368	1.55792	0.680332		4.28432	3.51631	0.678877		0.440435	0.326601	0.682508		0.0188086	0.000839375	0.730605				predicted protein
b1162	bluR	0.561607	0.636195	0.897406		0.520758	1.15867	1.72949		0.1546	0.0742429	0.917996		0.314103	0.692634	0.569585		putative regulator; Not classified		predicted DNA-binding transcriptional regulator
b1163	bluF	0.732737	0.51068	0.264888		1.41638	1.72621	0.591157		0.604747	0.0190795	0.0291886		0.686456	0.0837026	0.586931				predicted FAD-binding phosphodiesterase
b1164	ycgZ	4.52587	1.14598	0.277594		0.991604	1.79568	0.97278		0.0044371	0.883401	0.0655148		1	0.293749	1				predicted protein
b1165	ymgA	1.62782	0.997315	0.275437		1.71166	3.13178	0.912369		0.611842	1	0.078254		0.69651	0.0137257	0.947464				predicted protein
b1166	ariR	3.47853	1.41592	0.399554		0.104367	0.0478112	0.0183656		0.308215	0.915945	0.370235		0.747372	0.148027	0.0665088				two-component system connector protein
b1167	ymgC	2.70814	0.567559	0.571753		0.187598	4.79513	8.29495		0.746258	0.73321	0.637816		1	0.0183135	0.0480094				predicted protein
b1168	ycgG	0.489058	0.480933	0.0399862		0.149315	0.338301	0.114633		0.218439	0.0315844	3.9685e-07		0.0207995	0.0069292	0.0127755		putative enzyme; Not classified		conserved inner membrane protein
b1171	ymgD	0.635612	2.39735	0.67883		2.55828	0.561661	0.60115		0.283558	0.000329443	0.632041		0.110151	0.0450107	0.602622				predicted protein
b1172	ymgG	0.640529	2.31701	0.555967		3.45195	0.726488	0.937204		0.296309	0.000618872	0.424848		0.0255329	0.307407	0.975573				predicted protein
b1174	minE	0.363492	1.03635	1.98326		0.783364	1.58868	1.42759		0.0037173	0.963547	0.414642		0.785245	0.130056	0.744904		factor; Cell division		cell division topological specificity factor
b1175	minD	0.37803	0.664503	1.61022		0.59647	0.660995	1.14375		0.00429482	0.0987293	0.582309		0.445385	0.160388	0.918949		enzyme; Cell division		membrane ATPase of the MinC-MinD-MinE system
b1176	minC	0.524824	0.931206	1.20022		0.486673	0.975496	0.733986		0.0927068	0.838472	0.889207		0.24973	0.986571	0.765709		factor; Cell division		cell division inhibitor
b1177	ycgJ	0.551975	0.887477	0.677973		0.599815	2.6282	1.24012		0.166644	0.752765	0.637555		0.479734	0.00090331	0.868099				predicted protein
b1178	pliG	0.147723	0.266526	0.21258		0.171877	0.367707	0.037592		6.66454e-09	7.82783e-08	0.0116416		0.00148464	0.000655649	0.000820048				predicted protein
b1179	ycgL	0.68228	1.21866	1.77097		1.11299	2.06804	1.95388		0.401194	0.509297	0.508247		0.942574	0.0097955	0.480994				conserved protein
b1180	ycgM	0.775507	1.12023	1.34281		0.497961	1.06162	0.627306		0.620013	0.737893	0.779789		0.266564	0.907375	0.637373		putative enzyme; Not classified		predicted isomerase/hydrolase
b1181	ycgN	0.869338	0.997452	1.6196		1.42312	1.45197	2.10046		0.835779	1	0.584429		0.64732	0.22329	0.422541				conserved protein
b1182	hlyE	0.327687	0.26684	0.387524		0.296961	0.39574	0.342704		0.00150331	2.31372e-08	0.141137		0.0353112	0.0012266	0.227556		phenotype; Not classified		hemolysin E
b1183	umuD	1.88929	5.7372	2.90107		0.793121	4.07228	3.91796		0.137144	4.73811e-12	0.131347		0.801623	4.85112e-07	0.114588		putative enzyme; DNA - replication, repair, restriction/modification		DNA polymerase V, subunit D
b1184	umuC	1.73894	2.64403	0.804741		0.858803	3.0089	2.04449		0.201316	7.25685e-05	0.821672		0.893255	4.98304e-05	0.438469		putative enzyme; DNA - replication, repair, restriction/modification		DNA polymerase V, subunit C
b1185	dsbB	1.73954	3.17467	1.22982		0.599624	0.468497	0.175236		0.196595	1.81381e-06	0.86718		0.45622	0.00793561	0.0421106		enzyme; Surface structures		oxidoreductase that catalyzes reoxidation of DsbA protein disulfide isomerase I
b1186	nhaB	0.952926	1.34469	1.10487		0.280706	0.64274	0.228339		0.97026	0.276258	0.960534		0.0219545	0.134004	0.0845607		transport; Transport of small molecules: Cations		sodium:proton antiporter
b1187	fadR	0.83801	0.903708	0.711418		0.747701	0.707355	0.580036		0.769328	0.758783	0.680265		0.724543	0.262395	0.570447		regulator; Degradation of small molecules: Fatty acids		DNA-binding transcriptional dual regulator of fatty acid metabolism
b1188	ycgB	1.10291	0.473026	0.594216		0.608793	1.61069	0.20932		0.921643	0.00168972	0.483939		0.475864	0.105618	0.0684885				conserved protein
b1189	dadA	1.33701	0.40565	1.11967		0.331215	0.983456	0.246347		0.58611	6.67699e-05	0.948195		0.0534463	1	0.102535		enzyme; Degradation of small molecules: Amino acids		D-amino acid dehydrogenase
b1190	dadX	1.32269	0.495488	1.02005		0.373699	1.01187	0.224329		0.608996	0.00298213	1		0.096586	1	0.0815328		enzyme; Degradation of small molecules: Amino acids		alanine racemase 2, PLP-binding
b1191	cvrA	0.642952	1.01607	0.483493		0.658469	0.69996	0.382516		0.303686	1	0.281533		0.564708	0.242118	0.278988				predicted cation/proton antiporter
b1192	ldcA	1.02851	0.788539	1.005		0.569402	1.09826	0.565607		1	0.387335	1		0.395842	0.82386	0.550514				L,D-carboxypeptidase A
b1193	emtA	1.12921	1.73131	1.13963		0.835297	1.34155	0.491904		0.886891	0.032378	0.933369		0.860126	0.351805	0.44637		enzyme; Murein sacculus, peptidoglycan		lytic murein endotransglycosylase E
b1194	ycgR	0.662003	0.354935	0.0484774		0.00701775	0.606994	0.000484186		0.560965	0.00789084	1.45339e-06		8.2221e-05	0.265467	1.00268e-06				c-di-GMP binding protein
b1195	ymgE	1.26536	0.955361	0.787795		0.232477	1.39435	0.139719		0.725674	0.96803	0.817167		0.0169829	0.450301	0.0307886				predicted inner membrane protein
b1196	ycgY	0.951822	0.722055	0.136642		0.0108845	2.98939	0.334765		1	0.588183	0.00139198		0.00135967	0.00487229	0.229263				predicted protein
b1197	treA	0.592692	0.358811	0.269487		0.526321	0.802122	0.145067		0.202575	8.68501e-06	0.0288933		0.319797	0.513726	0.0240037		enzyme; Osmotic adaptation		periplasmic trehalase
b1198	dhaM	0.294671	0.530667	0.841333		0.67735	0.401586	0.34141		0.000174636	0.00687585	0.8621		0.596115	0.000712459	0.217479				dihydroxyacetone kinase phosphoryl donor subunit
b1199	dhaL	0.328862	0.553704	0.813981		0.509397	0.418853	0.293031		0.000802743	0.0127179	0.832762		0.285969	0.00134812	0.157137				dihydroxyacetone kinase subunit
b1200	dhaK	0.339724	0.599268	0.684276		0.533866	0.473385	0.417229		0.00119288	0.0332784	0.632705		0.328138	0.00635393	0.327779				dihydroxyacetone kinase, N-terminal domain
b1201	dhaR	0.643772	0.691247	0.30491		0.623417	0.909261	0.380402		0.309752	0.153484	0.0509985		0.504297	0.823785	0.275567		autorepressor; activates transcription of the dhaKLM operon		DNA-binding transcriptional regulator
b1202	ycgV	0.575623	0.859765	0.364402		0.415885	1.04586	0.680807		0.173629	0.611248	0.107176		0.146529	0.943334	0.701938		putative factor; Not classified		predicted adhesin
b1203	engD	1.64587	1.82187	0.88138		1.52816	1.15295	0.72034		0.257437	0.0165379	0.90344		0.554399	0.695318	0.748581		phenotype; Not classified		predicted GTP-binding protein
b1204	pth	1.36725	1.51323	0.891765		0.968853	0.667642	0.755004		0.544561	0.117052	0.914346		1	0.185875	0.791843		enzyme; Aminoacyl tRNA synthetases, tRNA modification		peptidyl-tRNA hydrolase
b1205	ychH	0.427305	0.719991	0.846974		0.113197	0.520533	0.199175		0.0169235	0.204471	0.869486		5.18063e-05	0.0204872	0.0591416				predicted inner membrane protein
b1206	dauA	0.876975	0.599362	0.429203		0.699792	0.348666	0.237394		0.849019	0.0348127	0.192491		0.637258	9.44395e-05	0.0932112				predicted sulphate anion transporter
b1207	prs	0.503195	1.62398	1.17598		0.464253	0.482	0.554794		0.0665248	0.055812	0.90344		0.210223	0.00785451	0.533626		enzyme; Purine ribonucleotide biosynthesis		phosphoribosylpyrophosphate synthase
b1208	ispE	0.82046	1.19823	0.752098		0.951554	1.17278	0.693565		0.730384	0.543349	0.744608		1	0.653579	0.717522				4-diphosphocytidyl-2-C-methylerythritol kinase
b1209	lolB	0.699972	1.00519	0.760942		0.88369	0.993743	0.68325		0.43514	1	0.758691		0.924303	1	0.706032		enzyme; Biosynthesis of cofactors, carriers: Heme, porphyrin		chaperone for lipoproteins
b1210	hemA	1.48171	1.17705	0.835848		0.929219	0.737461	0.583935		0.407766	0.589697	0.856074		0.976092	0.322662	0.572521		enzyme; Biosynthesis of cofactors, carriers: Heme, porphyrin		glutamyl tRNA reductase
b1211	prfA	1.95934	1.29256	0.785589		1.85189	1.53183	1.3596		0.0997027	0.358339	0.793348		0.339686	0.148842	0.767384		factor; Proteins - translation and modification		peptide chain release factor RF-1
b1212	prmC	2.08581	1.19232	0.379794		1.55832	0.855481	0.384104		0.0695407	0.567236	0.126916		0.535145	0.667614	0.281396		putative enzyme; Biosynthesis of cofactors, carriers: Heme, porphyrin		release factors RF-1 and RF-2 N5-glutamine methyltransferase
b1213	ychQ	1.48665	0.884714	0.359776		1.62849	0.682516	0.331423		0.44869	0.742774	0.116052		0.505422	0.281964	0.218196				predicted transcriptional regulator
b1214	ychA	1.24737	1.16621	0.8661		1.14112	1.00081	0.672269		0.713509	0.620404	0.890378		0.915053	1	0.691798				predicted transcriptional regulator
b1215	kdsA	1.10649	1.47304	1.21692		0.976899	0.965527	0.946407		0.913947	0.137989	0.874553		1	0.963784	0.983435		enzyme; Surface polysaccharides & antigens		3-deoxy-D-manno-octulosonate 8-phosphate synthase
b1216	chaA	1.03228	0.53766	0.553971		0.602234	0.710961	0.383153		1	0.0109241	0.413222		0.463053	0.273204	0.280787		transport; Transport of small molecules: Cations		calcium/sodium:proton antiporter
b1217	chaB	0.719294	0.519079	1.63251		1.63963	2.98283	1.07696		0.559934	0.0191988	0.643182		0.498974	0.0001362	1		regulator; Transport of small molecules: Cations		predicted cation regulator
b1218	chaC	1.56763	2.28878	2.56297		1.04658	2.42688	0.800851		0.323872	0.000739661	0.189747		1	0.00118515	0.84481		transport; Transport of small molecules: Cations		regulatory protein for cation transport
b1219	ychN	0.779572	1.23943	0.952208		0.844923	1.35265	0.821335		0.631495	0.460861	0.972001		0.874962	0.333481	0.866205				conserved protein
b1220	ychO	0.729058	0.657177	0.42593		0.564225	1.08333	0.671502		0.512627	0.0973281	0.18839		0.390134	0.859599	0.691792		putative factor; Not classified		predicted invasin
b1221	narL	0.64574	0.873015	0.910815		0.493218	0.623444	0.456663		0.306953	0.647558	0.932048		0.258831	0.106351	0.387101		regulator; Energy metabolism, carbon: Anaerobic respiration		DNA-binding response regulator in two-component regulatory system with NarX (or NarQ)
b1222	narX	0.776901	0.84095	0.393218		0.997049	1.44931	0.482452		0.625868	0.548075	0.142622		1	0.220307	0.427543		enzyme; Energy metabolism, carbon: Anaerobic respiration		sensory histidine kinase in two-component regulatory system with NarL
b1223	narK	0.436431	0.501808	0.208009		0.610724	0.211708	0.0348386		0.0206399	0.0036307	0.00747844		0.475774	1.1767e-08	0.000404335		transport; Transport of small molecules: Anions		nitrate/nitrite transporter
b1224	narG	0.175597	0.386744	0.484947		0.187853	0.445119	0.19074		2.1087e-08	2.04796e-05	0.28242		0.00177307	0.00293485	0.0511085		enzyme; Energy metabolism, carbon: Anaerobic respiration		nitrate reductase 1, alpha subunit
b1225	narH	0.163991	0.350913	0.506879		0.232363	0.500818	0.227589		6.03695e-09	2.43441e-06	0.323258		0.00727518	0.0126516	0.0842306		enzyme; Energy metabolism, carbon: Anaerobic respiration		nitrate reductase 1, beta (Fe-S) subunit
b1226	narJ	0.147891	0.354782	0.398178		0.159598	0.61109	0.273361		1.19335e-09	4.69847e-06	0.151488		0.000631995	0.0924166	0.134453		enzyme; Energy metabolism, carbon: Anaerobic respiration		molybdenum-cofactor-assembly chaperone subunit (delta subunit) of nitrate reductase 1
b1227	narI	0.186626	0.516915	0.556374		0.157204	0.369786	0.19505		9.27932e-08	0.00562838	0.417904		0.000560936	0.000285257	0.0570905		enzyme; Energy metabolism, carbon: Anaerobic respiration		nitrate reductase 1, gamma (cytochrome b(NR)) subunit
b1229	tpr	1	3.74832	0.141911		1	1	0.134088		1	1	0.914346		1	1	1		factor; Basic proteins - synthesis, modification		predicted protamine-like protein
b1232	purU	0.71335	1.11344	1.12398		0.829491	1.11254	1.69637		0.463937	0.752765	0.945872		0.85276	0.787366	0.581535		enzyme; Purine ribonucleotide biosynthesis		formyltetrahydrofolate hydrolase
b1233	ychJ	0.514116	1.52568	1.21156		0.624831	0.945737	0.750287		0.0869398	0.113319	0.885421		0.50687	0.918103	0.785461				conserved protein
b1234	rssA	1.44119	0.879574	0.779588		0.465116	0.673052	0.432557		0.453022	0.675293	0.783948		0.216226	0.190511	0.350835				conserved protein
b1235	hnr	1.00024	0.688758	0.826686		0.494378	1.31399	0.770208		1	0.14799	0.846271		0.262985	0.394067	0.806733		regulator; Basic proteins - synthesis, modification		response regulator of RpoS
b1236	galU	0.4208	1.27651	1.3035		0.549165	1.08027	0.59804		0.0137407	0.386476	0.810322		0.356995	0.863728	0.593601		enzyme; Degradation of small molecules: Carbon compounds		glucose-1-phosphate uridylyltransferase
b1237	hns	0.659278	1.52323	2.9734		0.54846	2.81595	3.29106		0.333336	0.102846	0.117603		0.35525	0.00010876	0.169128		regulator; Basic proteins - synthesis, modification		global DNA-binding transcriptional dual regulator H-NS
b1238	tdk	0.904748	1.75385	1.11021		1.36345	2.07783	2.11439		0.902033	0.0332471	0.96807		0.701772	0.011142	0.422302		enzyme; Salvage of nucleosides and nucleotides		thymidine kinase/deoxyuridine kinase
b1241	adhE	0.435188	0.555735	1.63287		0.40429	0.291067	0.413096		0.0187402	0.0127504	0.56536		0.126058	3.0764e-06	0.321291		enzyme; Energy metabolism, carbon: Fermentation		fused acetaldehyde-CoA dehydrogenase and iron-dependent alcohol dehydrogenase and pyruvate-formate lyase deactivase
b1242	ychE	1.21548	0.628605	0.420417		0.868074	0.725339	0.829031		0.766947	0.06591	0.182192		0.905243	0.304821	0.874292		putative transport; Not classified		predicted inner membrane protein
b1243	oppA	0.249124	0.453362	0.954962		0.114642	0.446369	1.00178		1.22676e-05	0.000491799	0.972365		4.54899e-05	0.0029767	1		transport; Protein, peptide secretion		periplasmic-binding component of an ABC superfamily oligopeptide transporter
b1244	oppB	0.155326	0.232356	0.469085		0.158973	0.180494	0.500627		1.96634e-09	1.43117e-11	0.254559		0.000563908	9.16445e-11	0.456288		transport; Protein, peptide secretion		oligopeptide transporter subunit; membrane component of ABC superfamily
b1245	oppC	0.165439	0.302834	0.483241		0.12635	0.199031	0.407528		6.65048e-09	4.55403e-08	0.27906		9.89465e-05	9.24479e-10	0.313384		putative transport; Not classified		membrane component of an ABC superfamily oligopeptide transporter
b1246	oppD	0.164078	0.307956	0.66387		0.16331	0.209618	0.464254		5.65641e-09	7.08808e-08	0.601296		0.000671665	2.9778e-09	0.395945		putative transport; Not classified		oligopeptide transporter subunit; ATP-binding component of ABC superfamily
b1247	oppF	0.171528	0.344919	0.683681		0.17136	0.187851	0.392229		1.32891e-08	1.34411e-06	0.631747		0.000938979	2.35639e-10	0.290435		putative transport; Not classified		ATP-binding subunit of oligopeptide ABC transporter
b1248	yciU	0.987556	1.17221	1.29383		1.5035	2.0492	1.44111		1	0.621194	0.829531		0.579402	0.0122942	0.729849				predicted protein
b1249	cls	0.723907	0.740283	0.88979		0.645378	0.881543	0.536607		0.492203	0.24746	0.91169		0.538672	0.737125	0.50647		enzyme; Macromolecule synthesis, modification: Phospholipids		cardiolipin synthase 1
b1250	kch	0.243998	1.17894	0.379982		0.336556	1.81056	0.37768		1.50398e-05	0.617279	0.129318		0.0598886	0.0432335	0.273736				voltage-gated potassium channel
b1251	yciI	0.410979	3.50559	2.68118		0.217123	2.12524	0.441193		0.0116578	3.29583e-07	0.174278		0.00510133	0.00820309	0.374753				predicted enzyme
b1252	tonB	1.05478	1.66925	0.394199		1.25027	1.07505	0.618822		0.990359	0.0537276	0.147904		0.812719	0.881774	0.624039		membrane; Transport of small molecules: Cations		transducer of proton motive force for active transport
b1253	yciA	0.702948	2.7031	0.790151		1.01372	1.99194	0.425733		0.453022	0.000132511	0.802871		1	0.0226247	0.350551				esterase
b1254	yciB	1.21551	1.63504	0.822648		1.01615	0.830912	0.527446		0.761241	0.0598081	0.844868		1	0.601001	0.496053				predicted inner membrane protein
b1255	yciC	1.10606	1.38515	0.799057		1.05546	0.473767	0.514804		0.917065	0.231106	0.811959		1	0.00813664	0.478269				predicted inner membrane protein
b1256	ompW	1.45072	0.275367	0.234451		0.386039	0.268007	0.0534785		0.454781	1.42528e-08	0.0141362		0.115379	1.69756e-06	0.0012829				outer membrane protein W
b1257	yciE	0.211568	0.313405	0.394384		0.47938	2.21191	1.5633		5.77831e-06	3.00651e-05	0.171504		0.252489	0.00808506	0.67606				conserved protein
b1258	yciF	0.197116	0.251832	0.259373		0.417519	2.94975	0.167715		2.01586e-06	1.19348e-06	0.0313571		0.161738	0.00020065	0.0434917		putative structure; Not classified		conserved protein
b1259	yciG	0.413269	0.597826	0.571496		0.96619	9.21399	0.549608		0.106758	0.395948	0.577562		1	3.9231e-10	0.603004				predicted protein
b1260	trpA	0.596073	0.113225	0.86464		4.51231	0.38403	0.40707		0.209665	3.95682e-23	0.889207		0.00546089	0.00039779	0.31494		enzyme; Amino acid biosynthesis: Tryptophan		tryptophan synthase, alpha subunit
b1261	trpB	0.679921	0.102595	0.674015		6.18977	0.357795	0.334436		0.39444	1.64996e-25	0.616481		0.000632947	0.000127732	0.208686		enzyme; Amino acid biosynthesis: Tryptophan		tryptophan synthase, beta subunit
b1262	trpC	0.713465	0.0969974	0.535059		8.34304	0.538469	0.400062		0.478775	4.21943e-26	0.374738		6.96587e-05	0.0274103	0.302483		enzyme; Amino acid biosynthesis: Tryptophan		indole-3-glycerol-phosphate synthase/phosphoribosylanthranilate isomerase
b1263	trpD	0.636512	0.0316731	0.485905		16.1846	0.25326	0.0982413		0.307801	4.25978e-49	0.28492		2.0365e-07	2.23395e-07	0.00746826		enzyme; Amino acid biosynthesis: Tryptophan		anthranilate synthase component II; glutamine amidotransferase/anthranilate phosphoribosyl transferase
b1264	trpE	0.685156	0.0232872	0.507249		23.1368	0.228821	0.0569446		0.422224	1.28325e-55	0.323643		7.59785e-09	2.55379e-08	0.00152739		enzyme; Amino acid biosynthesis: Tryptophan		component I of anthranilate synthase
b1265	trpL	1	1	1		1	1	1		1	1	1		1	1	1
b1266	yciV	1.32876	1.20155	0.81867		1.60295	1.72958	0.830362		0.597557	0.541288	0.838382		0.501165	0.0560453	0.874337				conserved protein
b1267	yciO	1.2643	1.07737	1.13111		1.38444	1.90603	1.04171		0.688665	0.850122	0.939158		0.679122	0.0220706	0.997846				predicted RNA-binding protein
b1268	yciQ	0.595323	0.455401	0.260855		0.969948	1.14622	0.571555		0.225152	0.00122078	0.0247442		1	0.720359	0.557389				predicted inner membrane protein
b1269	rluB	2.14057	0.938981	0.85176		1.04199	0.431293	0.54121		0.0546103	0.864245	0.873969		1	0.00212068	0.513657				23S rRNA pseudouridylate synthase
b1270	btuR	1.00059	1.23594	0.890704		1.17736	0.911093	0.505658		1	0.470847	0.911873		0.883102	0.832476	0.468037		enzyme; Biosynthesis of cofactors, carriers: Cobalamin		cob(I)alamin adenolsyltransferase/cobinamide ATP-dependent adenolsyltransferase
b1271	yciK	0.907868	1.16985	1.0918		1.13647	0.939339	0.647211		0.904034	0.612543	0.971348		0.91995	0.900928	0.660699		putative enzyme; Not classified		predicted oxoacyl-(acyl carrier protein) reductase
b1272	sohB	0.76507	0.831358	0.632911		0.781596	1.01815	0.539537		0.596642	0.51015	0.550535		0.777116	1	0.511181		putative enzyme; Not classified		predicted inner membrane peptidase
b1273	yciN	1.46609	3.37522	1.42437		1.18031	1.93147	1.01059		0.431151	8.26315e-07	0.722355		0.878213	0.0242083	1				predicted protein
b1274	topA	1.59464	0.900753	1.75269		0.919823	0.951994	0.994393		0.297864	0.73982	0.49586		0.964838	0.929196	1		enzyme; DNA - replication, repair, restriction/modification		DNA topoisomerase I, omega subunit
b1275	cysB	1.82062	0.305181	0.78509		0.455526	0.381997	0.655211		0.154917	8.2548e-08	0.792642		0.201995	0.000387122	0.670429		transport; Amino acid biosynthesis: Cysteine		DNA-binding transcriptional dual regulator, O-acetyl-L-serine-binding
b1276	acnA	1.11948	0.24977	0.589913		1.33333	0.94461	0.343261		0.895159	1.64844e-10	0.473914		0.726321	0.90979	0.219265		enzyme; Energy metabolism, carbon: TCA cycle		aconitate hydratase 1
b1277	ribA	1.31479	1.37971	1.07564		1.70291	0.588215	0.509818		0.615168	0.236332	0.982457		0.427343	0.0697244	0.471404		enzyme; Biosynthesis of cofactors, carriers: Riboflavin		GTP cyclohydrolase II
b1278	pgpB	0.985104	0.964472	0.648827		0.769604	0.807701	0.482716		1	0.939202	0.57718		0.759694	0.529777	0.429967		enzyme; Macromolecule synthesis, modification: Phospholipids		phosphatidylglycerophosphatase B
b1279	yciS	0.849363	0.949436	1.11703		0.67078	0.95875	0.917162		0.794272	0.900771	0.950102		0.590859	0.949064	0.959868				conserved inner membrane protein
b1280	yciM	1.00131	0.796109	0.774934		0.641735	0.880233	0.805016		1	0.401397	0.777559		0.530996	0.732798	0.847533		putative factor; Not classified		conserved protein
b1281	pyrF	1.01827	1.37692	0.772491		0.763831	0.715758	0.546662		1	0.237199	0.774735		0.748394	0.277373	0.523119		enzyme; Pyrimidine ribonucleotide biosynthesis		orotidine-5'-phosphate decarboxylase
b1282	yciH	0.756244	1.10921	0.617629		2.4825	1.72497	2.28507		0.616501	0.80597	0.549304		0.12938	0.0758844	0.382271				translation initiation factor
b1283	osmB	0.21556	2.17267	2.02144		0.235276	1.64153	1.00696		1.38142e-06	0.00191369	0.363913		0.00826642	0.0954599	1		putative membrane; Osmotic adaptation		lipoprotein
b1284	yciT	1.06364	1.37914	1.27728		0.33967	0.844589	0.611318		0.968099	0.236552	0.83381		0.0610822	0.635496	0.613093		putative regulator; Not classified		predicted DNA-binding transcriptional regulator
b1285	gmr	1.1032	0.748102	0.482944		0.641229	2.58399	0.280876		0.921643	0.281292	0.281259		0.534184	0.000512641	0.142151				modulator of Rnase II stability
b1286	rnb	1.50662	0.412268	0.987958		0.710005	0.257996	0.468723		0.380188	7.98833e-05	0.999611		0.655555	2.95244e-07	0.403579		enzyme; Degradation of RNA		ribonuclease II
b1287	yciW	43.49	0.0462213	0.266893		7.01773	0.022204	0.286452		5.21391e-22	8.20117e-41	0.0277841		0.000299585	6.05557e-36	0.149654		putative enzyme; Not classified		predicted oxidoreductase
b1288	fabI	1.23942	1.52304	1.23138		0.952545	0.542303	0.501222		0.723579	0.102387	0.864954		1	0.0287946	0.457336		enzyme; Fatty acid and phosphatidic acid biosynthesis		enoyl-[acyl-carrier-protein] reductase, NADH-dependent
b1289	ycjD	1.00461	1.16925	0.320878		0.780985	0.683587	0.361319		1	0.704155	0.0734208		0.802123	0.336962	0.255373				conserved protein
b1290	sapF	0.824148	1.22732	0.537406		1.03753	0.975693	0.290858		0.746258	0.49546	0.38129		1	0.993627	0.15628		putative transport; Not classified		peptide transport system ATP-binding protein
b1291	sapD	0.934571	1.06542	0.821054		0.968617	0.666261	0.354308		0.944399	0.883403	0.840908		1	0.176896	0.237001		putative transport; Not classified		peptide transport system ATP-binding protein
b1292	sapC	0.901699	1.34959	0.386326		0.667825	0.401294	0.102619		0.894934	0.288539	0.135918		0.582944	0.00150093	0.00884312		putative transport; Not classified		predicted antimicrobial peptide transporter subunit; membrane component of ABC superfamily
b1293	sapB	0.96317	1.43896	0.445242		0.643657	0.798363	0.159622		0.989636	0.180358	0.218992		0.53807	0.511238	0.0315245		putative transport; Not classified		predicted antimicrobial peptide transporter subunit; membrane component of ABC superfamily
b1294	sapA	0.95292	1.35023	0.628189		0.634847	0.689885	0.184901		0.97026	0.270007	0.542295		0.519319	0.220083	0.0471783		putative transport; Not classified		periplasmic-binding component of an ABC superfamily predicted antimicrobial peptide transporter
b1295	ymjA	0.818979	0.851375	0.699446		0.112513	0.0991851	0.0995452		0.753345	0.642206	0.676866		0.000191933	2.63823e-10	0.0141406				predicted protein
b1296	puuP	0.79152	0.62561	0.0689956		0.471088	0.276738	0.0634715		0.730485	0.116094	8.27075e-06		0.278407	0.00015252	0.00215066		putative transport; Not classified		putrescine importer
b1297	puuA	1.5111	0.784943	0.0937707		0.508402	0.27813	0.018752		0.423239	0.461588	6.07272e-05		0.326717	9.99084e-05	6.60068e-05				gamma-Glu-putrescine synthase
b1298	puuD	0.764848	0.817584	0.095165		0.701581	0.401498	0.0697533		0.673524	0.584449	7.29424e-05		0.699451	0.0124443	0.00297327		putative enzyme; Not classified		gamma-Glu-GABA hydrolase
b1299	puuR	0.737666	0.737601	0.35239		0.664013	1.00259	0.359047		0.556756	0.300671	0.0991062		0.588081	1	0.248342				DNA-binding transcriptional repressor
b1300	puuC	0.77593	0.528527	0.0732951		0.0851254	0.55444	0.0732917		0.671965	0.0189388	1.18026e-05		6.63926e-05	0.0675092	0.00318114		enzyme; Energy metabolism, carbon: Fermentation		gamma-Glu-gamma-aminobutyraldehyde dehydrogenase, NAD(P)H-dependent
b1301	puuB	0.79474	0.598206	0.0617365		0.348866	0.789468	0.0290277		0.739646	0.0867415	3.89704e-06		0.121824	0.541267	0.000253213		putative enzyme; Not classified		gamma-Glu-putrescine oxidase, FAD/NAD(P)-binding
b1302	puuE	0.768375	0.598339	0.0573082		0.222008	0.636173	0.0398338		0.658285	0.0745459	2.23864e-06		0.0149967	0.189505	0.000564079		enzyme; Central intermediary metabolism: Pool, multipurpose conversions		GABA aminotransferase, PLP-dependent
b1303	pspF	0.551865	0.803821	0.392989		0.631399	0.969433	0.332053		0.138125	0.435714	0.142442		0.518256	0.976599	0.205689		sigma 54-dependent activation of psp operon transcription		psp operon transcriptional activator
b1304	pspA	0.153073	0.268581	0.664257		0.161738	0.251981	1.08495		1.46193e-09	1.37749e-09	0.601446		0.000631995	1.72485e-07	0.961553		negative regulator of the psp operon -!- maintains protonmotive force under stress conditions -!- suppresses proton leakage from damaged membranes		psp operon regulatory protein
b1305	pspB	0.159526	0.275491	0.812533		0.412242	1.01751	11.2166		2.27978e-08	1.1614e-08	0.832413		0.146958	1	0.005437		positive regulator of the psp operon		psp operon regulatory protein
b1306	pspC	0.191455	0.311847	0.52598		0.0967678	0.116123	0.287381		1.66026e-07	1.3337e-07	0.357802		1.36262e-05	2.14484e-15	0.149151		positive regulator of the psp operon		psp operon regulatory protein
b1307	pspD	0.232052	0.262599	0.322156		0.252016	0.340317	1.23408		1.07333e-05	3.97607e-09	0.0649913		0.0138358	9.69252e-05	0.851329		IS, phage, Tn; Phage-related functions and prophages		phage shock protein response effector
b1308	pspE	0.37943	0.359943	0.555398		0.408823	0.204423	0.605371		0.00482975	4.80547e-06	0.414159		0.133493	2.74692e-09	0.603821		IS, phage, Tn; Phage-related functions and prophages		thiosulfate:cyanide sulfurtransferase
b1309	ycjM	0.358111	0.201755	0.0984123		0.213849	0.387478	1.00172		0.011487	7.21995e-11	8.21458e-05		0.0129946	0.00131622	1				predicted glucosyltransferase
b1310	ycjN	0.433058	0.148055	0.0468766		0.289249	0.284256	0.383431		0.103737	1.293e-12	7.1396e-07		0.0797925	4.49196e-05	0.280198		putative transport; Not classified		predicted sugar transporter subunit: periplasmic-binding component of ABC superfamily
b1311	ycjO	0.645905	0.223847	0.0383454		0.674244	0.0670073	0.156258		0.525186	1.68187e-06	2.34307e-07		0.713942	4.57392e-10	0.030171		putative transport; Not classified		predicted sugar transporter subunit: membrane component of ABC superfamily
b1312	ycjP	0.724466	0.340099	0.0471634		0.00495258	0.321883	0.121697		0.627903	0.000315857	7.89513e-07		5.86453e-06	0.00110723	0.0148382		putative transport; Not classified		predicted sugar transporter subunit: membrane component of ABC superfamily
b1313	ycjQ	0.62481	0.316286	0.0741414		0.289135	0.113474	0.131392		0.349635	1.87791e-05	1.40441e-05		0.0534463	2.2826e-10	0.0182203		putative enzyme; Not classified		predicted oxidoreductase, Zn-dependent and NAD(P)-binding
b1314	ycjR	0.888563	0.557922	0.104211		0.744069	0.957689	0.186903		0.900723	0.0569872	0.000142003		0.768507	0.960887	0.0508194		putative factor; Not classified		predicted enzyme
b1315	ycjS	0.671529	0.485911	0.090979		0.453634	1.03218	0.306775		0.440366	0.00972846	5.3064e-05		0.247386	0.988187	0.174678		putative enzyme; Not classified		predicted oxidoreductase, NADH-binding
b1316	ycjT	0.521066	0.371627	0.0637059		0.488619	0.509288	0.12545		0.120437	5.14387e-05	4.24559e-06		0.278127	0.0243425	0.0156568				predicted hydrolase
b1317	ycjU	1.28759	0.430936	0.0183698		0.485713	0.169412	0.0943949		0.922379	0.0389071	5.4474e-09		0.663617	0.000567205	0.00693821				predicted beta-phosphoglucomutase
b1319	ompG	0.196671	0.15564	0.029865		0.0600107	0.612489	0.0598087		0.00273198	3.12914e-07	6.53627e-08		0.00154738	0.219655	0.00199731		membrane; Outer membrane constituents		outer membrane porin
b1320	ycjW	0.469195	1.42372	0.519062		0.243399	0.597582	0.133781		0.0433254	0.203601	0.34792		0.0112943	0.0944397	0.0202341		putative regulator; Not classified		predicted DNA-binding transcriptional regulator
b1321	ycjX	0.695564	1.00639	0.903475		0.515831	1.67848	0.83983		0.425695	1	0.923162		0.30118	0.0723082	0.883519		putative enzyme; Not classified		conserved protein with nucleoside triphosphate hydrolase domain
b1322	ycjF	0.762753	0.975288	0.70306		0.566428	1.47314	1.02768		0.594663	0.96803	0.665196		0.390695	0.197166	1				conserved inner membrane protein
b1323	tyrR	0.686371	0.736391	0.778228		0.606561	0.703115	0.474188		0.403644	0.236332	0.781931		0.466059	0.242417	0.412123		regulator; Transport of small molecules: Amino acids, amines		DNA-binding transcriptional dual regulator, tyrosine-binding
b1324	tpx	0.701928	0.546501	1.13945		0.239819	0.406813	0.0632056		0.436607	0.0108282	0.930533		0.00884799	0.000911232	0.00207417		enzyme; Detoxification		lipid hydroperoxide peroxidase
b1325	ycjG	0.678638	0.679036	0.587075		0.253537	0.776347	0.408713		0.39226	0.128492	0.470917		0.0134664	0.435941	0.316334		catalyzes the epimerization between L-Ala-D-Glu and L-Ala-L-Glu		L-Ala-D/L-Glu epimerase
b1326	mpaA	0.707391	1.29623	1.18977		0.303058	0.650006	0.147825		0.454781	0.361445	0.896755		0.0352254	0.155237	0.0261718		putative enzyme; Not classified		murein peptide amidase A
b1327	ycjY	0.650833	0.905828	0.335686		0.312701	0.941933	0.21931		0.35949	0.795559	0.0812149		0.0518815	0.9228	0.0798477				predicted hydrolase
b1328	pgrR	0.843664	1.50132	0.700017		0.518244	2.82077	0.877624		0.786905	0.138678	0.662321		0.311544	0.000179846	0.920993		putative regulator; Not classified		predicted DNA-binding transcriptional regulator
b1329	mppA	0.618888	0.509933	0.358338		0.384274	0.704358	0.298219		0.255867	0.00573981	0.101794		0.106756	0.259708	0.163458		putative transport; Not classified		periplasmic-binding component of an ABC superfamily murein tripeptide (L-ala-gamma-D-glutamyl-meso-DAP) transporter
b1330	ynaI	0.402444	1.03483	0.873081		0.572554	0.674824	0.451626		0.00941581	0.958832	0.895574		0.400216	0.197273	0.381618				conserved inner membrane protein
b1331	insH-4	0.710287	0.645582	0.562794		0.83325	0.938052	0.653288		0.457014	0.0753994	0.424848		0.857789	0.894862	0.667911
b1332	ynaJ	0.637934	0.795892	1.58643		1.1374	2.19531	1.1452		0.316536	0.440983	0.611471		0.920683	0.00584913	0.923216				predicted inner membrane protein
b1333	uspE	0.569409	0.879938	1.10481		0.361	0.78969	0.615055		0.155747	0.669314	0.960326		0.0781831	0.465524	0.617336				stress-induced protein
b1334	fnr	0.849369	0.899574	0.907858		0.838508	0.561852	0.693143		0.789675	0.736955	0.928891		0.863624	0.0412997	0.716598		regulator; Global regulatory functions		DNA-binding transcriptional dual regulator, global regulator of anaerobic growth
b1335	ogt	0.767797	1.05875	0.635174		0.449281	0.62159	0.217533		0.623771	0.910333	0.55879		0.204321	0.130227	0.0784487		enzyme; DNA - replication, repair, restriction/modification		O-6-alkylguanine-DNA:cysteine-protein methyltransferase
b1336	abgT	0.581978	0.665608	0.119112		0.418509	0.576866	0.0635093		0.236742	0.165198	0.000282716		0.185763	0.109712	0.00215941		putative transport; Not classified		predicted cryptic aminobenzoyl-glutamate transporter
b1337	abgB	0.697011	0.661079	0.107336		0.400531	0.660519	0.0759446		0.491283	0.156356	0.000150886		0.164355	0.222144	0.00359834				predicted peptidase, aminobenzoyl-glutamate utilization protein
b1338	abgA	1.0849	0.269372	0.0743871		0.187146	0.494957	0.13832		0.966347	1.58592e-06	1.50423e-05		0.0117895	0.0330036	0.0216035		putative enzyme; Not classified		predicted peptidase, aminobenzoyl-glutamate utilization protein
b1339	abgR	0.776436	0.589117	0.703554		0.439465	0.632006	0.220405		0.666294	0.0474605	0.667232		0.203539	0.15477	0.0810731		putative regulator; Not classified		predicted DNA-binding transcriptional regulator
b1340	smrA	2.95174	2.37166	1.03348		1.64797	1.54757	1.2529		0.00322064	0.000413053	1		0.46784	0.142606	0.841009				conserved protein
b1341	ydaM	0.437649	0.534617	0.315323		0.199845	0.832371	0.207394		0.0294025	0.0166676	0.0615993		0.0042838	0.631914	0.0671398				predicted diguanylate cyclase, GGDEF domain signalling protein
b1342	ydaN	0.977964	1.18272	0.962156		0.821566	1.46146	0.530097		1	0.582629	0.978606		0.841117	0.207815	0.497372				predicted Zn(II) transporter
b1343	dbpA	0.695072	0.856665	0.507587		0.536285	0.876171	0.160817		0.431051	0.607006	0.32623		0.337196	0.731685	0.0326226		enzyme; RNA synthesis, modification, DNA transcription		ATP-dependent RNA helicase, specific for 23S rRNA
b1344	ttcA	1.83386	1.46929	0.70671		1.16172	0.702965	0.45984		0.149892	0.150918	0.672999		0.894634	0.255586	0.394189				putative tRNA 2-thiocytidine (s(2)C32) synthase
b1345	intR	1.032	0.634152	0.0766088		0.237616	1.46776	0.221557		1	0.162128	2.22409e-05		0.0267433	0.287732	0.0818019		putative transport; Not classified		Rac prophage; integrase
b1346	ydaQ	6.20534	0.115549	0.0463164		1	2.8042	0.462794		0.906891	0.470847	0.012919		1	0.464651	0.481677				Rac prophage; conserved protein
b1347	rcbA	0.84399	0.751812	0.334913		0.0715434	0.111548	0.0263893		1	1	0.375578		0.519319	0.657779	0.139742				Rac prophage; predicted protein
b1348	lar	1	3.74832	0.0890399		1	1	0.43283		1	1	0.120175		1	1	0.495204		enzyme; Phage-related functions and prophages		Rac prophage; restriction alleviation protein
b1349	recT	0.362908	0.597853	0.158612		0.300066	1.13724	0.133466		0.0106292	0.108416	0.00192786		0.0520617	0.796274	0.0202341		enzyme; DNA - replication, repair, restriction/modification		Rac prophage; recombination and repair protein
b1350	recE	0.659517	0.37699	0.0589901		0.527034	0.568972	0.0954613		0.404805	0.000165995	2.7504e-06		0.356995	0.0754394	0.00691594		enzyme; Degradation of DNA		Rac prophage; exonuclease VIII, 5' -> 3' specific dsDNA exonuclease
b1351	racC	3.60693	0.115549	0.0577033		1	0.111515	0.255753		1	0.470847	0.00153019		1	0.657779	0.186469		membrane; Phage-related functions and prophages		Rac prophage; predicted protein
b1352	kilR	1	0.115549	0.151674		8.55108	0.111515	2.54947		1	0.470847	0.23719		0.747372	0.657779	0.568148				Rac prophage; inhibitor of ftsZ, killing protein
b1353	sieB	0.412362	1.0065	0.956384		1.07362	0.632792	0.59746		0.0358641	1	0.975097		1	0.217967	0.614512		phenotype; Phage-related functions and prophages		Rac prophage; phage superinfection exclusion protein
b1355	ydaG	1	1	0.387788		1	1	0.112582		1	1	0.868356		1	1	0.691798				Rac prophage; predicted protein
b1356	racR	0.573193	1.27176	1.51099		0.727447	1.75973	1.68639		0.17068	0.406473	0.655749		0.691377	0.0500823	0.590334				Rac prophage; predicted DNA-binding transcriptional regulator
b1357	ydaS	0.642413	0.736526	0.120516		0.243954	3.1534	0.00444725		0.833212	0.910333	0.00295807		0.391076	0.155165	0.00125616				Rac prophage; predicted DNA-binding transcriptional regulator
b1358	ydaT	0.829223	0.502909	0.0606229		1.07545	0.508829	0.105713		0.864518	0.16202	1.35266e-05		1	0.219284	0.0113987				Rac prophage; predicted protein
b1359	ydaU	0.651702	0.494818	0.0813386		0.960714	1.15084	0.13027		0.462864	0.0289491	3.41125e-05		1	0.783502	0.018788				Rac prophage; conserved protein
b1360	ydaV	0.644343	0.425287	0.0551219		0.197284	0.674341	0.18054		0.440366	0.00696518	2.77038e-06		0.0148548	0.30802	0.045872		putative factor; Not classified		Rac prophage; predicted DNA replication protein
b1361	ydaW	0.763848	0.685726	0.202241		0.674085	1.39453	0.172594		0.737988	0.309959	0.00834163		0.705426	0.409857	0.0434917
b1362	rzpR	0.959982	0.482149	0.113035		0.10727	0.295189	0.065765		1	0.0581137	0.00035433		0.0338006	0.00617259	0.00331864
b1363	trkG	0.35069	1.15972	0.310286		0.561725	1.30807	1.13854		0.00273198	0.650194	0.0575278		0.389672	0.417238	0.923216		transport; Transport of small molecules: Cations		Rac prophage; potassium transporter subunit
b1365	ynaK	0.490373	0.413932	0.0476135		0.797303	1.63171	0.495023		0.615168	0.145345	1.54106e-05		1	0.408964	0.469867				Rac prophage; conserved protein
b1366	ydaY	0.347929	0.201455	0.0681104		0.247655	1.18487	0.671015		0.0590135	3.92168e-05	2.1609e-05		0.117302	0.770704	0.694201
b1368	ynaA	0.324654	0.557795	0.21165		0.251263	1.13798	0.313844		0.00349327	0.0413158	0.0091494		0.0203253	0.770014	0.186299
b1370	insH-5	0.89505	1.58487	0.653837		0.650003	0.945587	0.511881		0.892664	0.103272	0.593517		0.568924	0.945302	0.477968		IS, phage, Tn; Transposon-related functions		Rac prophage; IS5 transposase and trans-activator
b1372	stfR	0.564256	0.645068	0.0960464		0.212836	0.780145	0.103625		0.172322	0.0950904	6.36666e-05		0.00627688	0.463767	0.00872942		putative membrane; Not classified		Rac prophage; predicted tail fiber protein
b1373	tfaR	0.410119	0.615162	0.116077		0.237905	0.539198	0.115624		0.0522147	0.144632	0.000303252		0.0290561	0.103223	0.0138806				Rac prophage; predicted tail fiber assembly protein
b1374	pinR	0.608705	0.436187	0.0958153		0.198733	1.40614	0.668768		0.444211	0.0164643	0.000121988		0.0480287	0.414147	0.690712		IS, phage, Tn; Not classified		Rac prophage; predicted site-specific recombinase
b1375	ynaE	0.65185	0.534226	0.632311		0.0381926	0.560974	3.30431		0.889166	0.349985	0.736956		0.175199	0.536544	0.35122				Rac prophage; predicted DNA-binding transcriptional regulator
b1376	uspF	0.362243	0.406219	1.38685		0.765868	1.64134	1.44127		0.00281988	7.72035e-05	0.745826		0.752245	0.0873414	0.720985		putative structure; Not classified		stress-induced protein, ATP-binding protein
b1377	ompN	0.532287	0.488319	0.0556837		0.661396	0.313456	0.0902236		0.2373	0.0343592	2.52869e-06		0.653452	0.00313402	0.00599863		putative membrane; Not classified		outer membrane pore protein N, non-specific
b1378	ydbK	1.96892	1.51695	0.659126		3.83204	1.41517	0.375112		0.0962866	0.106977	0.592797		0.0141373	0.248701	0.266596				predicted pyruvate-flavodoxin oxidoreductase
b1379	hslJ	0.272611	2.74503	0.714196		1.28888	1.72077	0.714624		7.14541e-05	4.53042e-05	0.688002		0.767602	0.0659001	0.742875		factor; Adaptations, atypical conditions		heat-inducible protein
b1380	ldhA	1	1	1		19.9869	1	1		1	1	1		0.25099	1	1		enzyme; Energy metabolism, carbon: Fermentation		fermentative D-lactate dehydrogenase, NAD-dependent
b1381	ydbH	0.488861	1.42089	0.348651		0.417139	0.529033	0.118778		0.0546577	0.189579	0.0900373		0.144582	0.0248994	0.01335				predicted protein
b1382	ynbE	0.286564	1.19019	0.163291		0.0447413	1.01007	0.018914		0.458528	1	0.122422		0.25099	1	0.0665088				lipoprotein
b1383	ydbL	0.290615	0.572584	0.268364		1.50984	0.640951	0.584434		0.0024691	0.074473	0.0372312		0.597342	0.227907	0.58417				conserved protein
b1384	feaR	0.459322	0.439933	0.0925153		0.310021	0.211909	0.0706825		0.0746892	0.00379615	6.92778e-05		0.0738561	6.82625e-06	0.00325842		regulator; Not classified		DNA-binding transcriptional dual regulator
b1385	feaB	0.701803	0.542178	0.178191		0.598365	0.668665	0.21552		0.454136	0.0135687	0.00310213		0.460084	0.193581	0.0727309		enzyme; Degradation of small molecules: Carbon compounds		phenylacetaldehyde dehydrogenase
b1386	tynA	0.59791	0.859467	0.135013		0.354452	0.791549	0.0835758		0.233434	0.633515	0.000583455		0.0860955	0.510926	0.00473468		enzyme; Degradation of small molecules: Amines		tyramine oxidase, copper-requiring
b1387	maoC	0.802943	0.527003	0.0488509		0.220292	0.399165	0.0519526		0.739873	0.0225992	8.27827e-07		0.0170543	0.00468411	0.00119324				enoyl-CoA hydratase
b1388	paaA	0.709655	0.25758	0.0151392		0.145674	0.546924	0.0247883		0.791781	0.00148118	2.35283e-09		0.102405	0.206115	0.000222419				predicted multicomponent oxygenase/reductase subunit for phenylacetic acid degradation
b1389	paaB	1.22882	0.47012	0.0415903		1.08489	0.648617	0.00140466		0.999213	0.260545	2.8145e-06		1	0.67755	4.49784e-05				predicted multicomponent oxygenase/reductase subunit for phenylacetic acid degradation
b1390	paaC	1.058	0.38334	0.0293294		0.137211	0.618908	0.0831098		1	0.00903441	7.53437e-08		0.0818534	0.258053	0.00491749				predicted multicomponent oxygenase/reductase subunit for phenylacetic acid degradation
b1391	paaD	0.764158	0.663539	0.0628083		0.0886132	0.165072	0.0254909		0.77859	0.35601	9.44817e-06		0.0120287	0.000434713	0.000284039				predicted multicomponent oxygenase/reductase subunit for phenylacetic acid degradation
b1392	paaE	0.697435	0.556129	0.0733566		0.488449	0.672283	0.0968225		0.526488	0.0407256	1.39482e-05		0.309356	0.259963	0.00764624		putative enzyme; Not classified		predicted multicomponent oxygenase/reductase subunit for phenylacetic acid degradation
b1393	paaF	0.719453	0.576736	0.0529696		1.38048	0.912074	0.0805909		0.604405	0.096383	2.11338e-06		0.720678	0.881301	0.00459272		putative enzyme; Not classified		enoyl-CoA hydratase-isomerase
b1394	paaG	0.783889	0.681553	0.0604278		0.547109	0.774891	0.0783467		0.714186	0.252891	4.74954e-06		0.458519	0.547238	0.0041694		putative enzyme; Not classified		acyl-CoA hydratase
b1395	paaH	0.731654	0.826756	0.125704		0.342938	1.0686	0.0807444		0.53352	0.553965	0.000379162		0.0752477	0.910428	0.00434848		putative enzyme; Not classified		3-hydroxybutyryl-CoA dehydrogenase
b1396	paaI	0.841933	0.970304	0.104022		0.00623214	0.760527	0.0356687		0.872135	1	0.000218933		3.91541e-05	0.623881	0.000732075				predicted thioesterase
b1397	paaJ	0.700084	0.811131	0.145461		0.183681	0.748412	0.0740971		0.460957	0.494904	0.000938592		0.0030947	0.408085	0.00339976		putative enzyme; Not classified		predicted beta-ketoadipyl CoA thiolase
b1398	paaK	0.855034	0.738835	0.17518		0.289157	0.906723	0.15887		0.822147	0.285313	0.00290293		0.0347672	0.827688	0.0311618				phenylacetyl-CoA ligase
b1399	paaX	1.32011	0.670921	0.464149		0.664524	0.798991	0.383693		0.609381	0.115792	0.248854		0.579085	0.500191	0.280207				DNA-binding transcriptional repressor of phenylacetic acid degradation, aryl-CoA responsive
b1400	paaY	1.42944	0.656295	0.410943		0.514386	0.736842	0.371077		0.476998	0.102966	0.170519		0.30863	0.338187	0.263312		putative enzyme; Not classified		predicted hexapeptide repeat acetyltransferase
b1402	insD-2	1.59712	1.30412	0.573003		0.699608	0.741747	0.24991		0.317404	0.355977	0.446033		0.653452	0.35369	0.108358
b1403	insC-2	0.974112	1.92225	1.86366		0.28751	0.651505	0.540131		1	0.0118205	0.44451		0.0312215	0.182089	0.525471
b1404	insI-2	1.56716	19.5849	2.36709		15.7072	97.8708	2.83934		0.614939	1.81919e-07	0.616632		3.51753e-06	4.31272e-22	0.570181
b1406	ydbC	0.628126	0.464889	0.424458		0.159017	0.298505	0.120187		0.278163	0.00136787	0.18839		0.000739862	1.43264e-05	0.014276		putative enzyme; Not classified		predicted oxidoreductase, NAD(P)-binding
b1407	ydbD	0.337962	0.18223	0.0719297		0.182287	0.568906	0.25653		0.0052504	3.91938e-11	1.18767e-05		0.00490833	0.0713335	0.116089				predicted protein
b1408	ynbA	0.64218	0.211042	0.0197978		0.745858	0.0137538	0.0157628		0.889166	0.00992708	4.15327e-08		1	0.000262329	0.00012397		putative enzyme; Not classified		predicted inner membrane protein
b1409	ynbB	0.477915	0.147432	0.0255135		0.0122862	0.338421	0.0467437		0.293024	4.91433e-07	3.89796e-08		0.0022772	0.0069292	0.00100093		putative enzyme; Central intermediary metabolism: Nucleotide interconversions		predicted CDP-diglyceride synthase
b1410	ynbC	0.452898	0.645521	0.183705		0.146462	0.48296	0.18392		0.0388962	0.102093	0.00376793		0.000644496	0.014971	0.0471783				predicted hydrolase
b1411	ynbD	0.621227	0.695712	0.267912		0.261102	0.572725	0.186665		0.271976	0.178137	0.0285115		0.0183034	0.0660481	0.0497011		putative enzyme; Not classified		predicted phosphatase, inner membrane protein
b1412	azoR	1.37931	1.72882	0.925547		0.618965	1.46137	0.544251		0.532577	0.035469	0.94853		0.494023	0.219284	0.52139		enzyme; Fatty acid and phosphatidic acid biosynthesis		NADH-azoreductase, FMN-dependent
b1413	hrpA	1.27835	0.764931	0.561069		0.971032	0.777529	0.519873		0.662808	0.30862	0.421517		1	0.429291	0.481619		enzyme; DNA - replication, repair, restriction/modification		ATP-dependent helicase
b1414	ydcF	0.534544	1.24873	1.34928		0.640662	1.10397	0.691819		0.104042	0.438472	0.774735		0.52828	0.808426	0.71597				conserved protein
b1415	aldA	0.485367	0.399693	0.328004		0.643682	0.345629	0.28411		0.0554209	6.77023e-05	0.0700882		0.539207	0.000105319	0.146765		enzyme; Energy metabolism, carbon: Fermentation		aldehyde dehydrogenase A, NAD-linked
b1418	cybB	0.721253	0.593234	1.26239		0.377418	0.409246	0.21358		0.492203	0.0371541	0.84737		0.0996109	0.00153523	0.0735657		enzyme; Energy metabolism, carbon: Electron transport		cytochrome b561
b1419	ydcA	0.738744	0.802665	1.9769		2.4886	1.61956	1.83675		0.628565	0.607769	0.512211		0.151864	0.196042	0.593876				predicted protein
b1420	mokB	0.696779	0.865667	0.486935		0.166607	0.478054	0.625247		0.828186	0.981665	0.446033		0.161738	0.311015	0.712916		component of addiction module -!- modulation of cell killing		regulatory peptide
b1421	trg	0.812946	0.811232	0.236835		0.389552	0.655869	0.246318		0.732262	0.476095	0.015074		0.126668	0.177742	0.103416		regulator; Chemotaxis and mobility		methyl-accepting chemotaxis protein III, ribose and galactose sensor receptor
b1422	ydcI	0.967316	0.828303	0.19731		0.282839	0.867461	0.134334		1	0.556125	0.00625803		0.0476204	0.746891	0.0205477		putative regulator; Not classified		predicted DNA-binding transcriptional regulator
b1423	ydcJ	0.761255	0.484835	0.188984		0.240188	0.324876	0.069603		0.604405	0.0038674	0.00450308		0.0124416	0.000106828	0.00291288				conserved protein
b1424	mdoD	0.708593	1.1852	0.706277		0.607366	0.904305	0.520462		0.454312	0.576403	0.67006		0.46784	0.806936	0.483235		putative structure; Not classified		glucan biosynthesis protein, periplasmic
b1426	ydcH	0.125719	0.884828	1.02196		0.122088	0.183462	0.215284		3.69236e-10	0.71994	1		0.000133983	2.32486e-08	0.0873418				predicted protein
b1427	rimL	0.661103	0.892349	0.868622		0.544093	0.888985	0.684868		0.359413	0.735091	0.892857		0.358604	0.774784	0.710601		enzyme; Ribosomes - maturation and modification		ribosomal-protein-L7/L12-serine acetyltransferase
b1428	ydcK	0.913948	0.645228	0.508921		0.579711	1.88456	0.211368		0.918853	0.105075	0.334442		0.42482	0.0306106	0.071659				predicted enzyme
b1429	tehA	0.849692	1.10939	0.476479		1.3666	0.703388	0.24348		0.794272	0.774266	0.270859		0.697799	0.260687	0.101228		transport; Drug/analog sensitivity		potassium-tellurite ethidium and proflavin transporter
b1430	tehB	0.764202	1.30651	1.18666		1.364	0.517485	0.762848		0.596921	0.348094	0.90077		0.698183	0.0228464	0.799926		putative transport; Drug/analog sensitivity		predicted S-adenosyl-L-methionine-dependent methyltransferase
b1431	ydcL	0.823659	1.85455	1.0601		1.02887	1.8942	1.00532		0.752528	0.0219406	0.998321		1	0.0329054	1				predicted lipoprotein
b1432	ydcM	0.518219	1.1007	0.981196		0.383971	0.528892	0.258025		0.0869903	0.788133	0.99398		0.104247	0.02502	0.117632		putative factor; Not classified		predicted transposase
b1433	ydcO	1.67373	0.283423	0.113234		0.414441	0.194994	0.0539419		0.282101	3.62965e-07	0.000228918		0.177165	6.40651e-08	0.00152166		putative transport; Not classified		predicted benzoate transporter
b1434	ydcN	2.8905	0.720689	0.239285		1.39973	0.566481	0.302231		0.00682537	0.2691	0.0195996		0.687546	0.0807085	0.177835				predicted DNA-binding transcriptional regulator
b1435	ydcP	1.81854	0.578175	0.337702		1.21424	0.472028	0.267524		0.15579	0.0238899	0.0794313		0.843996	0.0069292	0.126931		putative enzyme; Not classified		predicted peptidase
b1436	yncJ	0.262807	0.530215	0.397119		0.0104267	0.240589	0.522291		0.0362977	0.199871	0.203785		0.0010509	0.0122942	0.512735				predicted protein
b1438	hicB	0.561577	1.0525	0.928166		1.00963	1.30971	3.20079		0.18109	0.935225	0.951495		1	0.432399	0.186903				predicted DNA-binding transcriptional regulator
b1439	ydcR	0.609749	0.762397	0.428098		0.437944	0.502463	0.639722		0.239766	0.318498	0.19285		0.178529	0.0166271	0.649495		putative regulator; Not classified		predicted DNA-binding transcriptional regulator with an aminotransferase domain
b1440	ydcS	0.432699	0.371909	0.189227		0.15687	0.618914	0.101143		0.0347216	0.000117856	0.00469742		0.00154738	0.140266	0.00869604		putative transport; Not classified		periplasmic-binding component of an ABC superfamily predicted spermidine/putrescine transporter
b1441	ydcT	0.481709	0.31615	0.090574		0.255948	0.535609	0.0664344		0.112678	5.14948e-05	5.78835e-05		0.0323868	0.0687629	0.00255924		putative transport; Not classified		ATP-binding component of an ABC superfamily predicted spermidine/putrescine transporter
b1442	ydcU	0.563515	1.02955	0.191728		0.265862	1.01488	0.11352		0.199836	0.998082	0.00516267		0.0268162	1	0.0122598		putative transport; Not classified		membrane component of an ABC superfamily predicted spermidine/putrescine transporter
b1443	ydcV	0.673741	0.75716	0.0744862		0.078471	0.628192	0.0671744		0.506541	0.435663	1.98716e-05		0.000502406	0.231088	0.00296395		putative transport; Not classified		membrane component of an ABC superfamily predicted spermidine/putrescine transporter
b1444	patD	0.425759	0.622422	0.195942		0.244404	0.635372	0.12918		0.0214864	0.0690186	0.00553834		0.0125777	0.1469	0.0177379		putative enzyme; Not classified		gamma-aminobutyraldehyde dehydrogenase
b1445	ydcX	0.6472	1.24231	0.590425		0.0447413	0.0590667	0.547937		0.921709	1	0.705899		0.25099	0.242118	0.622022				predicted inner membrane protein
b1446	ydcY	0.79363	1.80207	1.98238		0.881896	3.74422	1.67435		0.667131	0.0205244	0.383102		0.922354	7.86151e-07	0.594467				predicted protein
b1447	ydcZ	0.369538	1.18596	0.767836		0.100396	0.921234	0.335457		0.00557863	0.621194	0.774742		4.05886e-05	0.878353	0.218601				predicted inner membrane protein
b1448	mnaT	0.413848	0.740987	1.26358		0.215852	1.5221	0.455218		0.0130903	0.260279	0.844868		0.00510142	0.160102	0.386501		putative transport; Drug/analog sensitivity		predicted acyltransferase with acyl-CoA N-acyltransferase domain
b1449	curA	1.24713	0.549721	0.406483		1.17446	2.34059	0.54152		0.716318	0.0142891	0.16247		0.8837	0.00192603	0.513853		putative enzyme; Not classified		predicted oxidoreductase, Zn-dependent and NAD(P)-binding
b1450	mcbR	1.30244	0.489209	0.232783		0.942265	2.90615	0.556694		0.675945	0.0226875	0.0173305		1	0.000421585	0.540625				predicted DNA-binding transcriptional regulator
b1451	yncD	3.70482	1.25854	0.201499		5.09396	1.2394	0.164853		0.000390625	0.458509	0.00630076		0.0029182	0.550502	0.034695		putative transport; Not classified		predicted TonB-dependent receptor
b1452	yncE	0.953347	1.47424	0.271124		0.979879	1.67307	0.458199		0.977857	0.173432	0.0310824		1	0.0963275	0.390149		putative factor; Not classified		conserved protein
b1453	ansP	3.50271	0.399512	0.211289		3.13416	0.268473	0.16739		0.000593162	0.00010024	0.00825538		0.0461223	2.53985e-06	0.0366337		transport; Transport of small molecules: Amino acids, amines		L-asparagine transporter
b1454	yncG	0.438514	0.467701	0.22748		0.147745	1.20123	0.115914		0.0392826	0.0113092	0.0140145		0.00121817	0.67755	0.0141767		putative enzyme; Not classified		predicted enzyme
b1455	yncH	0.195118	3.75114	1		0.190636	1	1		0.944399	1	1		1	1	1				predicted protein
b1456	rhsE	0.840201	1.21178	0.110365		0.628035	0.677292	0.171359		0.795963	0.568402	0.000170946		0.528355	0.272735	0.0384256
b1457	ydcD	0.314333	0.791958	0.947572		0.698281	1.24197	10.3387		0.0524338	0.633686	1		0.756672	0.697703	0.0132466				predicted protein
b1459	yncM	0.438489	0.330854	0.203895		0.25569	1.40228	1.56318		0.0560915	5.77164e-05	0.00871847		0.0317688	0.320686	0.659984
b1460	ydcC	0.73007	0.553028	0.0806974		0.329318	1.40246	0.810565		0.676608	0.0759558	3.21584e-05		0.183503	0.388015	0.852808		putative factor; Not classified		ISAs1 family transposase
b1461	pptA	0.239651	1.06424	1.2256		1.01072	6.38594	2.10083		0.000409369	0.977054	0.909406		1	9.3672e-10	0.468876				4-oxalocrotonate tautomerase
b1462	yddH	0.519839	0.671065	0.185546		0.152037	1.10305	0.0632056		0.135343	0.236294	0.00466254		0.00169142	0.871626	0.0024174				predicted oxidoreductase
b1463	nhoA	0.66131	0.475556	0.148087		0.893239	0.806687	0.305004		0.410334	0.00612691	0.00111741		0.941659	0.577201	0.174678				N-hydroxyarylamine O-acetyltransferase
b1464	yddE	0.859935	1.03519	0.778899		0.445258	0.931652	0.41007		0.813341	0.95848	0.783391		0.188078	0.880143	0.319149				conserved protein
b1465	narV	0.335524	0.84116	0.218355		0.411578	0.73464	0.147842		0.00285856	0.636601	0.010601		0.15879	0.397326	0.0267876		enzyme; Energy metabolism, carbon: Anaerobic respiration		nitrate reductase 2 (NRZ), gamma subunit
b1466	narW	0.422961	0.690935	0.157642		0.248046	0.844838	0.0418519		0.0329565	0.251505	0.00177817		0.0190335	0.70776	0.000782497		enzyme; Energy metabolism, carbon: Anaerobic respiration		nitrate reductase 2 (NRZ), delta subunit (assembly subunit)
b1467	narY	0.452322	0.67682	0.22917		0.2211	0.722582	0.0856086		0.0352388	0.154477	0.0130253		0.00713576	0.326453	0.00524603		enzyme; Energy metabolism, carbon: Anaerobic respiration		nitrate reductase 2 (NRZ), beta subunit
b1468	narZ	0.422239	0.740564	0.207639		0.209015	1.06785	0.0759345		0.0155076	0.257992	0.00723043		0.00408605	0.894862	0.0034669		enzyme; Energy metabolism, carbon: Anaerobic respiration		nitrate reductase 2 (NRZ), alpha subunit
b1469	narU	0.373764	0.484835	0.153536		0.0740881	0.983213	0.0152143		0.00680144	0.0109661	0.00139198		6.28903e-06	1	4.49784e-05		transport; Transport of small molecules: Anions		nitrate/nitrite transporter
b1470	yddJ	1	0.115549	0.0322505		1	0.111515	0.00942968		1	0.470847	0.000428157		1	0.657779	0.0101881
b1471	yddK	0.384255	0.0496689	0.0340748		0.102812	0.0478112	0.00583718		0.896328	0.0612405	0.000117153		0.747372	0.148027	0.00277222
b1472	yddL	6.21895	0.207132	0.0227179		1	0.200625	0.0065764		0.906891	0.900771	6.13153e-05		1	1	0.00388554
b1473	yddG	0.476859	0.406297	0.456917		0.231497	0.191965	0.196629		0.0521197	0.00016853	0.242099		0.00881743	8.71966e-09	0.0600713				predicted methyl viologen efflux pump
b1474	fdnG	0.75389	0.699336	0.0936554		2.51946	0.641831	0.0824488		0.576021	0.177844	5.60844e-05		0.12052	0.146234	0.00450084		enzyme; Energy metabolism, carbon: Anaerobic respiration		formate dehydrogenase-N, alpha subunit, nitrate-inducible
b1475	fdnH	0.669725	0.647778	0.139884		2.63126	0.505071	0.142573		0.417	0.136449	0.000854197		0.109119	0.0337164	0.0239435		enzyme; Energy metabolism, carbon: Anaerobic respiration		formate dehydrogenase-N, Fe-S (beta) subunit, nitrate-inducible
b1476	fdnI	0.503514	1.00859	0.36774		1.58724	1.62911	0.261174		0.0969396	1	0.118504		0.526394	0.130039	0.124592		enzyme; Energy metabolism, carbon: Anaerobic respiration		formate dehydrogenase-N, cytochrome B556 (gamma) subunit, nitrate-inducible
b1477	yddM	0.719009	1.57479	0.655891		0.337395	0.968887	0.90144		0.513883	0.103723	0.600679		0.0729409	0.988435	0.946556				predicted DNA-binding transcriptional regulator
b1478	adhP	1.01818	0.725392	0.51109		0.694177	1.19337	0.487008		1	0.23059	0.334791		0.63388	0.618017	0.436802		enzyme; Energy metabolism, carbon: Anaerobic respiration		alcohol dehydrogenase, 1-propanol preferring
b1479	maeA	0.800482	1.1603	1.44929		0.617767	0.664624	0.580031		0.67855	0.627918	0.692694		0.486269	0.166757	0.568148		enzyme; Central intermediary metabolism: Gluconeogenesis		malate dehydrogenase, (decarboxylating, NAD-requiring) (malic enzyme)
b1480	sra	0.75687	1.39992	3.17858		0.258006	2.83902	1.7723		0.611102	0.274132	0.107599		0.0206366	0.000364928	0.569585
b1481	bdm	0.0971384	0.334722	0.455072		0.7113	1.17709	0.47344		2.06342e-09	8.90383e-05	0.270778		0.694459	0.691786	0.437267				biofilm-dependent modulation protein
b1482	osmC	0.334712	0.832583	1.61763		0.366495	1.10769	0.693007		0.000987656	0.509362	0.575455		0.0829175	0.796521	0.716598		phenotype; Osmotic adaptation		osmotically inducible, stress-inducible membrane protein
b1483	ddpF	0.832407	1.17331	0.325362		0.105644	0.509571	0.19957		0.781052	0.661773	0.071043		0.000190328	0.0394291	0.0609174				ATP-binding component of an ABC superfamily D-ala-D-ala transporter
b1484	ddpD	0.796521	1.11574	0.280476		0.389885	0.448138	0.0889513		0.723579	0.784304	0.036097		0.146529	0.0139463	0.00599863				ATP-binding component of an ABC superfamily D-ala-D-ala transporter
b1485	ddpC	0.837788	1.03018	0.306553		0.446117	0.642356	0.152474		0.791781	0.986241	0.0544309		0.23242	0.200998	0.029476				membrane component of an ABC superfamily D-ala-D-ala transporter
b1486	ddpB	0.795287	0.796767	0.167301		0.257143	0.44977	0.123474		0.73569	0.523857	0.00241759		0.0424998	0.0250255	0.0157522				membrane component of an ABC superfamily D-ala-D-ala transporter
b1487	ddpA	0.715147	0.61818	0.309858		0.472181	0.946446	0.0107647		0.544803	0.101506	0.0564153		0.278019	0.949405	2.12601e-05				periplasmic-binding component of an ABC superfamily D-ala-D-a la transporter
b1488	ddpX	1.31628	0.579447	0.363769		0.558386	2.34873	0.0508053		0.940943	0.309973	0.11799		0.755832	0.0509595	0.00159021				D-ala-D-ala dipeptidase, Zn-dependent
b1489	dos	0.613173	0.408919	0.0955664		0.295675	0.250154	0.0452709		0.285931	0.000519741	7.04836e-05		0.0446672	5.63377e-06	0.000782497		putative enzyme; Not classified		cAMP phosphodiesterase, heme-regulated
b1490	dosC	1.10621	0.189119	0.153388		0.188698	0.219253	0.127691		0.925796	3.37032e-09	0.00152033		0.00688576	4.31399e-06	0.0180097				predicted diguanylate cyclase
b1491	yddW	0.831138	2.19865	0.871942		0.696209	0.457735	0.121262		0.754547	0.00151166	0.895188		0.633213	0.00640588	0.0147039				predicted liprotein
b1492	gadC	0.0109566	0.265461	1.03112		0.0111355	0.714682	0.0988467		8.06121e-40	1.03053e-09	1		6.61933e-15	0.265467	0.00799213				predicted glutamate:gamma-aminobutyric acid antiporter
b1493	gadB	0.0145928	0.23117	1.44081		0.0170052	0.645558	0.0397623		3.54838e-36	1.19395e-11	0.703093		5.23308e-13	0.134004	0.00059979		enzyme; Central intermediary metabolism: Pool, multipurpose conversions		glutamate decarboxylase B, PLP-dependent
b1494	pqqL	0.229986	0.308151	0.141323		0.246072	0.549693	0.176351		2.41024e-05	2.83749e-06	0.000810835		0.0147138	0.0526809	0.0421817		putative enzyme; Not classified		predicted peptidase
b1495	yddB	0.254678	0.412118	0.0843544		0.121703	0.636552	0.0961378		0.000485449	0.0035232	3.44872e-05		0.000668589	0.220104	0.00731265				predicted porin protein
b1496	yddA	0.42341	0.163049	0.0258461		0.128754	0.153031	0.0784374		0.273286	1.36211e-05	4.06871e-08		0.065299	0.000189982	0.00430166		putative transport; Not classified		membrane and ATP-binding components of an ABC superfamily predicted multidrug transporter
b1497	ydeM	0.117892	0.40213	0.0634887		0.590874	0.161205	0.136896		3.70907e-07	0.0188502	1.42272e-05		0.493186	0.000153666	0.0239411		putative enzyme; Not classified		conserved protein
b1498	ydeN	0.0810504	0.206637	0.15238		1.64485	0.070428	0.148445		6.77714e-14	3.2928e-11	0.00140381		0.47408	1.92963e-17	0.0271332		putative enzyme; Not classified		conserved protein
b1499	ydeO	0.995038	1.29927	0.233558		0.707764	2.77727	0.660505		1	0.64321	0.0238392		0.756672	0.00714548	0.688991		putative regulator; Not classified		predicted DNA-binding transcriptional acfivator
b1500	safA	1	0.20719	0.660393		1	0.200685	0.112582		1	0.900771	0.868356		1	1	0.691798
b1501	ydeP	0.708739	0.633638	0.420323		0.700911	0.948804	0.856067		0.465514	0.0733754	0.180884		0.645733	0.927435	0.898822		putative enzyme; Not classified		predicted oxidoreductase
b1502	ydeQ	0.563476	0.252716	0.137628		0.172222	0.376547	0.671134		0.332969	1.24424e-05	0.00103468		0.022287	0.00629064	0.69229		putative structure; Not classified		predicted fimbrial-like adhesin protein
b1503	ydeR	0.845053	0.175551	0.149492		0.0102994	0.168821	1.83879		0.904034	2.65899e-07	0.00247159		0.000825196	7.24848e-06	0.539444		putative structure; Not classified		predicted fimbrial-like adhesin protein
b1504	ydeS	0.522699	0.248574	0.217883		0.0523456	0.86977	1.44687		0.241493	3.94461e-06	0.0144594		0.000690004	0.781357	0.732272		putative structure; Not classified		predicted fimbrial-like adhesin protein
b1505	ydeT	0.543056	0.359209	0.524908		0.173113	0.905585	4.08636		0.14932	2.9928e-05	0.363309		0.00276817	0.821746	0.103304
b1506	yneL	1.21078	0.553199	0.360907		0.190636	0.884372	0.269531		1	0.477609	0.325232		1	1	0.282032
b1507	hipA	0.677106	0.610282	0.446032		1.14689	1.01658	0.722704		0.39226	0.0483195	0.220287		0.909272	1	0.751574		regulator; Murein sacculus, peptidoglycan		serine kinase
b1508	hipB	0.785239	0.852339	0.422194		1.52054	2.071	1.5175		0.781462	0.745335	0.239501		0.617624	0.0417219	0.716598		regulator; Murein sacculus, peptidoglycan		DNA-binding transcriptional regulator
b1511	lsrK	0.657195	0.665347	0.274699		0.487363	0.438104	0.198349		0.348598	0.116388	0.0317201		0.25763	0.00379732	0.0587961		phosphorylates autoinducer-2 (AI-2) after import		autoinducer-2 (AI-2) kinase
b1512	lsrR	0.7585	0.659568	0.418234		0.812653	0.629717	0.533525		0.595561	0.109117	0.180257		0.831786	0.128967	0.502852		represses lsr operon in the absence of phospho-autoinducer-2		lsr operon transcriptional repressor
b1513	lsrA	0.438623	0.552934	0.0934165		0.112623	0.235595	0.0461274		0.0319576	0.0241204	6.28179e-05		0.000142237	1.84246e-06	0.000932913		hydrolyzes ATP to provide energy for the uptake of autoinducer-2 (AI-2)		fused AI2 transporter subunits of ABC superfamily: ATP-binding components
b1514	lsrC	0.592409	0.68757	0.141207		0.183531	0.491918	0.0694419		0.238907	0.197006	0.000872254		0.00346029	0.0270327	0.00297327		forms heterodimeric membrane channel with LsrD for the uptake of autoinducer-2 (AI-2)		membrane component of an ABC superfamily AI2 transporter
b1515	lsrD	0.421276	0.781433	0.119165		0.457135	0.0496093	0.033604		0.0369463	0.458349	0.000321136		0.238998	7.46413e-13	0.00046903		forms heterodimeric membrane channel with LsrC for the uptake of autoinducer-2 (AI-2)		membrane component of an ABC superfamily AI2 transporter
b1516	lsrB	0.416454	0.592581	0.168164		0.378649	0.337654	0.119496		0.024161	0.0557889	0.00266897		0.121143	0.000403152	0.0145774				periplasmic-binding component of an ABC superfamily AI2 transporter
b1517	lsrF	0.306402	0.499814	0.308335		0.134841	0.43027	0.226825		0.000993475	0.00742825	0.0578226		0.000402564	0.00496055	0.0880917		modification of phospho-autoinducer-2		putative autoinducer-2 (AI-2) aldolase
b1518	lsrG	0.362172	0.440704	0.397933		0.259101	0.787789	0.126621		0.119537	0.0170326	0.204312		0.132085	0.605692	0.0319555				autoinducer-2 (AI-2) modifying protein LsrG
b1519	tam	1.29723	0.893136	0.747574		0.42058	1.18948	0.154317		0.644038	0.746463	0.739326		0.15879	0.63948	0.0302707		putative enzyme; Not classified		trans-aconitate methyltransferase
b1520	yneE	0.669221	1.86371	0.705511		0.261042	0.623525	0.12336		0.398989	0.0297684	0.673044		0.0223219	0.184723	0.0171097				conserved inner membrane protein
b1521	uxaB	0.820685	0.434312	0.256641		1.15849	0.491193	0.579013		0.751649	0.000676325	0.0233528		0.90712	0.0156845	0.568148		enzyme; Degradation of small molecules: Carbon compounds		altronate oxidoreductase, NAD-dependent
b1522	yneF	0.844901	0.832799	0.565289		0.641272	0.64963	0.304179		0.797857	0.550482	0.434239		0.551529	0.174337	0.173644
b1523	yneG	1.56485	0.942159	0.751488		3.11038	0.636914	0.64606		0.378861	0.890585	0.751127		0.0550184	0.168604	0.667993				conserved protein
b1524	glsA2	1.80641	1.00316	0.887423		1.63061	0.488268	0.527917		0.165055	1	0.909859		0.481831	0.0106315	0.495869		putative enzyme; Not classified		predicted glutaminase
b1525	sad	0.957382	0.7579	0.526426		2.59944	1.06897	0.728815		0.977784	0.298742	0.359471		0.104113	0.889866	0.758367		degrades succinate semialdehyde to prevent toxic accumulation		succinate semialdehyde dehydrogenase
b1526	yneJ	1.0734	1.13158	0.481316		1.42109	0.881014	0.366923		0.957059	0.727845	0.282302		0.651033	0.756329	0.256882		putative regulator; Not classified		predicted DNA-binding transcriptional regulator
b1527	yneK	0.466577	0.633301	0.0626976		0.934629	0.81342	0.19332		0.183485	0.271821	1.2028e-05		1	0.712679	0.0601623				predicted protein
b1528	ydeA	1.3892	1.59171	0.777699		1.18527	1.6011	0.784368		0.520328	0.076696	0.782369		0.87529	0.114192	0.824324		putative transport; Drug/analog sensitivity		predicted arabinose transporter
b1529	marC	1.60362	1.86948	1.01496		1.23766	2.05443	0.618198		0.29955	0.0148169	1		0.821812	0.0110303	0.624106				predicted transporter
b1530	marR	8.57801	9.45641	2.96323		21.9021	13.3429	9.30374		1.90449e-09	5.76445e-19	0.12697		1.23851e-08	1.02663e-20	0.0100563		regulator; Drug/analog sensitivity		DNA-binding transcriptional repressor of multiple antibiotic resistance
b1531	marA	18.8859	18.1167	3.10145		41.5739	24.8312	20.025		2.28535e-15	2.65211e-28	0.108387		2.03075e-11	6.01429e-29	0.00104625		regulator; Drug/analog sensitivity		DNA-binding transcriptional dual activator of multiple antibiotic resistance
b1532	marB	18.0185	38.3955	3.21677		14.4854	15.0267	4.58669		1.53996e-14	2.9136e-34	0.111611		8.57066e-07	8.27817e-18	0.0863138		putative transport; Drug/analog sensitivity		predicted protein
b1533	eamA	0.593238	0.779134	0.837629		0.541715	1.44703	0.881638		0.208383	0.374671	0.860751		0.353152	0.231311	0.92536				cysteine and O-acetyl-L-serine efflux system
b1534	ydeE	0.587923	0.735918	0.668458		0.283315	0.631772	0.145808		0.213501	0.286415	0.609441		0.0312215	0.154043	0.0256113		putative transport; Not classified		predicted transporter
b1535	dgcZ	0.845458	2.63736	1.72553		1.3422	1.37855	1.12868		0.783674	7.77675e-05	0.519141		0.719704	0.3052	0.930786				conserved protein
b1536	ydeI	0.183728	0.568752	1.00004		0.287509	2.84917	0.689257		1.40521e-07	0.0345537	1		0.0269848	0.000179987	0.717092				conserved protein
b1537	ydeJ	0.450947	1.00085	0.637016		0.440467	1.70589	0.388659		0.0379069	1	0.568623		0.190718	0.0913218	0.302518				conserved protein
b1538	dcp	0.831667	0.693714	0.79226		0.81381	0.604653	0.661994		0.753172	0.145519	0.802871		0.82755	0.0805368	0.678955		enzyme; Degradation of proteins, peptides, glyco		dipeptidyl carboxypeptidase II
b1539	ydfG	0.428662	0.401364	0.789999		0.225321	0.303495	0.216513		0.0166284	4.82915e-05	0.799244		0.00596738	7.43796e-06	0.0731422		putative enzyme; Not classified		L-allo-threonine dehydrogenase, NAD(P)-binding
b1540	ydfH	0.839937	0.661566	1.03992		0.606934	0.48398	0.675407		0.773663	0.0981514	1		0.46977	0.00914806	0.694424				predicted DNA-binding transcriptional regulator
b1541	ydfZ	0.938951	3.22337	2.91031		1.04595	2.61301	1.19287		0.950534	9.55867e-07	0.126953		1	0.000371744	0.883519				conserved protein
b1542	ydfI	0.730909	0.716084	0.270921		0.238128	0.77688	0.384748		0.547501	0.238265	0.0310824		0.0145482	0.476609	0.285352		putative enzyme; Not classified		predicted mannonate dehydrogenase
b1544	ydfK	0.809989	1.27185	4.31311		0.273372	2.30506	21.2257		1	0.875512	0.271131		0.391076	0.173538	0.0094171
b1545	pinQ	0.351722	0.537338	0.130709		0.240159	1.60177	0.943093		0.0292383	0.10102	0.000897726		0.0561492	0.238337	0.982656				Qin prophage; predicted site-specific recombinase
b1546	tfaQ	0.918361	0.50481	0.139928		0.11469	2.88169	0.439691		0.973101	0.111539	0.00140884		0.0424998	0.00314981	0.371031
b1547	stfQ	0.788473	0.735859	0.106946		0.472848	0.271212	0.114394		0.783668	0.461571	0.00020583		0.353152	0.00277034	0.0135442				Qin prophage; predicted side tail fibre assembly protein
b1548	nohA	0.780962	0.636425	0.133911		0.295959	0.145954	0.0467563		0.76788	0.265606	0.000925537		0.140791	0.000110228	0.00123517
b1549	ydfO	0.511589	0.920049	1.2171		2.651	2.22239	9.36334		0.41416	1	0.921999		0.185763	0.0872112	0.0177935				Qin prophage; predicted protein
b1550	gnsB	0.669835	2.51392	1.55153		1.54019	4.06601	10.1757		0.526612	0.0512055	0.963586		0.607635	0.00227977	0.0415403
b1551	ynfN	1	3.74832	0.660393		1	1	0.112582		1	1	0.868356		1	1	0.691798				Qin prophage; predicted protein
b1552	cspI	0.349305	1.07302	0.532593		1.50122	0.0590336	0.0235843		0.64287	1	0.539786		0.828405	0.242118	0.107472		phenotype; Not classified		Qin prophage; cold shock protein
b1553	rzpQ	0.802494	0.36904	0.0834157		0.0207691	0.346075	0.128485		0.97026	0.0773058	0.000102143		0.022287	0.106351	0.021289				Qin prophage; Rz-like protein
b1554	arrQ	1.30834	0.302246	0.0576538		0.500499	1.23523	0.357034		0.831327	0.0203012	1.18354e-05		0.663617	0.794018	0.252841		putative enzyme; Not classified		Qin prophage; predicted lysozyme
b1555	ydfR	0.566466	0.431089	0.0874034		0.214131	0.0204803	0.54382		0.717831	0.190457	0.000932438		0.2512	0.00443308	0.550748				Qin prophage; predicted protein
b1556	essQ	1	0.300496	0.0968173		1	0.0772027	0.603461		1	0.515886	0.0260582		1	0.400466	0.757689				Qin prophage; predicted S lysis protein
b1557	cspB	2.91651	0.351123	0.954882		0.56427	0.572764	4.53288		0.101445	0.00229016	1		0.755832	0.170252	0.120742		phenotype; Adaptations, atypical conditions		Qin prophage; cold shock protein
b1558	cspF	1.63251	1.22574	0.209308		0.197846	0.87088	0.00718077		0.611842	1	0.0472766		0.2512	1	0.00514537		phenotype; Not classified		Qin prophage; cold shock protein
b1559	quuQ	0.881946	0.505493	0.127058		0.416365	0.742055	0.80856		0.910308	0.0257641	0.000630081		0.230796	0.459248	0.849986				Qin prophage; predicted antitermination protein Q
b1560	ydfU	0.735524	0.223672	0.067224		0.393948	0.443975	0.33267		0.674092	6.05646e-07	1.00983e-05		0.311544	0.0200377	0.209429				Qin prophage; predicted protein
b1561	rem	0.634531	0.392173	0.602253		0.517285	0.76215	1.09434		0.522942	0.00588971	0.531983		0.567287	0.541555	0.971998				Qin prophage; predicted protein
b1562	hokD	0.849585	0.925893	0.752608		2.08677	4.02799	4.60742		0.881005	0.941868	0.805415		0.310095	1.69355e-05	0.0779377		factor; Cell killing -!- component of addiction module (incomplete)		Qin prophage; small toxic polypeptide
b1563	relE	0.591473	0.653167	0.973659		0.597048	0.743332	1.32761		0.206416	0.094336	0.988825		0.456955	0.34987	0.789688				Qin prophage; toxin of the RelE-RelB toxin-antitoxin system
b1564	relB	0.430885	0.623338	1.31523		0.704143	0.996638	3.71314		0.0246254	0.0650951	0.809212		0.653452	1	0.131876		regulator; Global regulatory functions		Qin prophage; bifunctional antitoxin of the RelE-RelB toxin-antitoxin system and transcriptional repressor
b1565	ydfV	1.25175	0.630629	0.109748		0.055719	0.0346325	0.00444852		0.999213	0.63185	0.00295807		0.357505	0.0530846	0.00125616				Qin prophage; predicted protein
b1566	flxA	0.385153	0.205729	0.270203		0.0295928	2.30833	0.902387		0.0362391	5.40181e-05	0.0446188		1.19871e-05	0.0153639	0.951954				Qin prophage; predicted protein
b1567	intK	0.668249	0.567413	0.231733		0.104367	1.71565	1.0021		1	0.73321	0.23719		0.747372	0.721868	1
b1568	ydfX	0.406005	0.649207	0.149936		0.558386	4.48606	0.43947		0.492203	0.58471	0.00928631		0.755832	0.0017545	0.397362
b1569	dicC	0.501506	0.845139	0.200422		0.0549971	2.13645	0.012882		0.824987	0.940187	0.092672		0.357505	0.347943	0.0250616		regulator; Cell division		Qin prophage; DNA-binding transcriptional regulator for DicB
b1570	dicA	0.833697	2.17894	2.79243		0.72296	1.99338	2.96802		0.764029	0.00194486	0.157966		0.68382	0.0155637	0.221499		regulator; Cell division		Qin prophage; predicted regulator for DicB
b1571	ydfA	0.195118	1	0.0287627		1.63015	1	0.0263893		0.944399	1	0.0372312		1	1	0.139742
b1572	ydfB	1	1	0.123845		1	1	0.112582		1	1	0.54742		1	1	0.691798				Qin prophage; predicted protein
b1573	rzpQ	0.718586	0.735999	0.108525		0.270367	3.36724	0.594511		0.944399	0.910333	0.00733182		0.391076	0.116261	0.650305				Qin prophage; predicted protein
b1574	dicF	1	1	1		1	1	1		1	1	1		1	1	1
b1575	dicB	1	0.20719	0.141911		1	5.04649	0.134088		1	0.900771	0.914346		1	0.251703	1		regulator; Cell division		Qin prophage; cell division inhibition protein
b1576	ydfD	6.21895	3.74832	0.0388366		1	1	0.0342318		0.906891	1	0.104053		1	1	0.183499				Qin prophage; predicted protein
b1577	ydfE	0.912389	0.406794	0.0792629		0.695725	0.495376	0.0516495		0.961534	0.0263646	3.87626e-05		0.759694	0.122433	0.00163052
b1578	insD	1.63083	0.585562	0.00669642		33.3288	14.475	0.292128		0.849597	0.455502	6.72201e-11		7.92815e-07	3.68002e-12	0.157137
b1579	intQ	0.583194	0.646085	0.184973		0.00466966	1.05584	0.158244		0.341652	0.229191	0.00489922		3.6178e-06	0.982865	0.0337462
b1580	rspB	0.247351	0.746498	0.121983		0.181281	1.52341	0.260215		0.000355384	0.460029	0.00046018		0.00528492	0.286369	0.123682		enzyme; Global regulatory functions		predicted oxidoreductase, Zn-dependent and NAD(P)-binding
b1581	rspA	0.238556	1.20514	0.115295		0.076683	0.561559	0.115913		5.67411e-05	0.660149	0.000271194		1.51387e-05	0.134004	0.0134838		phenotype; Global regulatory functions		D-altronate/D-mannonate dehydratase
b1582	ynfA	0.448256	0.76979	0.500661		0.552809	1.06814	0.456145		0.0487241	0.43436	0.335331		0.392264	0.922124	0.401147				conserved inner membrane protein
b1583	ynfB	0.398685	0.810301	1.59405		0.454443	1.38347	1.31028		0.00934322	0.464911	0.606445		0.202092	0.301778	0.808505				predicted protein
b1584	speG	0.292307	0.630972	1.55346		0.217968	0.703477	0.628639		0.000196302	0.0674331	0.626475		0.00525124	0.253868	0.640689		enzyme; Central intermediary metabolism: Polyamine biosynthesis		spermidine N1-acetyltransferase
b1585	ynfC	0.764353	0.598275	0.972723		0.860873	1.64232	0.849306		0.609366	0.0471537	0.985571		0.899927	0.096578	0.890965				predicted protein
b1586	ynfD	0.99614	0.884128	1.63778		0.293269	1.00858	0.490623		1	0.718492	0.581328		0.0332588	1	0.459385				predicted protein
b1587	ynfE	1.00144	14.2528	2.1475		1.86338	35.804	2.3428		1	4.06709e-25	0.311953		0.333122	1.88859e-34	0.343657		putative enzyme; Not classified		oxidoreductase subunit
b1588	ynfF	0.809999	20.2866	4.43043		1.28986	14.8838	1.88695		0.702147	4.39345e-31	0.0266175		0.765095	1.02225e-22	0.497674		putative enzyme; Not classified		oxidoreductase subunit
b1589	ynfG	0.772371	16.4347	3.76851		1.00694	10.6563	0.828356		0.612631	1.80551e-26	0.0553699		1	2.06835e-17	0.872872		putative enzyme; Not classified		oxidoreductase, Fe-S subunit
b1590	ynfH	0.644841	12.4147	3.18245		0.84348	5.92089	0.845189		0.303326	2.90238e-23	0.096115		0.871728	3.72154e-11	0.889114		putative enzyme; Degradation of small molecules: Carbon compounds		oxidoreductase, membrane subunit
b1591	dmsD	0.997302	4.56284	1.87237		0.892375	1.86096	0.464004		1	4.29962e-10	0.438917		0.934694	0.0310807	0.403555				twin-argninine leader-binding protein for DmsA and TorA
b1592	clcB	1.87757	3.18794	0.626531		1.13363	1.21368	0.159765		0.142076	3.88771e-06	0.543644		0.925048	0.60404	0.0326823		putative transport; Not classified		predicted voltage-gated chloride channel
b1593	bioD2	0.779773	0.77909	0.903733		0.666266	0.82422	0.742123		0.629393	0.351409	0.923663		0.578247	0.565066	0.775152				predicted dethiobiotin synthetase
b1594	dgsA	0.506172	0.540352	0.559889		0.590755	0.324544	0.261969		0.0717064	0.00940312	0.420672		0.433436	2.67302e-05	0.12015		putative regulator; Not classified -!- Mlc controls pts operon expression		DNA-binding transcriptional repressor
b1595	ynfL	1.80575	1.06375	0.350697		0.485011	0.691211	0.460983		0.173629	0.894143	0.095124		0.261817	0.245408	0.394887		putative regulator; Not classified		predicted DNA-binding transcriptional regulator
b1596	ynfM	1.022	2.21131	0.728173		1.71003	1.28801	0.780943		1	0.00147881	0.706959		0.426025	0.450324	0.819898		putative transport; Not classified		predicted transporter
b1597	asr	0.471681	0.969791	0.264415		0.37413	0.988625	0.444148		0.113929	0.987666	0.0355113		0.156536	1	0.388051		phenotype; Not classified		acid shock-inducible periplasmic protein
b1598	ydgD	0.760188	0.550504	0.792018		0.242143	1.256	0.309536		0.595697	0.0169012	0.803968		0.0112943	0.500329	0.182131				predicted peptidase
b1599	mdtI	0.419132	0.574484	0.158172		0.151158	0.824546	0.0943734		0.0857392	0.136077	0.00258566		0.0123971	0.715499	0.00872914		putative factor; Not classified		multidrug efflux system transporter
b1600	mdtJ	0.362862	0.225985	0.162737		0.79262	0.809738	0.536345		0.03649	2.67388e-06	0.00302496		0.844156	0.608761	0.518545		putative factor; Not classified		multidrug efflux system transporter
b1601	tqsA	0.636866	0.866966	0.518553		0.908293	0.896127	0.421551		0.301421	0.645528	0.34792		0.955284	0.792489	0.337616				transporter of quorum signal AI-2
b1602	pntB	0.499397	0.283606	1.06178		0.657005	0.414452	0.359296		0.0629845	6.96399e-09	0.988699		0.559142	0.00110059	0.242914		enzyme; Central intermediary metabolism: Pool, multipurpose conversions		pyridine nucleotide transhydrogenase, beta subunit
b1603	pntA	0.528885	0.266668	1.17366		0.821652	0.533037	0.363224		0.0968328	1.10222e-09	0.905661		0.839308	0.0238716	0.248342		enzyme; Central intermediary metabolism: Pool, multipurpose conversions		pyridine nucleotide transhydrogenase, alpha subunit
b1604	ydgH	0.618529	0.525685	0.711841		0.803726	0.559718	0.459298		0.248169	0.00630031	0.679601		0.810648	0.0401329	0.391012				predicted protein
b1605	ydgI	0.696178	0.307527	0.118852		0.860752	0.12743	0.170979		0.440621	4.82465e-07	0.00028257		0.895394	1.29258e-12	0.0392699				predicted arginine/ornithine antiporter transporter
b1606	folM	0.578083	0.419234	0.288999		0.523129	0.395295	0.191893		0.205323	0.000708805	0.0441232		0.334384	0.00230757	0.0579037		putative enzyme; Not classified		dihydrofolate reductase isozyme
b1607	ydgC	0.639671	0.695969	0.47635		0.304382	0.429313	0.0214364		0.403644	0.283512	0.293175		0.0687958	0.0173531	0.000303529				conserved inner membrane protein associated with alginate biosynthesis
b1608	rstA	0.379255	0.995208	0.957823		0.218919	0.660848	0.441405		0.00482975	1	0.975734		0.00530474	0.170776	0.364737		regulator; Not classified		DNA-binding response regulator in two-component regulatory system with RstB
b1609	rstB	0.407821	1.35771	0.757926		0.223964	0.605455	0.216137		0.0112038	0.269562	0.753556		0.00628062	0.0934613	0.0740302		regulator; Global regulatory functions		sensory histidine kinase in two-component regulatory system with RstA
b1610	tus	0.960027	0.759558	0.407084		0.856581	0.813253	0.323642		0.989871	0.322238	0.164162		0.893255	0.551088	0.19691		factor; DNA - replication, repair, restriction/modification		inhibitor of replication at Ter, DNA-binding protein
b1611	fumC	2.20321	2.146	0.740543		1.62574	3.03274	0.574053		0.0486482	0.0027726	0.726969		0.488155	5.84869e-05	0.562683		enzyme; Energy metabolism, carbon: TCA cycle		fumarate hydratase (fumarase C),aerobic Class II
b1612	fumA	0.667749	0.382414	0.369795		0.457037	0.377844	0.266419		0.364777	2.49285e-05	0.11422		0.204321	0.000382154	0.12633		enzyme; Energy metabolism, carbon: TCA cycle		fumarate hydratase (fumarase A), aerobic Class I
b1613	manA	0.512147	0.825696	1.03971		0.846957	0.822124	0.5805		0.0776294	0.489173	1		0.876353	0.557387	0.569585		enzyme; Degradation of small molecules: Carbon compounds		mannose-6-phosphate isomerase
b1614	ydgA	0.833292	0.521121	1.4559		0.685588	1.94884	1.03331		0.755753	0.00545931	0.690534		0.608391	0.0161704	1				conserved protein
b1615	uidC	0.364714	0.148737	0.0855736		0.578511	0.704696	0.197066		0.0818701	2.40013e-10	4.07668e-05		0.539207	0.343233	0.0584536		membrane; Inner membrane		predicted outer membrane porin protein
b1616	uidB	0.684346	0.351571	0.0504145		0.135796	0.548802	0.0699258		0.596642	0.00139819	1.32192e-06		0.0136485	0.116826	0.00297327		transport; Transport of small molecules: Carbohydrates, organic acids, alcohols		glucuronide transporter
b1617	uidA	0.686601	0.318292	0.0696301		1.30745	0.430819	0.104072		0.504184	1.2282e-05	9.08543e-06		0.784925	0.00681157	0.00914991		enzyme; Degradation of small molecules: Carbon compounds		beta-D-glucuronidase
b1618	uidR	0.910965	1.03131	0.8629		0.608427	0.806975	0.687294		0.912727	0.972016	0.889207		0.476311	0.53234	0.712841		regulator; Degradation of small molecules: Carbon compounds		DNA-binding transcriptional repressor
b1619	hdhA	0.950498	1.01798	4.12798		0.637797	2.78456	1.55123		0.967204	1	0.0355855		0.522581	0.000132148	0.658599		enzyme; Central intermediary metabolism: Pool, multipurpose conversions		7-alpha-hydroxysteroid dehydrogenase, NAD-dependent
b1620	malI	0.711753	0.541924	0.255198		0.369781	0.69366	0.238151		0.484986	0.0160558	0.0227422		0.0984298	0.25377	0.0957636		regulator; Degradation of small molecules: Carbon compounds		DNA-binding transcriptional repressor
b1621	malX	0.638962	0.671955	0.146454		0.340258	0.272307	0.090086		0.316536	0.146727	0.000985341		0.0701359	1.15591e-05	0.00594367		transport; Transport of small molecules: Carbohydrates, organic acids, alcohols		PTS system maltose- and glucose-specific EIICB component
b1622	malY	0.891438	1.11862	0.791294		0.458603	0.559685	0.376372		0.878781	0.746204	0.801882		0.205459	0.0454486	0.270237		enzyme; Degradation of small molecules: Carbon compounds		bifunctional beta-cystathionase, PLP-dependent and regulator of maltose regulon
b1623	add	11.9636	0.939234	0.190354		6.85395	0.385384	0.528916		4.64153e-12	0.869395	0.00458255		0.000296312	0.000567205	0.495869		enzyme; Salvage of nucleosides and nucleotides		adenosine deaminase
b1624	ydgJ	0.446437	0.735025	0.906527		0.247617	0.432844	0.280997		0.0255084	0.236332	0.927151		0.0112323	0.00229272	0.14296				predicted oxidoreductase
b1625	cnu	0.759083	0.746133	0.457222		0.422165	2.24551	1.73372		0.703767	0.573436	0.35047		0.233878	0.0420373	0.648164				predicted regulator
b1626	ydgK	0.866973	0.769442	0.841744		0.43319	1.04191	1.27475		0.829198	0.347114	0.867325		0.173478	0.955401	0.826729				conserved inner membrane protein
b1627	rsxA	0.824583	0.717743	0.530218		0.256242	0.471128	0.361165		0.74923	0.229381	0.372163		0.0155754	0.0118983	0.250688				inner membrane subunit of SoxR-reducing complex
b1628	rsxB	1.21445	0.712286	0.670401		0.560018	0.594713	0.359414		0.773663	0.21455	0.614765		0.391076	0.0932694	0.248957				inner membrane iron-sulfur protein in SoxR-reducing complex
b1629	rnfC	1.04481	0.793268	0.366278		0.445379	0.691048	0.278017		0.999544	0.401941	0.109315		0.186173	0.227709	0.139372		putative membrane; Not classified		inner membrane iron-sulfur protein in SoxR-reducing complex
b1630	rsxD	0.813578	0.927402	0.269331		0.43998	0.45073	0.146656		0.72421	0.842269	0.0298704		0.186597	0.00700325	0.0251887				predicted inner membrane oxidoreductase
b1631	rnfG	0.983317	0.711561	0.366768		0.853737	0.407278	0.131083		1	0.23511	0.117269		0.891711	0.00324422	0.0192888				predicted oxidoreductase
b1632	rsxE	0.813455	0.776904	0.2768		0.691128	0.683552	0.0801722		0.74486	0.413278	0.0355113		0.640778	0.260533	0.00459272				electron transport complex protein
b1633	nth	0.998848	0.839335	0.418822		0.546902	0.494794	0.133889		1	0.605057	0.18839		0.385255	0.0303968	0.0211345		enzyme; Degradation of DNA		DNA glycosylase and apyrimidinic (AP) lyase (endonuclease III)
b1634	dtpA	0.877851	8.09939	2.37898		0.436981	0.959243	0.575729		0.849111	1.0846e-17	0.233512		0.170597	0.949064	0.563418		putative transport; Not classified		proton-dependent peptide transporter
b1635	gst	0.593505	0.774917	1.59591		0.59681	1.27331	0.91975		0.197649	0.341724	0.591329		0.447421	0.455724	0.960593		enzyme; Biosynthesis of cofactors, carriers: Thioredoxin, glutaredoxin, glutathione		glutathionine S-transferase
b1636	pdxY	0.766436	1.61874	0.451786		0.61243	0.253111	0.193083		0.600906	0.0606834	0.230381		0.479055	4.38626e-07	0.0553267		enzyme; Biosynthesis of cofactors, carriers: Pyridoxine		pyridoxal kinase 2/pyridoxine kinase
b1637	tyrS	1.11298	0.852532	1.23913		0.930221	0.564995	0.586858		0.904267	0.57739	0.857934		0.976819	0.0429191	0.576745		enzyme; Aminoacyl tRNA synthetases, tRNA modification		tyrosyl-tRNA synthetase
b1638	pdxH	0.634342	1.54134	1.27811		0.836181	0.607025	0.341488		0.282733	0.0957175	0.833514		0.860656	0.0880985	0.219611		enzyme; Biosynthesis of cofactors, carriers: Pyridoxine		pyridoxine 5'-phosphate oxidase
b1639	mliC	0.301963	3.00684	0.686775		1.29345	4.13225	1.01847		0.000716186	8.65801e-05	0.650409		0.769288	2.28693e-06	1				predicted lipoprotein
b1640	anmK	0.698676	1.1546	0.469376		1.05809	1.29652	0.280223		0.435303	0.649626	0.257758		1	0.421101	0.14211				anhydro-N-acetylmuramic acid kinase
b1641	slyB	0.847043	1.25193	0.879355		0.557544	1.85391	0.709474		0.783668	0.427657	0.901879		0.369592	0.0271063	0.735129		putative membrane; Not classified		outer membrane lipoprotein
b1642	slyA	0.767662	1.14964	1.44653		1.02582	1.97357	2.32711		0.602969	0.656741	0.696733		1	0.0144561	0.347354		regulator; Adaptations, atypical conditions		DNA-binding transcriptional activator
b1643	ydhI	1.86287	4.02092	0.672214		1.50257	1.9363	0.553709		0.204986	3.86449e-06	0.636363		0.623713	0.0868386	0.550748				predicted inner membrane protein
b1644	ydhJ	2.29385	2.70158	0.439841		2.45977	1.22258	0.589462		0.0405111	8.28896e-05	0.213162		0.140489	0.586735	0.583343		putative membrane; Not classified		undecaprenyl pyrophosphate phosphatase
b1645	ydhK	1.66125	2.12911	0.214295		1.59678	0.800157	0.2494		0.263212	0.00281467	0.00877481		0.515505	0.522475	0.106635				conserved inner membrane protein
b1646	sodC	0.749811	0.862448	0.942177		0.488013	2.96751	0.824836		0.559955	0.621194	0.964842		0.252514	5.52876e-05	0.869406		enzyme; Detoxification		superoxide dismutase, Cu, Zn
b1647	ydhF	1.27681	0.927664	0.722966		0.736929	0.838678	0.281777		0.669162	0.830391	0.698001		0.705426	0.613775	0.144214				predicted oxidoreductase
b1648	ydhL	1.43756	1.52821	0.997046		1.10006	2.20365	0.708364		0.493445	0.148861	1		0.964604	0.00844313	0.736141				conserved protein
b1649	nemR	4.61867	5.45841	0.819493		2.14273	3.15537	1.09472		1.99856e-05	9.09143e-12	0.838417		0.221965	3.62068e-05	0.960026				transcriptional repressor for nemA
b1650	nemA	4.28238	5.31001	0.685971		1.76833	2.27839	1.12483		4.14145e-05	5.21116e-12	0.636707		0.388289	0.00279103	0.93153		enzyme; Central intermediary metabolism: Pool, multipurpose conversions		N-ethylmaleimide reductase, FMN-linked
b1651	gloA	1.63285	1.46179	1.06617		1.08051	1.50577	0.82439		0.266506	0.148546	0.985571		0.971936	0.168322	0.868525		enzyme; Central intermediary metabolism: Pool, multipurpose conversions		glyoxalase I, Ni-dependent
b1652	rnt	1.26378	1.05898	0.581281		1.253	0.634259	0.294266		0.691314	0.902374	0.463017		0.805301	0.131108	0.160028		enzyme; Degradation of RNA		ribonuclease T (RNase T)
b1653	lhr	0.407621	1.00831	0.315408		0.389869	0.481095	0.135453		0.010206	1	0.0578946		0.109657	0.00813098	0.0194749		enzyme; DNA - replication, repair, restriction/modification		predicted ATP-dependent helicase
b1654	grxD	1.25482	1.49617	2.12564		1.59141	2.86121	1.99973		0.700232	0.127254	0.32235		0.508164	9.8016e-05	0.459309				monothiol glutaredoxin
b1655	mepH	0.564776	2.65931	0.950197		0.311311	1.3128	0.249296		0.159496	8.05158e-05	0.969451		0.0426608	0.413958	0.10954		putative membrane; Not classified		predicted lipoprotein
b1656	sodB	1.1585	1.15231	1.07068		1.22386	1.32267	0.6831		0.840045	0.645528	0.983754		0.83207	0.367224	0.704419		enzyme; Detoxification		superoxide dismutase, Fe
b1657	ydhP	1.08545	0.368689	0.118702		0.452517	0.28344	0.150151		0.946646	4.17483e-05	0.000278838		0.212537	1.22108e-05	0.026715		putative transport; Not classified		predicted transporter
b1658	purR	1.01552	0.791349	0.872638		0.965737	0.4675	0.306476		1	0.389011	0.895574		1	0.00589771	0.17417		regulator; Purine ribonucleotide biosynthesis		DNA-binding transcriptional repressor, hypoxanthine-binding
b1659	ydhB	2.01447	2.39744	0.56406		0.982667	1.71466	0.622574		0.0883573	0.000423381	0.429483		1	0.0662574	0.629496		putative regulator; Not classified		predicted DNA-binding transcriptional regulator
b1660	ydhC	0.831982	0.452716	0.205667		1.40085	1.25037	0.117419		0.775679	0.00177497	0.00739084		0.670489	0.527192	0.0136384		putative transport; Not classified		predicted transporter
b1661	cfa	0.527186	1.01758	1.17445		0.43202	1.47157	1.18917		0.0946074	1	0.90431		0.163762	0.192473	0.884089		enzyme; Fatty acid and phosphatidic acid biosynthesis		cyclopropane fatty acyl phospholipid synthase (unsaturated-phospholipid methyltransferase)
b1662	ribC	0.579276	0.591149	1.3731		0.43797	0.837222	0.705746		0.173909	0.0295495	0.755018		0.173577	0.604501	0.73135		enzyme; Biosynthesis of cofactors, carriers: Riboflavin		riboflavin synthase, alpha subunit
b1663	mdtK	3.50467	1.18211	0.571203		0.718784	0.980223	0.74025		0.000495081	0.582718	0.440347		0.671807	0.999136	0.772657		putative transport; Not classified		multidrug efflux system transporter
b1664	ydhQ	0.873063	0.915259	1.24649		0.697969	1.58429	0.700651		0.839404	0.787638	0.852935		0.633216	0.113796	0.725661		putative enzyme; Not classified		conserved protein
b1667	ydhR	0.739575	0.931307	2.50421		1.04483	2.59807	1.56959		0.531374	0.840278	0.203785		1	0.000400001	0.649112				putative mono-oxygenase
b1668	ydhS	0.599902	0.506513	0.443706		0.383469	1.93985	0.117696		0.215217	0.00576959	0.217145		0.105019	0.01975	0.0133454				conserved protein with FAD/NAD(P)-binding domain
b1669	ydhT	0.33194	0.691331	0.280567		0.328568	0.655098	0.425308		0.00225411	0.194556	0.0366846		0.0610822	0.203745	0.343183				conserved protein
b1670	ydhU	0.181674	0.831423	0.395322		0.267405	0.925133	0.332109		3.1308e-07	0.57739	0.152624		0.0201781	0.896237	0.210908				predicted cytochrome
b1671	ydhX	0.206713	0.764104	0.409945		0.157574	0.815054	0.135615		2.42499e-06	0.381029	0.173805		0.000847988	0.599835	0.0215839		putative enzyme; Not classified		predicted 4Fe-4S ferridoxin-type protein
b1672	ydhW	0.207932	0.762722	0.664797		0.150696	1.19751	0.286664		1.58301e-06	0.35517	0.606445		0.000555834	0.631161	0.15463				predicted protein
b1673	ydhV	0.163445	0.841786	0.733126		0.250844	1.43699	0.372144		7.41781e-09	0.553762	0.713741		0.012017	0.234485	0.263312				predicted oxidoreductase
b1674	ydhY	0.268882	0.631305	1.37483		0.248638	1.5922	0.484576		7.14541e-05	0.0786959	0.76381		0.0122993	0.126286	0.438545		putative enzyme; Not classified		predicted 4Fe-4S ferridoxin-type protein
b1675	ydhZ	0.331688	0.391601	0.940022		0.208307	0.443838	0.813964		0.0017903	0.000173306	0.964951		0.00530474	0.00621458	0.863851				predicted protein
b1676	pykF	0.961349	1.24027	0.780106		1.23362	0.42723	0.554171		0.984922	0.449341	0.783785		0.821855	0.00168724	0.532964		enzyme; Energy metabolism, carbon: Glycolysis		pyruvate kinase I
b1677	lpp	0.71036	3.72123	2.68014		1.16433	4.89703	0.97606		0.454632	3.25244e-08	0.16301		0.891711	1.6083e-09	1		membrane; Murein sacculus, peptidoglycan		murein lipoprotein
b1678	ynhG	0.853844	0.403149	1.60267		0.416364	1.28195	0.613867		0.799887	5.95693e-05	0.588697		0.143504	0.439376	0.617059				conserved protein
b1679	sufE	0.500312	0.73753	0.536365		0.480616	0.877856	0.278534		0.0931903	0.330742	0.395586		0.263818	0.792397	0.147463				sulfur acceptor protein
b1680	sufS	0.618257	0.622236	0.428362		0.518036	1.92581	0.541285		0.255519	0.0611746	0.19321		0.306277	0.0209651	0.513853				selenocysteine lyase, PLP-dependent
b1681	sufD	0.591769	0.471087	0.377765		0.464868	1.84293	0.466906		0.200155	0.00161833	0.125119		0.2167	0.0317947	0.402724				component of SufBCD complex
b1682	sufC	0.576855	0.536866	0.322684		0.629055	1.61123	0.324103		0.183438	0.0155265	0.0691468		0.518447	0.117053	0.199641		putative transport; Not classified		transport protein associated with Fe-S cluster assembly
b1683	sufB	0.595738	0.574798	0.303372		0.466623	1.9278	0.327089		0.205927	0.0258938	0.0499445		0.218745	0.0204872	0.199531				component of SufBCD complex
b1684	sufA	0.592157	0.527924	0.248587		1.0202	2.85491	0.425691		0.252434	0.0582199	0.0260582		1	0.000744301	0.350876				Fe-S cluster assembly protein
b1685	ydiH	0.198895	0.391468	1.28238		0.127179	0.111329	0.257907		7.25609e-07	5.20648e-05	0.828825		0.000159874	8.69476e-15	0.118589				predicted protein
b1686	menI	0.551281	0.863198	1.25554		0.385315	0.72113	1.20432		0.1315	0.61979	0.847442		0.105233	0.288005	0.875846				esterase
b1687	ydiJ	0.440748	0.783229	0.90682		0.221994	0.410568	0.388107		0.0214864	0.358455	0.927124		0.00533637	0.000973333	0.285375		putative enzyme; Not classified		predicted FAD-linked oxidoreductase
b1688	ydiK	1.69827	1.87295	1.17843		0.427909	0.867508	0.23744		0.22034	0.0119554	0.902338		0.159617	0.697122	0.0933002				predicted inner membrane protein
b1689	ydiL	0.65185	0.344639	0.0792643		0.0381926	1.53734	0.118285		0.889166	0.088609	0.000106745		0.175199	0.539501	0.0211345				conserved protein
b1690	ydiM	0.33757	0.255443	0.0431884		0.266144	0.00580337	0.0391089		0.134456	0.000828824	6.93949e-07		0.205459	9.79914e-09	0.000662947		putative transport; Not classified		predicted transporter
b1691	ydiN	0.24838	0.109065	0.035809		0.0480407	0.092475	0.0357771		0.00416022	8.10591e-09	2.01708e-07		0.000369269	1.65015e-07	0.00046903		putative transport; Not classified		predicted transporter
b1692	ydiB	0.313643	0.151731	0.0741677		0.487376	0.469912	0.0676555		0.0154673	3.71636e-09	2.17371e-05		0.351528	0.0308482	0.00314723		putative enzyme; Not classified		quinate/shikimate 5-dehydrogenase, NAD(P)-binding
b1693	aroD	0.507957	0.904257	0.643539		0.302236	0.800906	0.31114		0.0785201	0.765004	0.568886		0.034905	0.515276	0.182759		enzyme; Amino acid biosynthesis: Chorismate		3-dehydroquinate dehydratase
b1694	ydiF	0.491669	0.204084	0.0213409		0.543655	0.364057	0.0912439		0.193095	2.57758e-06	7.5581e-09		0.458519	0.00714548	0.00615122				acyl-CoA transferase
b1695	ydiO	0.622832	0.31405	0.0824282		0.370585	0.518597	0.0853627		0.393588	8.05158e-05	3.18527e-05		0.155809	0.0546389	0.00516892		putative enzyme; Not classified		predicted acyl-CoA dehydrogenase
b1696	ydiP	0.307588	0.566314	0.731221		0.492577	0.43145	0.236814		0.00079379	0.0303108	0.712915		0.271245	0.00521116	0.0995532		putative regulator; Not classified		predicted DNA-binding transcriptional regulator
b1697	ydiQ	0.649324	0.525594	0.0501444		0.165576	1.43777	0.124651		0.501835	0.0598394	1.76356e-06		0.0198627	0.356505	0.0170609		putative transport; Not classified		conserved protein
b1698	ydiR	0.643372	0.59289	0.149222		0.42274	0.466223	0.0814929		0.36297	0.0700203	0.00118007		0.183404	0.0205333	0.00457197		putative enzyme; Not classified		predicted electron transfer flavoprotein, FAD-binding
b1699	ydiS	0.705156	0.599155	0.102781		0.711996	0.902241	0.0931053		0.514102	0.0829563	0.000117735		0.699604	0.850638	0.0066433		putative enzyme; Not classified		predicted oxidoreductase with FAD/NAD(P)-binding domain
b1700	ydiT	0.774547	0.431638	0.134773		0.216277	1.16841	0.0742442		0.961226	0.190457	0.00506166		0.314103	0.95097	0.0120124				predicted 4Fe-4S ferredoxin-type protein
b1701	fadK	0.54514	0.762184	0.110778		0.484155	0.507292	0.0868187		0.200027	0.413785	0.000184449		0.304425	0.0509681	0.00545106		putative enzyme; Not classified		short chain acyl-CoA synthetase, anaerobic
b1702	pps	0.179707	0.565103	0.495552		0.226635	1.15824	0.33136		4.53851e-08	0.0178083	0.302499		0.00635726	0.683599	0.204822		enzyme; Central intermediary metabolism: Gluconeogenesis		phosphoenolpyruvate synthase
b1703	ppsR	0.210665	0.812043	0.687837		0.330478	1.80355	0.297569		1.64753e-06	0.473595	0.641553		0.0550184	0.0425899	0.164178				conserved protein
b1704	aroH	0.9568	0.779846	1.22836		1.8331	0.37473	0.144756		0.977437	0.355822	0.867872		0.351528	0.000304318	0.0238703		enzyme; Amino acid biosynthesis: Tryptophan		3-deoxy-D-arabino-heptulosonate-7-phosphate synthase, tryptophan repressible
b1705	ydiE	6.20534	0.30035	0.0428476		19.9869	2.2437	0.50989		0.906891	0.515886	0.000480383		0.25099	0.528902	0.540576				conserved protein
b1706	ydiU	1.71958	0.874397	0.365529		0.649908	1.43942	0.407491		0.215217	0.66771	0.109432		0.557877	0.236738	0.314634				conserved protein
b1707	ydiV	0.792433	1.05933	1.37537		0.685237	2.48445	2.55318		0.674022	0.907866	0.766214		0.616881	0.00107992	0.297571				conserved protein
b1708	nlpC	0.697227	1.09307	1.31569		0.324248	1.09593	0.421907		0.435303	0.818508	0.804702		0.0507118	0.838134	0.339296		membrane; Macromolecule synthesis, modification: Lipoprotein		predicted lipoprotein
b1709	btuD	0.904716	1.05682	0.692371		0.588986	0.683037	0.227696		0.901485	0.908226	0.648474		0.43579	0.22084	0.0873542		transport; Transport of small molecules: Other		vitamin B12 transporter subunit : ATP-binding component of ABC superfamily
b1710	btuE	0.894066	1.12405	1.10484		0.541146	1.01002	0.414737		0.88455	0.737348	0.963586		0.34634	1	0.330992		transport; Transport of small molecules: Other		predicted glutathione peroxidase
b1711	btuC	0.501114	1.71411	0.571753		0.836049	0.63085	0.193136		0.0712036	0.0380672	0.444475		0.863485	0.13322	0.0543792		transport; Transport of small molecules: Other		vitamin B12 transporter subunit: membrane component of ABC superfamily
b1712	ihfA	0.857914	1.26557	1.86852		1.26913	2.42488	2.30466		0.80638	0.406473	0.436365		0.787163	0.00109421	0.353476		factor; DNA - replication, repair, restriction/modification		integration host factor (IHF), DNA-binding protein, alpha subunit
b1713	pheT	1.83367	0.844049	0.918969		1.64961	1.65585	2.28099		0.146988	0.548472	0.941223		0.463907	0.0782983	0.357624		enzyme; Aminoacyl tRNA synthetases, tRNA modification		phenylalanine tRNA synthetase, beta subunit
b1714	pheS	2.08664	0.838374	0.794416		2.06315	1.8055	2.40965		0.064745	0.531131	0.804783		0.245691	0.0356918	0.324378		enzyme; Aminoacyl tRNA synthetases, tRNA modification		phenylalanine tRNA synthetase, alpha subunit
b1715	pheM	1	1	1		1	1	1		1	1	1		1	1	1
b1716	rplT	0.767693	1.25045	3.37662		0.710518	0.519575	1.09737		0.600906	0.429683	0.0753658		0.656004	0.018363	0.952207		structural component; Ribosomal proteins - synthesis, modification		5S ribosomal subunit protein L2
b1717	rpmI	0.751503	1.00428	2.67595		0.879537	0.48647	1.21374		0.561198	1	0.16575		0.919041	0.00917545	0.868419		structural component; Ribosomal proteins - synthesis, modification		5S ribosomal subunit protein L35
b1718	infC	0.918693	1.40329	1.84207		1.11992	1.34475	1.17819		0.921709	0.201447	0.446033		0.934694	0.33395	0.891298		factor; Proteins - translation and modification		protein chain initiation factor IF-3
b1719	thrS	1.04995	1.88456	1.59082		1.12375	1.73051	1.28262		0.98755	0.0104258	0.592797		0.930753	0.0522554	0.818524		enzyme; Aminoacyl tRNA synthetases, tRNA modification		threonyl-tRNA synthetase
b1722	ydiY	0.710071	0.719231	0.103341		0.219126	0.931014	0.120235		0.615168	0.398557	0.000161048		0.0358736	0.971511	0.0154779				conserved protein
b1723	pfkB	1.08273	1.27567	1.13887		0.386204	1.00751	0.343836		0.944399	0.386322	0.931379		0.104543	1	0.22061		enzyme; Energy metabolism, carbon: Glycolysis		6-phosphofructokinase II
b1724	ydiZ	0.827962	0.562008	1.29693		1.30359	6.32183	3.6337		0.755753	0.0269559	0.839498		0.756693	1.05887e-11	0.14709				predicted protein
b1725	yniA	0.666886	0.644926	1.02109		0.605939	1.13128	0.663186		0.356775	0.0756673	1		0.465847	0.744325	0.680607				predicted phosphotransferase/kinase
b1726	yniB	1.01817	0.900932	0.929031		1.2027	2.10273	1.29959		1	0.750548	0.951281		0.857769	0.00742224	0.806627				predicted inner membrane protein
b1727	yniC	0.786687	0.81076	0.711549		0.423499	1.14973	0.330807		0.658116	0.467185	0.680265		0.159394	0.715499	0.206503				2-deoxyglucose-6-P phosphatase
b1728	ydjM	1.51932	4.73531	0.487572		0.323086	0.471285	0.430301		0.394589	2.17478e-09	0.295607		0.0562433	0.0335847	0.350691				predicted inner membrane protein regulated by LexA
b1729	ydjN	16.5626	0.142193	0.556854		6.06771	0.0385962	0.438619		1.52011e-14	1.64636e-19	0.414809		0.000726638	4.41764e-30	0.35881		putative enzyme; Not classified		predicted transporter
b1730	ydjO	3.15279	0.498536	0.116842		2.41413	1.79096	0.333526		0.0883952	0.202469	0.00105171		0.449404	0.249107	0.230258				predicted protein
b1731	cedA	1.71791	1.49994	0.657087		1.80126	0.936638	0.343665		0.257437	0.203674	0.609441		0.403479	0.927435	0.245597				cell division modulator
b1732	katE	0.183876	0.228585	0.515427		0.282293	1.69949	0.22678		5.61826e-08	1.21383e-11	0.33876		0.022287	0.0626829	0.0831362		enzyme; Detoxification		hydroperoxidase HPII(III) (catalase)
b1733	chbG	0.511454	0.712502	0.570384		0.243587	0.55532	0.255321		0.0932734	0.207003	0.442981		0.0124807	0.0471845	0.116018				conserved protein
b1734	chbF	0.44137	0.425708	0.142169		0.639082	1.52577	0.309957		0.0513757	0.00127992	0.000883605		0.567903	0.186257	0.180278		enzyme; Degradation of small molecules: Carbon compounds		cryptic phospho-beta-glucosidase, NAD(P)-binding
b1735	chbR	0.339495	0.645764	0.302384		0.619542	1.22977	0.516247		0.00344647	0.130482	0.0524808		0.508164	0.574592	0.481677		regulator; Degradation of small molecules: Carbon compounds		DNA-binding transcriptional dual regulator
b1736	chbA	0.538796	0.455843	0.27565		0.394998	0.702311	0.351523		0.225209	0.010573	0.038344		0.190718	0.34465	0.247861		enzyme; Transport of small molecules: Carbohydrates, organic acids, alcohols		N,N'-diacetylchitobiose-specific enzyme IIA component of PTS
b1737	chbC	0.452277	0.295276	0.0591465		0.162345	0.607321	0.0523411		0.0819339	2.7587e-05	3.36097e-06		0.00444315	0.170252	0.00127813		enzyme; Transport of small molecules: Carbohydrates, organic acids, alcohols		N,N'-diacetylchitobiose-specific enzyme IIC component of PTS
b1738	chbB	0.314729	0.87357	0.278831		0.249637	3.25024	0.193948		0.0285648	0.929834	0.060525		0.0762604	0.00347635	0.0755668		enzyme; Transport of small molecules: Carbohydrates, organic acids, alcohols		N,N'-diacetylchitobiose-specific enzyme IIB component of PTS
b1739	osmE	0.694808	0.725257	1.80627		0.508309	3.00077	1.53982		0.42018	0.212112	0.467405		0.283932	3.6819e-05	0.662386		regulator; Global regulatory functions		DNA-binding transcriptional activator
b1740	nadE	0.685026	0.663037	1.15603		0.391126	0.942515	0.622413		0.399303	0.0965631	0.916839		0.11068	0.90575	0.627553		enzyme; Biosynthesis of cofactors, carriers: Pyridine nucleotide		NAD synthetase, NH3/glutamine-dependent
b1741	cho	1.16615	1.97512	1.26752		0.735078	0.91395	1.43491		0.831306	0.00639578	0.838644		0.701772	0.8369	0.721226		putative enzyme; Not classified		endonuclease of nucleotide excision repair
b1742	ves	0.827132	0.837883	0.149121		0.846742	1.23355	0.109579		0.847126	0.686273	0.00132605		0.895386	0.685361	0.0117215				conserved protein
b1743	spy	0.420369	1.75492	1.92563		2.40902	3.90814	2.04516		0.014369	0.026148	0.407448		0.140791	2.70716e-07	0.437922		phenotype; Not classified		envelope stress induced periplasmic protein
b1744	astE	0.85282	0.620226	1.01576		0.196858	6.25517	0.0807919		0.88069	0.143413	1		0.0424932	2.98112e-10	0.00450084				succinylglutamate desuccinylase
b1745	astB	0.853256	0.613957	1.55786		0.616269	5.7245	0.138359		0.831327	0.0740647	0.616632		0.521868	1.71917e-10	0.0213069				succinylarginine dihydrolase
b1746	astD	1.00126	0.792702	1.80596		0.371918	12.1457	0.0393506		1	0.458896	0.469936		0.123278	2.97191e-19	0.000547312		putative enzyme; Not classified		succinylglutamic semialdehyde dehydrogenase
b1747	astA	0.852411	0.660078	2.42929		0.132787	35.4955	0.0598452		0.888788	0.215181	0.222798		0.0120287	2.53962e-32	0.00190567				arginine succinyltransferase
b1748	astC	0.813854	0.589825	3.92625		0.0834208	45.1768	0.0354801		0.776713	0.0802362	0.0432663		0.000775592	1.59216e-36	0.000422286		enzyme; Amino acid biosynthesis: Arginine		succinylornithine transaminase, PLP-dependent
b1749	xthA	1.62605	1.24798	0.577846		1.82375	0.976286	0.265971		0.275714	0.449203	0.455781		0.357228	0.992728	0.127786		enzyme; Degradation of DNA		exonuclease III
b1750	ydjX	0.211313	0.917006	0.393358		0.105536	0.053011	0.0154893		1.5003e-06	0.807874	0.147952		3.54581e-05	8.31163e-19	6.60068e-05				predicted inner membrane protein
b1751	ydjY	0.384152	0.695308	0.585652		0.130476	0.0339316	0.0907433		0.0057689	0.159796	0.47244		0.000153652	2.2219e-26	0.00637353				predicted protein
b1752	ydjZ	0.332682	1.06908	0.432089		0.161538	0.188131	0.0513828		0.00113783	0.881364	0.201401		0.000742907	5.70834e-09	0.00125616				conserved inner membrane protein
b1753	ynjA	0.425281	0.788786	0.588972		0.175668	0.349112	0.11217		0.0185937	0.407461	0.47991		0.00154686	0.000251428	0.0122092				conserved protein
b1754	ynjB	0.545501	0.943974	0.439484		0.248976	0.478633	0.130683		0.122836	0.883756	0.208783		0.0117895	0.00921806	0.0179695				conserved protein
b1755	ynjC	0.447858	1.01372	0.258992		0.344107	0.357279	0.067418		0.0281674	1	0.023707		0.065299	0.000260553	0.00253502		putative transport; Not classified		fused transporter subunits of ABC superfamily: membrane components
b1756	ynjD	0.406699	1.01622	0.333299		0.508868	0.626323	0.179303		0.0163796	1	0.079644		0.304554	0.155753	0.0452722		putative transport; Not classified		predicted transporter subunit: ATP-binding component of ABC superfamily
b1757	ynjE	1.25634	0.734541	0.527517		1.41736	0.124404	0.131942		0.696412	0.23401	0.361566		0.648724	1.62476e-14	0.0183143		putative enzyme; Central intermediary metabolism: Sulfur metabolism		predicted thiosulfate sulfur transferase
b1758	ynjF	1.13158	1.31202	0.473526		0.414145	0.69138	0.140673		0.89123	0.358101	0.268621		0.156205	0.253916	0.0229707		putative enzyme; Not classified		predicted phosphatidyl transferase, inner membrane protein
b1759	nudG	0.978	1.21161	0.470169		0.577285	1.97516	0.397613		1	0.598339	0.272232		0.453156	0.0275646	0.310645				pyrimidine (deoxy)nucleoside triphosphate pyrophosphohydrolase
b1760	ynjH	0.800275	0.79122	0.538419		0.0645099	1.42231	0.00316217		0.802083	0.621504	0.426027		0.00268944	0.431282	0.000475902				predicted protein
b1761	gdhA	0.296364	0.0989818	0.830423		0.0838606	0.0826127	0.177509		0.000187818	1.4997e-26	0.849096		2.92522e-06	3.08529e-20	0.0419043		enzyme; Amino acid biosynthesis: Glutamate		glutamate dehydrogenase, NADP-specific
b1762	ynjI	0.303849	0.506512	0.116802		0.620552	0.387224	0.301413		0.00293434	0.0198939	0.000319768		0.535145	0.00496468	0.173886				predicted inner membrane protein
b1763	topB	1.35861	1.08226	0.569822		1.32928	0.644935	0.31609		0.551442	0.832742	0.436914		0.73005	0.134365	0.184668		enzyme; DNA - replication, repair, restriction/modification		DNA topoisomerase III
b1764	selD	1.45755	1.14088	0.904888		0.992527	0.6476	0.368828		0.432055	0.675993	0.924751		1	0.138544	0.256774		enzyme; Aminoacyl tRNA synthetases, tRNA modification		selenophosphate synthase
b1765	ydjA	0.837211	0.37065	0.642943		0.386722	0.443646	0.214365		0.766947	9.9353e-06	0.566164		0.107615	0.00306267	0.0718977				predicted oxidoreductase
b1766	sppA	1.04078	1.6083	0.638029		0.984995	0.863643	0.235633		1	0.0639081	0.558641		1	0.68729	0.0920399		enzyme; Degradation of proteins, peptides, glyco		protease IV (signal peptide peptidase)
b1767	ansA	1.15456	0.867847	0.472948		1.15292	0.654233	0.196995		0.856224	0.644086	0.267286		0.905243	0.169022	0.0580444		enzyme; Degradation of small molecules: Amino acids		cytoplasmic L-asparaginase I
b1768	pncA	0.908576	1.01642	0.447838		0.729092	1.00084	0.174948		0.909471	1	0.228059		0.698333	1	0.0435272				nicotinamidase/pyrazinamidase
b1769	ydjE	1.16158	0.23498	0.0903461		0.742557	0.764595	0.706699		0.886028	1.57116e-08	5.3064e-05		0.767057	0.439217	0.73247		putative transport; Not classified		predicted transporter
b1770	ydjF	1.55827	1.35959	0.409455		1.63693	1.71007	1.84635		0.341656	0.276412	0.170438		0.479734	0.0693683	0.520984		putative regulator; Not classified		predicted DNA-binding transcriptional regulator
b1771	ydjG	0.271048	0.291531	0.206378		0.136958	0.521662	0.177796		0.000384491	1.63921e-06	0.0080307		0.000785176	0.0389365	0.0437925				predicted oxidoreductase
b1772	ydjH	0.257912	0.179231	0.0514853		0.493203	0.188572	0.235066		0.00108235	1.18603e-10	2.18307e-06		0.317208	1.40826e-07	0.0949545		putative enzyme; Not classified		predicted kinase
b1773	ydjI	0.188157	0.272685	0.108271		0.464459	0.273004	0.238135		1.578e-05	1.00481e-06	0.000214382		0.262448	3.51372e-05	0.0987463		putative enzyme; Not classified		predicted aldolase
b1774	ydjJ	0.263149	0.309138	0.0606685		0.553072	0.657643	0.25848		0.000771058	1.67681e-05	4.91304e-06		0.40238	0.219753	0.119019		putative enzyme; Not classified		predicted oxidoreductase, Zn-dependent and NAD(P)-binding
b1775	ydjK	0.377943	0.40138	0.0469726		0.413124	0.273887	0.0818628		0.0160765	0.000572941	8.34883e-07		0.182147	3.53277e-05	0.00467346		putative transport; Not classified		predicted transporter
b1776	ydjL	0.680951	0.427655	0.0666754		0.505892	0.166031	0.119003		0.435953	0.000700686	7.52861e-06		0.306662	2.56349e-09	0.0138806		putative enzyme; Not classified		predicted oxidoreductase, Zn-dependent and NAD(P)-binding
b1777	yeaC	0.898437	0.312902	0.631287		0.990755	0.418991	0.203407		0.894792	6.94814e-07	0.557629		1	0.00226382	0.0662096				conserved protein
b1778	msrB	0.754646	0.346892	0.638202		0.915704	0.42194	0.239755		0.58611	4.28768e-06	0.562474		0.964609	0.002044	0.0995532				methionine sulfoxide reductase B
b1779	gapA	0.44984	0.868646	1.23208		0.961738	0.511533	0.660295		0.025837	0.628994	0.863498		1	0.0152913	0.676453		enzyme; Energy metabolism, carbon: Glycolysis		glyceraldehyde-3-phosphate dehydrogenase A
b1780	yeaD	0.553522	0.969312	0.821882		0.991766	0.434178	0.478549		0.1315	0.950662	0.842501		1	0.00225191	0.421913				conserved protein
b1781	yeaE	0.627396	0.868879	0.48244		0.552664	0.779434	0.388843		0.275347	0.642116	0.282549		0.36829	0.45455	0.288951		putative enzyme; Not classified		predicted oxidoreductase
b1782	mipA	1.32974	1.5209	1.91812		0.922889	1.92393	1.5477		0.594275	0.105935	0.411921		0.96906	0.0191311	0.658172				scaffolding protein for murein synthesizing machinery
b1783	yeaG	0.909613	0.683066	9.54124		0.421777	22.2499	0.669336		0.906623	0.131364	0.000793274		0.151802	1.80823e-28	0.68929				conserved protein with nucleoside triphosphate hydrolase domain
b1784	yeaH	0.653733	0.81697	4.00865		0.469466	18.1595	0.262704		0.339214	0.490415	0.0408186		0.230324	3.35011e-25	0.12414				conserved protein
b1785	yeaI	1.56754	2.32493	0.281178		1.52663	0.750168	0.373348		0.367751	0.00144903	0.0380252		0.585799	0.446402	0.269812				predicted diguanylate cyclase
b1786	yeaJ	1.0662	1.41921	0.704194		0.224232	1.24141	0.440926		0.967204	0.217003	0.66735		0.00822023	0.544612	0.364737				predicted diguanylate cyclase
b1787	yeaK	0.528491	0.660994	0.833073		0.53552	0.816847	0.392318		0.101203	0.0994572	0.854428		0.337069	0.548833	0.294224				conserved protein
b1788	yoaI	3.60045	1	1		1	1	1		1	1	1		1	1	1				predicted protein
b1789	yeaL	0.656461	0.670563	0.418173		0.377427	0.218353	0.196919		0.364082	0.137219	0.184379		0.111184	3.18954e-07	0.0598835				conserved inner membrane protein
b1790	yeaM	0.597909	0.632644	0.415309		0.287889	0.950923	0.54409		0.232591	0.0820759	0.178373		0.0332761	0.944237	0.519959		putative regulator; Not classified		predicted DNA-binding transcriptional regulator
b1791	yeaN	0.729862	0.795174	0.173789		0.546389	0.447097	0.112992		0.547803	0.461571	0.00286145		0.390134	0.0122735	0.0119088		putative transport; Not classified		predicted transporter
b1792	yeaO	0.954147	0.903088	1.16639		1.25426	4.73414	1.59057		0.977437	0.784304	0.920641		0.809274	1.11144e-08	0.645597				conserved protein
b1793	yoaF	1.00388	1.46488	1.32373		2.7017	7.21879	3.5283		1	0.236332	0.831731		0.108289	5.26647e-12	0.15963				conserved outer membrane protein
b1794	yeaP	0.569987	0.607295	1.09083		0.437559	0.8548	0.868921		0.160795	0.0415837	0.97115		0.173954	0.659038	0.912743				predicted diguanylate cyclase
b1795	yeaQ	0.534738	0.657114	2.30055		0.280912	1.33119	0.55478		0.107086	0.102628	0.275833		0.0224392	0.369452	0.548594				conserved inner membrane protein
b1796	yoaG	3.60693	0.433441	0.454778		1	0.111515	0.0542265		1	0.829486	0.625429		1	0.657779	0.339296				predicted protein
b1797	yeaR	1.46144	0.801012	0.0641719		2.20084	1.83826	0.126098		0.651521	0.828546	3.44872e-05		0.323205	0.23539	0.0253852				conserved protein
b1798	leuE	0.696103	1.67852	1.01551		0.469343	1.63127	0.785934		0.435738	0.0543543	1		0.22817	0.111575	0.829664				neutral amino-acid efflux system
b1799	dmlR	0.351661	0.720779	0.548267		0.153701	0.736686	0.406111		0.00241345	0.226326	0.403183		0.000586538	0.341546	0.313698		putative regulator; Not classified		predicted DNA-binding transcriptional regulator
b1800	dmlA	0.095753	47.0155	5.98885		0.0020794	1.1654	0.107182		4.1158e-14	3.04404e-44	0.00733182		4.61165e-22	0.682032	0.0100792				predicted dehydrogenase
b1801	yeaV	0.414167	0.443122	0.0439365		0.0791779	0.311344	0.034451		0.0441078	0.00993759	5.19346e-07		0.000220256	0.00128652	0.000425116
b1802	yeaW	0.565089	0.671903	0.0837104		0.224575	1.11179	0.0687628		0.228487	0.204364	3.26316e-05		0.0168173	0.856482	0.0028201				predicted 2Fe-2S cluster-containing protein
b1803	yeaX	0.593804	0.630917	0.233615		0.160617	1.1972	0.168413		0.263046	0.114172	0.0151009		0.00254188	0.645682	0.0384256		putative enzyme; Not classified		predicted oxidoreductase
b1804	rnd	1.61162	1.2463	0.367895		0.870853	0.893828	0.190651		0.292276	0.458555	0.112041		0.90877	0.78278	0.0527051		enzyme; Degradation of RNA		ribonuclease D
b1805	fadD	2.04009	0.928316	0.401289		0.862292	0.518258	0.244212		0.0803115	0.834456	0.154064		0.897829	0.0212906	0.100877		enzyme; Degradation of small molecules: Fatty acids		acyl-CoA synthetase, long-chain-fatty-acid--CoA ligase
b1806	yeaY	1.63879	1.51003	0.846737		0.896159	0.508967	0.39442		0.265565	0.116388	0.86904		0.940784	0.017359	0.296786		putative membrane; Not classified		predicted lipoprotein
b1807	tsaB	3.03871	1.07172	0.597901		1.64868	0.368113	0.37418		0.0025176	0.865421	0.490949		0.468444	0.000270028	0.267229				predicted peptidase
b1808	yoaA	1.16758	1.53364	0.722645		1.19704	0.707481	0.572845		0.828186	0.0989741	0.696733		0.860126	0.255221	0.559242		putative enzyme; Not classified		conserved protein with nucleoside triphosphate hydrolase domain
b1809	yoaB	0.821907	1.29587	1.50338		0.998375	0.93047	0.257874		0.733064	0.356479	0.658208		1	0.878353	0.119208				conserved protein
b1810	yoaC	0.89928	1.01318	1.68595		1.52639	7.10109	2.72472		0.904034	1	0.565359		0.571266	1.56511e-12	0.271186				predicted protein
b1811	yoaH	1.24954	1.39603	1.0048		0.968056	2.1621	1.32198		0.74486	0.315565	1		1	0.0152913	0.821564				conserved protein
b1812	pabB	0.891808	0.845275	0.463722		0.75882	0.676738	0.309574		0.88069	0.566751	0.248386		0.744727	0.201884	0.178305		enzyme; Biosynthesis of cofactors, carriers: Folic acid		aminodeoxychorismate synthase, subunit I
b1813	nudL	1.28164	0.968727	0.787308		0.512873	0.825935	0.369349		0.669905	0.956535	0.797624		0.303532	0.589719	0.264294				predicted NUDIX hydrolase
b1814	sdaA	2.29369	2.03193	0.912817		0.886103	1.83057	0.663256		0.0326935	0.00420706	0.934571		0.926374	0.0327734	0.680607		enzyme; Degradation of small molecules: Amino acids		L-serine deaminase I
b1815	adrB	0.511396	0.746088	0.232709		0.518713	0.877404	0.0967785		0.0997027	0.311432	0.0139495		0.321223	0.754899	0.00734383				predicted cyclic di-GMP phosphodiesterase
b1816	yoaE	0.662013	1.45529	0.62899		0.72177	0.363216	0.0827456		0.34522	0.15493	0.544239		0.676382	0.000204668	0.00453647		putative transport; Not classified		predicted membrane protein
b1817	manX	0.430864	0.380115	0.444156		1.09966	0.215626	0.142074		0.0170723	1.34559e-05	0.213917		0.953241	5.76498e-09	0.0221032		enzyme; Transport of small molecules: Carbohydrates, organic acids, alcohols		PTS system mannose-specific IIAB component
b1818	manY	0.36362	0.388674	0.462542		0.943911	0.166439	0.129461		0.00269361	2.2281e-05	0.244302		0.997571	1.17229e-11	0.0169724		transport; Transport of small molecules: Carbohydrates, organic acids, alcohols		mannose-specific enzyme IIC component of PTS
b1819	manZ	0.420024	0.386247	0.471929		0.964924	0.150328	0.139763		0.0133086	1.9389e-05	0.258947		1	8.36109e-13	0.0211345		transport; Transport of small molecules: Carbohydrates, organic acids, alcohols		mannose-specific enzyme IID component of PTS
b1820	yobD	0.558599	0.716722	0.312026		1.27479	0.147237	0.0994716		0.153211	0.212671	0.0620224		0.78622	3.10054e-11	0.00937214				conserved inner membrane protein
b1821	mntP	2.1873	0.816321	0.6565		0.333091	0.292732	0.222957		0.0588213	0.495124	0.592797		0.069276	3.35485e-05	0.0842306				conserved inner membrane protein
b1822	rlmA	1.80104	1.37116	0.744774		1.25798	1.05332	0.742818		0.169823	0.25214	0.735424		0.801623	0.929196	0.777517		putative enzyme; Not classified		23S rRNA m1G745 methyltransferase
b1823	cspC	0.289078	0.663071	3.73359		0.487098	1.55587	2.10504		0.000139607	0.0992237	0.0539414		0.25099	0.132144	0.419783		phenotype; Not classified		stress protein, member of the CspA-family
b1824	yobF	0.193945	0.785128	5.09575		0.825046	1.3705	2.83241		6.34479e-07	0.416058	0.0255552		0.852288	0.333806	0.280216				predicted protein
b1825	yebO	0.887797	1.81994	1.20093		0.331006	0.549662	0.481274		0.87607	0.0225992	0.891988		0.057655	0.0490988	0.436802				predicted protein
b1826	mgrB	0.505214	2.55876	0.819804		0.320356	12.4645	2.86327		0.229044	0.112301	0.966242		0.167876	9.70176e-10	0.305462				predicted protein
b1827	kdgR	1.04237	0.900196	0.682589		1.15408	0.92775	0.94376		1	0.741922	0.631578		0.900371	0.868718	0.9819		putative regulator; Not classified		predicted DNA-binding transcriptional regulator
b1828	yebQ	1.94027	1.77142	0.181565		1.69285	0.887649	0.0995223		0.162233	0.054546	0.00373152		0.479734	0.809751	0.00832107		putative transport; Not classified		predicted transporter
b1829	htpX	1.0884	1.29098	1.3091		0.953039	1.06034	0.522746		0.939185	0.35794	0.804607		1	0.907563	0.485654		orf; Adaptations, atypical conditions		predicted endopeptidase
b1830	prc	0.628373	1.07819	1.40783		0.73168	0.831573	0.938524		0.264499	0.843038	0.726654		0.693861	0.586088	0.976847		enzyme; Degradation of proteins, peptides, glyco		carboxy-terminal protease for penicillin-binding protein 3
b1831	proQ	1.21379	1.25051	1.75341		1.35726	1.28321	1.45316		0.758357	0.431301	0.495974		0.701772	0.435074	0.71115				predicted structural transport element
b1832	msrC	0.802295	1.23299	1.76053		0.408003	1.31871	0.559369		0.685037	0.468027	0.492895		0.131091	0.380383	0.541912				free methionine-(R)-sulfoxide reductase
b1833	yebS	0.97453	1.36058	0.768296		0.617457	1.01231	0.492266		1	0.265139	0.769145		0.492003	1	0.445361				conserved inner membrane protein
b1834	yebT	0.940125	0.956723	0.488688		0.595171	0.517407	0.201759		0.952589	0.913754	0.289637		0.445385	0.0193157	0.0602274				conserved protein
b1835	rsmF	1.58967	0.929684	0.626953		0.827026	0.444224	0.343305		0.30995	0.838699	0.54175		0.854743	0.00378756	0.220734		putative structure; Not classified		16S rRNA m(5)C147 methyltransferase
b1836	yebV	0.260955	0.349411	3.06247		0.233571	1.52313	0.364313		0.000126674	0.000195065	0.151922		0.0112682	0.209265	0.294399				predicted protein
b1837	yebW	0.71764	1.22374	0.986696		0.510022	0.156751	0.523041		0.594718	0.674082	1		0.394116	0.000251428	0.532964				predicted protein
b1838	pphA	1.2118	0.656558	0.242479		0.329029	1.6917	0.374559		0.801951	0.174409	0.0199879		0.0897998	0.103373	0.275567		regulator; Not classified		serine/threonine-specific protein phosphatase 1
b1839	yebY	0.777034	0.819773	1.0483		0.986561	1.09961	3.25706		0.638311	0.494847	1		1	0.824827	0.17861				predicted protein
b1840	yebZ	0.681502	0.651662	0.621369		0.361899	0.603198	0.868252		0.394589	0.0846423	0.531719		0.0809227	0.0814671	0.91228		putative transport; Drug/analog sensitivity		predicted inner membrane protein
b1841	yobA	0.68072	0.681565	1.03845		0.550972	1.38171	2.57226		0.397693	0.133938	1		0.362371	0.294821	0.28889				conserved protein
b1842	holE	0.661902	2.40712	1.5754		0.863924	1.86905	1.42726		0.367434	0.000830605	0.637555		0.900894	0.040035	0.746538		enzyme; DNA - replication, repair, restriction/modification		DNA polymerase III, theta subunit
b1843	yobB	0.586261	1.68996	1.0169		0.313404	0.526275	0.108388		0.191788	0.0457199	1		0.042386	0.0314347	0.0108372				conserved protein
b1844	exoX	0.864064	1.1456	1.60392		0.44403	0.677739	0.472161		0.822981	0.671313	0.588697		0.185763	0.197381	0.412137				DNA exonuclease X
b1845	ptrB	0.589379	0.522506	0.401533		0.561925	0.756607	0.698869		0.194173	0.00631528	0.153701		0.38423	0.377324	0.723492		enzyme; Degradation of proteins, peptides, glyco		protease II
b1846	yebE	1.05863	1.05319	0.644429		1.99202	1.45807	2.33064		0.977437	0.910333	0.569386		0.276294	0.212207	0.345144				conserved protein
b1847	yebF	1.08684	2.07985	1.09542		0.525233	0.941802	1.13539		0.941466	0.00293075	0.965789		0.314103	0.906675	0.923216				predicted protein
b1848	yebG	1.30373	3.25683	2.01001		0.836736	2.58013	3.27438		0.627903	8.31626e-07	0.364024		0.861481	0.000476241	0.170671				conserved protein regulated by LexA
b1849	purT	0.340467	2.13835	1.66792		0.601017	0.1923	0.261937		0.00130052	0.00187206	0.547478		0.45622	8.87994e-10	0.120616		enzyme; Purine ribonucleotide biosynthesis		phosphoribosylglycinamide formyltransferase 2
b1850	eda	2.88038	4.07269	1.29124		0.996462	0.605841	0.56812		0.00392866	3.64471e-09	0.820632		1	0.0817628	0.552061		enzyme; Central intermediary metabolism: Entner-Douderoff		2-dehydro-3-deoxyphosphogluconate aldolase
b1851	edd	3.03027	3.56755	0.759638		2.32901	1.80696	1.10817		0.0023847	9.45106e-08	0.755018		0.160286	0.0359372	0.944694		enzyme; Central intermediary metabolism: Entner-Douderoff		6-phosphogluconate dehydratase
b1852	zwf	1.65339	1.34877	1.35744		4.96881	3.48737	2.67475		0.252434	0.268818	0.766644		0.00294489	2.42071e-06	0.264935		enzyme; Energy metabolism, carbon: Oxidative branch, pentose pathway		glucose-6-phosphate 1-dehydrogenase
b1853	hexR	0.840615	0.472115	0.377089		0.915973	0.458227	0.311089		0.780048	0.00147596	0.124218		0.964008	0.005361	0.180621				predicted DNA-binding transcriptional regulator
b1854	pykA	1.00023	0.56049	0.566559		0.656292	0.307494	0.12328		1	0.0143595	0.430556		0.557774	8.64404e-06	0.0145937		enzyme; Energy metabolism, carbon: Glycolysis		pyruvate kinase II
b1855	lpxM	1.30335	1.22246	0.649339		1.00521	1.08021	0.638759		0.629498	0.492192	0.577562		1	0.865876	0.648452		putative factor; Adaptations, atypical conditions		acyl (myristate) transferase
b1856	mepM	0.675718	0.960769	0.844833		0.482677	0.553219	0.434081		0.375202	0.924981	0.866469		0.242583	0.0362068	0.351438				predicted peptidase
b1857	yzzP	0.44114	1.10782	0.552958		0.650461	0.980079	0.503297		0.0244679	0.778952	0.412517		0.551313	1	0.463344		putative factor; Not classified		High-affinity zinc uptake system periplasmic protein
b1858	yebM	0.45906	0.62823	0.460552		0.330974	0.402287	0.360575		0.0383943	0.0695979	0.247851		0.056862	0.00143943	0.248957		putative transport; Not classified		High-affinity zinc uptake system ATP-binding protein
b1859	yebI	0.434223	0.679491	0.443388		0.233066	0.241071	0.115825		0.0235305	0.143817	0.218151		0.00923637	6.26477e-07	0.0132149				High-affinity zinc uptake system membrane protein
b1860	ruvB	1.07452	1.47237	1.1036		0.638926	0.906197	0.537897		0.95376	0.140714	0.961603		0.525986	0.809751	0.509286		enzyme; DNA - replication, repair, restriction/modification		ATP-dependent DNA helicase, component of RuvABC resolvasome
b1861	ruvA	1.27867	1.73996	1.08677		1.62896	3.13704	3.72853		0.668518	0.0305694	0.972001		0.481831	2.21279e-05	0.12729		enzyme; DNA - replication, repair, restriction/modification		component of RuvABC resolvasome, regulatory subunit
b1862	yebB	0.970322	0.746332	0.178863		0.40634	1.75047	0.581564		1	0.460029	0.00440632		0.262206	0.133545	0.575042				predicted protein
b1863	ruvC	2.10645	1.51289	0.668608		1.1157	1.02879	0.710407		0.0617478	0.112108	0.609639		0.940784	0.979672	0.737199		enzyme; DNA - replication, repair, restriction/modification		component of RuvABC resolvasome, endonuclease
b1864	yebC	1.94269	1.18702	1.11773		1.43413	0.961032	1.08098		0.103505	0.56579	0.94853		0.633034	0.95097	0.965067				conserved protein
b1865	nudB	1.96885	1.24934	0.869534		1.19832	1.14849	1.06085		0.0987089	0.441141	0.895188		0.860126	0.710088	0.981179		enzyme; Central intermediary metabolism: Nucleotide interconversions		dATP pyrophosphohydrolase
b1866	aspS	1.85828	0.960816	1.16547		1.09481	0.641594	0.783471		0.136423	0.924425	0.91136		0.958933	0.128967	0.822149		enzyme; Aminoacyl tRNA synthetases, tRNA modification		aspartyl-tRNA synthetase
b1867	yecD	1.32376	2.38276	1.45575		0.939955	2.00705	0.541642		0.604747	0.000406534	0.691266		0.993092	0.0132176	0.516509				predicted hydrolase
b1868	yecE	1.49402	2.15606	0.669174		1.35565	2.16815	0.219592		0.410334	0.00272467	0.611106		0.713673	0.0069292	0.0792243				conserved protein
b1869	yecN	0.937928	1.50478	2.05554		0.7177	1.87878	0.801608		0.951569	0.132594	0.353941		0.675026	0.0288866	0.845702				predicted inner membrane protein
b1870	cmoA	1.44423	1.14617	1.41253		1.01044	1.30022	0.628423		0.450646	0.671369	0.725138		1	0.413891	0.636486				tRNA methyltransferase, S-adenosyl-L-methionine-dependent methyltransferase
b1871	cmoB	1.68966	1.1217	0.970804		0.911189	1.03387	0.640249		0.229044	0.735091	0.985571		0.957484	0.970409	0.650503		putative enzyme; Not classified		tRNA methyltransferase, S-adenosyl-L-methionine-dependent methyltransferase
b1872	torZ	0.599737	0.392177	0.199149		0.509605	1.13533	0.390631		0.226966	7.00195e-05	0.00582852		0.302353	0.744325	0.289689		enzyme; Central intermediary metabolism		trimethylamine N-oxide reductase system III, catalytic subunit
b1873	torY	0.548106	0.171333	0.057783		0.489372	1.32271	0.617925		0.298909	1.90831e-08	3.89704e-06		0.391279	0.45788	0.623974		putative enzyme; Not classified		TMAO reductase III (TorYZ), cytochrome c-type subunit
b1874	cutC	1.0491	1.56284	0.984416		0.955162	2.39715	1.40096		0.991942	0.0882207	0.997585		1	0.00147978	0.742127		putative transport; Detoxification		copper homeostasis protein
b1875	yecM	0.965844	1.00809	0.895543		0.582052	0.492675	0.346734		0.999213	1	0.91499		0.426063	0.0144561	0.231348				predicted metal-binding enzyme
b1876	argS	1.89537	1.15272	0.743672		1.89113	0.94773	0.621993		0.121879	0.646769	0.732008		0.318672	0.918767	0.626884		enzyme; Aminoacyl tRNA synthetases, tRNA modification		arginyl-tRNA synthetase
b1877	yecT	0.222585	0.522108	0.125093		0.310764	1.0042	0.301885		0.0252554	0.34107	0.00189762		0.220852	1	0.205211				predicted protein
b1878	flhE	0.334528	1.07724	0.175627		0.040694	0.905385	0.184994		0.0232281	1	0.00442469		0.000122334	0.935972	0.0553267		structural component; Surface structures		conserved protein
b1879	flhA	0.382188	0.760098	0.232547		0.196133	0.599454	0.137315		0.00633459	0.322238	0.0133928		0.00319998	0.0886141	0.0204763		structural component; Surface structures		predicted flagellar export pore protein
b1880	flhB	0.166494	0.601454	0.0793572		0.0890493	0.383982	0.0776208		2.12283e-07	0.0999232	2.2199e-05		3.07306e-05	0.0056692	0.00399665		structural component; Not classified		predicted flagellar export pore protein
b1881	cheZ	0.51472	0.867163	0.206597		0.192073	1.33082	0.158388		0.116487	0.675293	0.00799596		0.00453525	0.41176	0.0319892		regulator; Chemotaxis and mobility		chemotaxis regulator, protein phosphatase for CheY
b1882	cheY	0.588837	0.765531	0.244456		0.357987	2.84739	0.534347		0.291336	0.460484	0.0224072		0.132991	0.000676585	0.509899		regulator; Chemotaxis and mobility		chemotaxis regulator transmitting signal to flagellar motor component
b1883	cheB	0.405943	0.325038	0.0591924		0.19774	0.643067	0.107712		0.0432289	5.98887e-05	3.6939e-06		0.0112411	0.207482	0.0101881		enzyme; Chemotaxis and mobility		fused chemotaxis regulator and protein-glutamate methylesterase in two-component regulatory system with CheA
b1884	cheR	0.433542	0.500119	0.0985823		0.024426	0.566564	0.1246		0.0636535	0.0186026	0.000102249		2.42432e-06	0.104947	0.0163295		enzyme; Chemotaxis and mobility		chemotaxis regulator, protein-glutamate methyltransferase
b1885	tap	0.239796	0.437316	0.0603179		0.199056	0.31867	0.0690719		8.05429e-05	0.00226992	3.5361e-06		0.00544758	0.000345415	0.00283822		regulator; Chemotaxis and mobility		methyl-accepting protein IV
b1886	tar	0.152313	0.247487	0.0502473		0.020809	0.23535	0.0446092		8.12735e-08	1.10786e-07	1.04176e-06		7.95089e-09	4.4512e-06	0.000782497		regulator; Chemotaxis and mobility		methyl-accepting chemotaxis protein II
b1887	cheW	0.294028	0.655363	0.188822		0.150347	1.86199	0.628231		0.00225369	0.201987	0.00559228		0.00216406	0.0635516	0.639645		regulator; Chemotaxis and mobility		purine-binding chemotaxis protein
b1888	cheA	0.279629	0.352473	0.0598206		0.0644194	0.660935	0.112196		0.000289261	4.46182e-05	3.14264e-06		2.66602e-06	0.203719	0.0112937		enzyme; Chemotaxis and mobility		fused chemotactic sensory histidine kinase in two-component regulatory system with CheB and CheY: sensory histidine kinase and signal sensing protein
b1889	motB	0.323372	0.295917	0.0787623		0.281945	0.278096	0.179565		0.00637141	1.00051e-05	2.26433e-05		0.0492141	9.99084e-05	0.0451142		structural component; Chemotaxis and mobility		protein that enables flagellar motor rotation
b1890	motA	0.27458	0.256316	0.0784437		0.0866167	0.150693	0.0778911		0.00110133	1.19348e-06	2.2199e-05		0.000173894	8.2912e-08	0.00404788		phenotype; Chemotaxis and mobility		proton conductor component of flagella motor
b1891	flhC	0.344075	0.44522	0.461741		0.0587805	0.173572	0.515026		0.00186258	0.000726406	0.253037		3.14457e-07	6.4261e-10	0.48047		regulator; Surface structures		DNA-binding transcriptional dual regulator with FlhD
b1892	flhD	0.269109	0.269413	0.493894		0.108152	0.231778	0.865069		0.000118409	4.80809e-08	0.317514		6.9423e-05	4.26694e-07	0.904507		regulator; Surface structures		DNA-binding transcriptional dual regulator with FlhC
b1893	insB-5	0.714629	1.64877	0.305769		0.0218511	0.548339	0.0868821		0.538267	0.1265	0.0556114		8.83604e-07	0.133761	0.00593007
b1894	insA-5	1.59422	2.81851	0.868732		1.07507	3.80074	1.10688		0.487894	0.00263342	0.902338		1	0.00015252	0.966016
b1895	uspC	0.480066	1.34276	1.621		0.178226	0.540075	0.281687		0.0753563	0.333638	0.597266		0.00296409	0.0584202	0.151234		putative regulator; Not classified		universal stress protein
b1896	otsA	0.696346	0.448993	1.4048		0.603771	1.83746	0.662276		0.424313	0.000453758	0.731419		0.460128	0.029918	0.679347		enzyme; Osmotic adaptation		trehalose-6-phosphate synthase
b1897	otsB	0.804756	0.29105	1.11642		0.910038	2.1675	0.964391		0.69211	2.45069e-08	0.951204		0.95536	0.00478571	1		enzyme; Osmotic adaptation		trehalose-6-phosphate phosphatase, biosynthetic
b1900	araG	0.911783	0.716941	0.138355		3.08964	1.00264	0.149438		0.921709	0.244268	0.000708075		0.052512	1	0.0262837		transport; Transport of small molecules: Carbohydrates, organic acids, alcohols		ATP-binding component of an ABC superfamily L-arabinose transporter
b1901	araF	1.04718	0.747173	0.154851		4.00817	1.42155	0.0956973		1	0.343552	0.00147594		0.0141478	0.295103	0.00729911		transport; Transport of small molecules: Carbohydrates, organic acids, alcohols		periplasmic-binding component of an ABC superfamily L-arabinose transporter
b1902	ftnB	0.252952	0.90394	1.58432		0.201632	1.80745	0.615346		2.67069e-05	0.766808	0.608144		0.00345962	0.0414205	0.619142		putative carrier; Transport of small molecules: Cations -!- Fe donor involved in the repair of damaged Fe-S clusters		ferritin B
b1904	yecR	0.519766	1.2412	0.124015		0.0070831	1.33575	0.0703138		0.25922	0.758394	0.00119175		8.2221e-05	0.723925	0.00559882				predicted protein
b1905	ftnA	0.827738	1.58182	3.98844		0.83413	1.8745	0.96758		0.744354	0.0725053	0.0401054		0.857805	0.0243219	1		carrier; Transport of small molecules: Cations		ferritin iron storage protein (cytoplasmic)
b1906	yecH	1.20849	0.624075	0.956587		0.491954	0.236117	0.13691		0.777538	0.06057	0.976584		0.2657	1.83035e-07	0.0229396				predicted protein
b1907	tyrP	0.756166	0.532313	0.44122		0.541044	0.281836	0.344162		0.582652	0.00853376	0.213162		0.349973	3.18294e-06	0.221892		transport; Transport of small molecules: Amino acids, amines		tyrosine transporter
b1908	yecA	0.742687	1.54946	0.944901		0.720946	2.47018	1.00532		0.540377	0.0918687	0.966331		0.675026	0.000877245	1				conserved metal-binding protein
b1912	pgsA	0.592908	1.61993	1.22987		0.495869	0.792249	0.331198		0.200155	0.0621727	0.866469		0.264167	0.486242	0.20643		enzyme; Macromolecule synthesis, modification: Phospholipids		phosphatidylglycerophosphate synthetase
b1913	uvrC	0.702623	1.47223	0.973407		0.885915	0.958956	0.876355		0.439272	0.139197	0.986506		0.925934	0.948341	0.920068		enzyme; Degradation of DNA		excinuclease UvrABC, endonuclease subunit
b1914	uvrY	0.722415	1.5286	1.31101		0.694469	1.67322	1.65662		0.490753	0.10253	0.804607		0.628381	0.0741581	0.602393		putative regulator; Not classified		DNA-binding response regulator in two-component regulatory system with BarA
b1915	yecF	1.59795	9.69893	1.90761		2.6033	7.00101	2.24851		0.332845	2.14965e-16	0.482712		0.117133	1.29772e-10	0.408829				predicted protein
b1916	sdiA	2.64405	0.425238	0.187001		0.742857	1.2054	0.695231		0.0140664	0.0012989	0.0048427		0.738932	0.624249	0.721338		regulator; Cell division		DNA-binding transcriptional activator
b1917	yecC	3.93439	0.475468	0.483231		0.794477	0.422166	0.574637		0.000126674	0.0014111	0.282549		0.7997	0.00170895	0.563066		putative transport; Not classified		predicted transporter subunit: ATP-binding component of ABC superfamily
b1918	yecS	3.81137	0.543502	0.532573		0.489727	0.327837	0.214617		0.000189517	0.0110751	0.372577		0.258219	4.11751e-05	0.0727309		putative transport; Not classified		predicted transporter subunit: membrane component of ABC superfamily
b1919	dcyD	3.72133	0.505123	0.676283		0.769004	0.363533	0.442248		0.000239079	0.00340617	0.61826		0.756672	0.00017383	0.364737		catalyzes the alpha,beta-elimination of D-cysteine, yielding pyruvate, ammonia, and hydrogen sulfide		D-cysteine desulfhydrase, PLP-dependent
b1920	fliY	8.14234	0.14685	0.568339		2.21213	0.426826	1.11157		2.74584e-09	6.24897e-19	0.434854		0.193575	0.0016869	0.942414		putative transport; Not classified		cystine transporter subunit; periplasmic-binding component of ABC superfamily
b1921	fliZ	0.0929157	0.574018	0.13879		0.0131772	0.504723	0.0771353		4.65408e-12	0.118625	0.00105984		9.17831e-11	0.100497	0.00441789		structural component; Unknown		predicted regulator of FliA activity
b1922	fliA	0.0172907	0.332853	0.0408753		0.00234484	0.296657	0.0862177		2.98745e-28	0.00376951	6.68327e-07		3.47419e-16	0.00536441	0.00567318		factor; Surface structures		RNA polymerase, sigma 28 (sigma F) factor
b1923	fliC	0.243713	0.612431	0.807434		0.13154	0.904787	0.839466		1.03069e-05	0.0473317	0.825118		0.000153652	0.807686	0.883519		structural component; Surface structures		flagellar filament structural protein (flagellin)
b1924	fliD	0.223033	0.359936	0.047979		0.123951	0.37668	0.0573792		1.99856e-05	0.00034	8.28551e-07		0.000320722	0.00339544	0.00163388		putative structure; Surface structures		flagellar filament capping protein
b1925	fliS	0.307542	0.375844	0.120356		0.0459045	1.0444	0.284393		0.0184828	0.0296408	0.000743371		0.000279797	1	0.163217		regulator; Surface structures		flagellar protein potentiates polymerization
b1926	fliT	0.535741	0.6225	0.08945		0.0728074	0.00858235	0.0301139		0.364777	0.316301	0.000184194		0.00456539	2.19877e-06	0.000782497		regulator; Surface structures		predicted chaperone
b1927	amyA	1.29914	0.676834	0.441926		1.05051	1.74744	0.271737		0.639219	0.134601	0.214403		1	0.054683	0.13251		enzyme; Degradation of polysaccharides		cytoplasmic alpha-amylase
b1928	yedD	1.08757	1.06275	1.32617		0.519711	0.734809	0.342402		0.941466	0.890331	0.794567		0.309356	0.323559	0.223511				predicted protein
b1929	yedE	1.0696	0.467668	0.2644		0.467569	0.0741229	0.0540158		0.961534	0.00121866	0.0264595		0.220115	1.74333e-19	0.00132181		putative transport; Not classified		predicted inner membrane protein
b1930	yedF	0.834414	0.4401	0.581815		0.74914	0.236129	0.234251		0.818473	0.00509511	0.52713		0.756676	3.18997e-05	0.144214				conserved protein
b1931	yedK	0.861875	0.571305	0.218616		0.657309	1.47831	0.0739557		0.868792	0.0802362	0.0114022		0.625935	0.284451	0.0039938				predicted protein
b1932	yedL	0.544915	0.416329	7.65424		0.844774	3.41152	1.17835		0.251685	0.0047212	0.00287726		0.905833	3.53277e-05	0.907225				predicted acyltransferase
b1936	intG	1	0.20719	0.325099		1	0.200685	0.0542265		1	0.900771	0.414536		1	1	0.339296
b1937	fliE	0.0525591	0.777972	0.0977518		0.00158542	0.550454	0.0018707		2.52947e-13	0.810899	0.000300031		2.69338e-10	0.471675	9.84602e-05		structural component; Surface structures		flagellar basal-body component
b1938	fliF	0.0531235	0.371623	0.036018		0.0187327	0.822708	0.10048		3.14722e-17	0.00119118	1.44318e-07		9.28899e-11	0.640539	0.00823725		structural component; Surface structures		flagellar basal-body MS-ring and collar protein
b1939	fliG	0.0846416	0.453282	0.0862355		0.0935032	0.582171	0.0518852		1.08213e-12	0.0120819	4.23958e-05		2.58899e-05	0.151937	0.00126398		structural component; Surface structures		flagellar motor switching and energizing component
b1940	fliH	0.123852	0.636035	0.100932		0.0194272	0.673174	0.0999805		2.68748e-09	0.206825	0.000124241		4.13698e-09	0.344164	0.00858099		transport; Surface structures		flagellar biosynthesis protein
b1941	fliI	0.126013	0.508817	0.0459384		0.000991999	0.33302	0.0279695		3.97537e-09	0.0343592	7.02758e-07		2.71476e-12	0.00284251	0.000253213		enzyme; Surface structures		flagellum-specific ATP synthase
b1942	fliJ	0.082873	0.615248	0.0487499		0.00421804	0.0189414	0.117925		4.13406e-07	0.52478	5.06082e-06		1.84505e-06	0.0027441	0.0179953		structural component; Surface structures		flagellar protein
b1943	fliK	0.138862	0.525768	0.0460401		0.0404484	0.00320754	0.0161342		7.06455e-08	0.0485272	7.89513e-07		9.30556e-07	2.02909e-13	4.92038e-05		structural component; Surface structures		flagellar hook-length control protein
b1944	fliL	0.057903	0.757175	0.0655879		0.0119857	0.662212	0.11015		6.42571e-13	0.710772	2.18621e-05		4.09327e-09	0.539501	0.0145326		putative structure; Surface structures		flagellar biosynthesis protein
b1945	fliM	0.0594851	0.775024	0.056205		0.00522047	0.207877	0.000391168		1.02769e-15	0.515886	3.34904e-06		1.07048e-12	0.000137877	7.93917e-07		structural component; Surface structures		flagellar motor switching and energizing component
b1946	fliN	0.0710168	0.863106	0.0800344		0.102447	0.360141	0.0511838		8.62595e-12	0.904629	8.62202e-05		0.000137017	0.101934	0.00215066		structural component; Surface structures		flagellar motor switching and energizing component
b1947	fliO	0.0724637	0.571887	0.0412322		0.0032226	0.0176024	0.0502626		1.20792e-08	0.422623	2.58437e-06		1.73069e-07	0.00169355	0.00215066		putative structure; Surface structures		flagellar biosynthesis protein
b1948	fliP	0.168098	0.702538	0.0589334		0.0966894	0.00608563	0.0536934		6.34755e-06	0.412093	5.49994e-06		0.0003764	2.02052e-08	0.00169334		putative structure; Surface structures		flagellar biosynthesis protein
b1949	fliQ	0.128784	0.549466	0.077694		0.0143173	0.0204995	0.00223245		0.0104142	0.346048	0.00016437		0.00509209	0.00443308	0.000179753		putative structure; Surface structures		flagellar biosynthesis protein
b1950	fliR	0.301743	0.741813	0.0574014		0.105148	0.613012	0.0216136		0.0113772	0.511433	5.06082e-06		0.00321736	0.334989	0.000188477		putative enzyme; Surface structures		flagellar export pore protein
b1951	rcsA	0.0286306	2.01257	0.772797		0.319881	3.12195	0.567816		3.58774e-22	0.0203849	0.773264		0.0500838	0.000211384	0.567145		regulator; Surface polysaccharides & antigens		DNA-binding transcriptional activator, co-regulator with RcsB
b1952	dsrB	1.26442	2.42986	0.564282		1.98237	3.33038	1.03144		0.731551	0.0181078	0.513657		0.31607	0.00150964	1				predicted protein
b1953	yodD	0.759547	0.650083	1.77705		0.240822	2.33242	0.654215		0.615168	0.151575	0.531935		0.0144919	0.00416287	0.690712				predicted protein
b1954	dsrA	1	1	1		1	1	1		1	1	1		1	1	1
b1955	yedP	1.12967	0.704048	0.876203		0.418828	1.97136	0.336158		0.887304	0.187373	0.898538		0.153996	0.01694	0.214781				conserved protein
b1956	yedQ	0.926994	0.895993	0.586899		0.762098	1.36205	0.505947		0.937416	0.73321	0.470692		0.747372	0.320471	0.465789				predicted diguanylate cyclase
b1957	yodC	1.3789	0.410192	0.842994		2.4105	10.6849	2.20848		0.563824	0.000976548	0.876387		0.154289	1.58744e-17	0.390109				predicted protein
b1958	yedI	0.84259	0.607674	0.58376		0.71668	1.07738	0.430194		0.779517	0.0446436	0.466165		0.67078	0.871746	0.347627				conserved inner membrane protein
b1959	yedA	1.91528	1.53776	0.13145		0.806077	1.36165	0.152266		0.202838	0.198609	0.00060003		0.871347	0.449011	0.0286807		putative membrane; Not classified		predicted inner membrane protein
b1960	vsr	1.49521	1.52023	0.550413		1.46308	0.782039	0.565459		0.422224	0.136449	0.414138		0.623713	0.495458	0.552014		enzyme; Degradation of DNA		DNA mismatch endonuclease of very short patch repair
b1961	dcm	1.2332	1.60839	1.01365		0.992771	0.671976	0.627615		0.732999	0.0626909	1		1	0.183896	0.635099		enzyme; DNA - replication, repair, restriction/modification		DNA cytosine methylase
b1962	yedJ	1.12511	1.24265	1.35279		0.931807	1.56511	1.16926		0.890712	0.453357	0.773264		0.980514	0.130039	0.899366				predicted phosphohydrolase
b1963	yedR	1.05702	1.60954	1.63031		0.77743	1.62566	0.68579		0.982134	0.0759928	0.581215		0.77856	0.112289	0.712916				predicted inner membrane protein
b1967	hchA	0.616256	1.57383	5.2443		0.350413	9.16566	0.498757		0.241493	0.0780219	0.0131402		0.0682374	1.24011e-16	0.457182				Hsp31 molecular chaperone
b1968	yedV	0.25361	0.583395	0.359582		0.707108	0.547454	0.632996		5.99523e-05	0.0355244	0.107531		0.663428	0.0442503	0.643816		putative regulator; Not classified		predicted sensory kinase in two-component regulatory system with YedW
b1969	yedW	0.337442	0.440623	0.622117		0.748272	1.0808	1.38534		0.00199133	0.000770517	0.539786		0.73066	0.871626	0.758367		putative regulator; Not classified		predicted DNA-binding response regulator in two-component system with YedV
b1970	hiuH	0.609076	0.759501	0.225985		1.04096	2.42371	0.332263		0.59013	0.733273	0.0260582		1	0.0448579	0.246224				conserved protein
b1971	yedY	0.65623	0.69252	0.51076		0.274316	0.721614	0.259492		0.352449	0.170747	0.334442		0.022958	0.311804	0.120616		putative enzyme; Not classified		predicted reductase
b1972	yedZ	0.466097	0.656725	0.357023		0.439414	1.32878	0.62073		0.0697416	0.166644	0.107577		0.205935	0.426704	0.631218				conserved inner membrane protein
b1973	yodA	0.214112	0.551822	0.0840821		0.407318	0.374271	0.379761		0.00215759	0.160671	0.000186984		0.233402	0.035737	0.300912				conserved metal-binding protein
b1974	yodB	0.518907	1.00731	0.277508		0.156232	0.762262	0.143129		0.199836	1	0.0428707		0.00804739	0.588981	0.030945		putative enzyme; Not classified		predicted cytochrome
b1976	mtfA	0.35579	0.675984	1.52478		0.290186	0.477828	0.335892		0.00251329	0.122112	0.63968		0.027161	0.00835127	0.212433				conserved protein
b1978	yeeJ	0.643215	0.816285	0.225054		0.534037	0.698412	0.234283		0.306947	0.466917	0.0110967		0.334075	0.239481	0.090242		putative factor; Not classified		adhesin
b1981	shiA	0.357241	0.523464	0.632186		0.305598	1.02185	0.422178		0.00260836	0.00719023	0.550387		0.036169	0.99598	0.336801		putative transport; Not classified		shikimate transporter
b1982	amn	0.457233	0.578877	0.940547		0.3659	0.500622	0.608098		0.0313939	0.0230657	0.962897		0.0832448	0.0127605	0.607613		enzyme; Salvage of nucleosides and nucleotides		AMP nucleosidase
b1983	yeeN	0.6933	0.688887	0.431422		1.51919	1.12871	0.857935		0.42021	0.142366	0.199049		0.56304	0.752549	0.902714				conserved protein
b1985	yeeO	0.932979	1.3195	0.584786		0.877713	1.2284	0.949055		0.944399	0.322238	0.467185		0.918532	0.544758	0.9863				predicted multidrug efflux system
b1987	cbl	31.5622	0.201882	10.2502		5.03387	2.07913	0.447977		5.60464e-19	7.94605e-12	0.000605265		0.00348325	0.00915725	0.376766		regulator; Amino acid biosynthesis: Cysteine		DNA-binding transcriptional activator of cysteine biosynthesis
b1988	nac	0.639273	0.53374	36.6768		0.42702	18.8985	0.39399		0.385945	0.0210751	1.17103e-06		0.212166	3.35011e-25	0.30137		regulator; Central intermediary metabolism		DNA-binding transcriptional dual regulator of nitrogen assimilation
b1990	erfK	1.09489	1.07327	1.34895		0.543257	1.90013	0.928252		0.931009	0.864245	0.776385		0.350991	0.0233313	0.967959				conserved protein with NAD(P)-binding Rossmann-fold domain
b1991	cobT	0.663426	0.591481	0.608168		1.05511	1.18731	1.48731		0.356084	0.0319285	0.508904		1	0.62371	0.692047		enzyme; Biosynthesis of cofactors, carriers: Cobalamin		nicotinate-nucleotide dimethylbenzimidazole-P phophoribosyl transferase
b1992	cobS	0.69974	0.514134	0.468917		1.15292	1.43834	1.24037		0.447296	0.00629274	0.259324		0.905243	0.236537	0.850555		enzyme; Biosynthesis of cofactors, carriers: Cobalamin		cobalamin 5'-phosphate synthase
b1993	cobU	0.601958	0.689045	0.569062		1.28581	1.67254	1.39328		0.24857	0.170204	0.444195		0.78034	0.0861495	0.749675		enzyme; Biosynthesis of cofactors, carriers: Cobalamin		bifunctional cobinamide kinase and cobinamide phosphate guanylyltransferase
b1994	insH-6	0.653747	0.793816	0.500575		0.372547	0.746334	1.08039		0.338991	0.409425	0.312582		0.0973165	0.360562	0.966675		IS, phage, Tn; Transposon-related functions		CP4-44 prophage; IS5 transposase and trans-activator
b1996	insD-3	1.51962	1.30639	1.49618		0.6679	0.696943	0.730176		0.386299	0.355024	0.666847		0.596115	0.251936	0.765709
b1997	insC-3	1.53887	1.05972	1.33594		0.446424	0.362437	0.687166		0.381105	0.903245	0.787317		0.207778	0.000443691	0.718888
b1999	yeeP	0.717027	0.759486	0.309289		0.186256	0.777753	0.166768		0.549954	0.391652	0.060525		0.00727518	0.518565	0.0383385
b2000	flu	0.38016	0.597653	0.50155		0.273234	0.0599013	0.0484418		0.00447581	0.0319044	0.311424		0.0185822	1.65014e-24	0.000872158		membrane; Outer membrane constituents		CP4-44 prophage; antigen 43 (Ag43) phase-variable biofilm formation autotransporter
b2001	yeeR	0.544394	0.658215	0.319673		0.568404	0.221654	0.177498		0.124565	0.0959315	0.0634883		0.394084	2.85984e-08	0.042995				CP4-44 prophage; predicted membrane protein
b2002	yeeS	0.725965	0.924395	0.219162		0.326681	0.142188	0.0736998		0.573487	0.883756	0.0129008		0.0938558	4.38267e-07	0.00432815		putative enzyme; Not classified		CP4-44 prophage; predicted DNA repair protein
b2003	yeeT	1.52411	0.433441	0.0984774		0.105929	0.111515	0.00555087		0.973283	0.829486	0.00183861		0.747372	0.657779	0.0025257				CP4-44 prophage; predicted protein
b2004	cbeA	0.708559	1.03187	0.0847928		0.0151742	0.0154465	0.00133992		0.696412	1	8.8093e-05		0.00670929	0.000655649	4.11423e-05		putative structure; Not classified		CP4-44 prophage; antitoxin of the YeeV-YeeU toxin-antitoxin system
b2005	cbtA	0.568362	1.07599	0.111377		0.0202093	0.0244876	0.00221555		0.585901	1	0.000690348		0.022287	0.0118974	0.000173201				CP4-44 prophage; toxin of the YeeV-YeeU toxin-antitoxin system
b2006	yeeW	0.956339	3.05813	0.245144		0.90581	5.83074	0.0186199		1	0.630593	0.159082		1	0.170314	0.0665088
b2007	yeeX	0.463995	0.862634	2.01674		0.667827	1.96848	2.38655		0.0350974	0.613452	0.364686		0.579305	0.0145561	0.332423		phenotype; Not classified		conserved protein
b2008	yeeA	0.779242	2.08971	0.525433		0.302783	1.2571	0.347049		0.634489	0.00392943	0.361063		0.0360324	0.511309	0.22794				conserved inner membrane protein
b2009	sbmC	1.024	2.2155	1.03282		0.694264	3.66351	1.54298		1	0.00139724	1		0.628453	1.46325e-06	0.660699				DNA gyrase inhibitor
b2010	dacD	2.06168	1.9622	0.402409		2.22397	2.54391	0.853216		0.0797594	0.00874098	0.157259		0.195862	0.000767228	0.895928		putative enzyme; Murein sacculus, peptidoglycan		D-alanyl-D-alanine carboxypeptidase (penicillin-binding protein 6b)
b2011	sbcB	0.74557	1.01353	0.902328		0.86385	0.710842	0.713518		0.547501	1	0.922456		0.898753	0.261192	0.740313		enzyme; Degradation of DNA		exonuclease I
b2012	yeeD	31.2886	0.204859	1.12504		15.0824	0.195266	0.868001		6.47399e-19	1.04304e-11	0.955041		5.4948e-07	7.68341e-09	0.917356				conserved protein
b2013	yeeE	32.309	0.115687	0.652199		19.0419	0.121526	1.89174		9.4838e-20	1.37966e-22	0.581913		4.58094e-08	7.64743e-15	0.495854		putative transport; Not classified		predicted inner membrane protein
b2014	plaP	1.599	1.23653	0.692926		1.11593	1.47139	0.492255		0.298624	0.474765	0.648474		0.940784	0.209265	0.444774		putative transport; Not classified		predicted amino-acid transporter
b2015	yeeY	1.05194	0.555743	0.30695		0.525702	0.657035	0.593961		0.994996	0.0186193	0.0534127		0.331201	0.171911	0.586931		putative regulator; Not classified		predicted DNA-binding transcriptional regulator
b2016	yeeZ	0.97975	0.930983	0.944839		0.588997	0.786302	0.669384		1	0.837871	0.966196		0.430333	0.45788	0.68929		putative enzyme; Not classified		predicted epimerase, with NAD(P)-binding Rossmann-fold domain
b2017	yefM	0.688934	0.673595	1.1069		1.36231	1.30095	2.38255		0.437011	0.139618	0.962567		0.712327	0.428561	0.337045				antitoxin of the YoeB-YefM toxin-antitoxin system
b2018	hisL	1	1	1		1	1	1		1	1	1		1	1	1
b2019	hisG	1.6951	0.395757	0.839926		1.1499	0.447693	0.766211		0.223229	4.00369e-05	0.861083		0.905243	0.00337508	0.802388		enzyme; Amino acid biosynthesis: Histidine		ATP phosphoribosyltransferase
b2020	hisD	1.61972	0.470124	0.758389		0.767554	0.346668	0.380347		0.278163	0.00103462	0.753473		0.755736	7.9638e-05	0.275017		enzyme; Amino acid biosynthesis: Histidine		bifunctional histidinal dehydrogenase/histidinol dehydrogenase
b2021	hisC	1.42617	0.460413	0.871877		0.938555	0.375911	0.504589		0.465682	0.000731519	0.895246		0.990919	0.000293915	0.463942		enzyme; Amino acid biosynthesis: Histidine		histidinol-phosphate aminotransferase
b2022	hisB	1.17129	0.58864	1.07823		0.805484	0.599695	0.750471		0.821468	0.027927	0.976974		0.813282	0.0757635	0.785207		enzyme; Amino acid biosynthesis: Histidine		bifunctional histidinol-phosphatase/imidazoleglycerol-phosphate dehydratase
b2023	hisH	1.05794	0.464041	0.981326		0.859457	0.517503	0.314863		0.976603	0.000989737	0.99398		0.893346	0.0199323	0.185346		enzyme; Amino acid biosynthesis: Histidine		imidazole glycerol phosphate synthase, glutamine amidotransferase subunit with HisF
b2024	hisA	1.19953	0.518986	0.824472		0.88616	0.51402	0.440395		0.781535	0.00563056	0.844868		0.926374	0.0178597	0.362983		enzyme; Amino acid biosynthesis: Histidine		N-(5'-phospho-L-ribosyl-formimino)-5-amino-1-(5'-phosphoribosyl)-4-imidazolecarboxamide isomerase
b2025	hisF	0.837701	0.443357	0.949387		0.625764	0.308563	0.42829		0.76788	0.000413053	0.969451		0.505422	1.30576e-05	0.346887		enzyme; Amino acid biosynthesis: Histidine		imidazole glycerol phosphate synthase, catalytic subunit with HisH
b2026	hisI	1.06737	0.628049	1.46024		1.01366	0.687916	0.879816		0.963014	0.0598171	0.690534		1	0.217247	0.923216		enzyme; Amino acid biosynthesis: Histidine		bifunctional phosphoribosyl-AMP cyclohydrolase/phosphoribosyl-ATP pyrophosphatase
b2027	cld	0.706943	0.785625	0.878984		0.883155	0.887997	1.52982		0.44869	0.36974	0.901879		0.922997	0.755125	0.668108		regulator; Outer membrane constituents		regulator of length of O-antigen component of lipopolysaccharide chains
b2028	ugd	0.069219	0.56468	0.363275		0.294191	1.13906	0.567344		2.31095e-16	0.0259814	0.111611		0.0299681	0.745603	0.554093		converts UDP-glucose to UDP-glucuronic acid -!- colanic acid biosynthesis -!- resistance to desiccation -!- biosynthesis of D-glucuronic acid component of colanic acid (M antigen)		UDP-glucose 6-dehydrogenase
b2029	gnd	0.328981	0.794131	1.29897		0.699341	0.754497	1.04009		0.000774212	0.392159	0.813646		0.634793	0.362966	0.997846		enzyme; Energy metabolism, carbon: Oxidative branch, pentose pathway		gluconate-6-phosphate dehydrogenase, decarboxylating
b2030	insH-7	0.626252	0.518729	0.86605		0.483095	0.404046	1.68982		0.263212	0.00506314	0.889922		0.244203	0.000813247	0.584159
b2032	wbbK	0.373315	0.708598	1.19928		0.903254	0.925136	1.60876		0.00451588	0.191454	0.896755		0.949074	0.869603	0.634956				lipopolysaccharide biosynthesis protein
b2033	wbbJ	0.585851	0.684867	0.670753		1.09657	0.652064	0.74521		0.192763	0.14459	0.616194		0.958933	0.158984	0.779842				predicted acyl transferase
b2034	wbbI	0.644732	0.816671	1.07026		1.69345	1.4218	1.82093		0.307383	0.470075	0.985571		0.433436	0.247604	0.531663				conserved protein
b2035	rfc	0.582363	0.57731	0.647319		1.29271	1.16349	2.38094		0.187725	0.0260478	0.57697		0.766034	0.678336	0.337442		enzyme; Macromolecule metabolism: Lipopolysaccharide		O-antigen polymerase
b2036	glf	0.555607	0.392175	0.710187		1.61946	1.2521	2.50907		0.137144	3.51481e-05	0.678489		0.487169	0.492729	0.302462		enzyme; Degradation of small molecules: Carbon compounds		UDP-galactopyranose mutase, FAD/NAD(P)-binding
b2037	rfbX	0.57901	0.714225	0.893473		1.14903	1.23832	1.69395		0.17724	0.198988	0.915916		0.90627	0.525093	0.585308		putative transport; Surface polysaccharides & antigens		predicted polisoprenol-linked O-antigen transporter
b2038	rfbC	0.566845	0.619549	0.976598		0.902553	1.09309	0.991831		0.161493	0.0611194	0.988825		0.948434	0.843421	1		enzyme; Central intermediary metabolism: Sugar-nucleotide biosynthesis, conversions		dTDP-4-deoxyrhamnose-3,5-epimerase
b2039	rfbA	0.713449	0.692647	0.782456		0.778299	1.09022	1.00413		0.465514	0.148542	0.788954		0.770276	0.842086	1		enzyme; Central intermediary metabolism: Sugar-nucleotide biosynthesis, conversions -!- biosynthesis of L-rhamnose component of O-antigen -!- converts a-D-glucose-1-phosphate to dTDP-glucose -!- first of four steps in the biosynthesis of dTDP-L-rhamnose from glucose-1-phosphate		glucose-1-phosphate thymidylyltransferase
b2040	rfbD	0.796922	0.627474	0.80965		0.635477	0.541705	0.410553		0.673464	0.0580163	0.828559		0.519917	0.0302455	0.320431		enzyme; Central intermediary metabolism: Sugar-nucleotide biosynthesis, conversions		dTDP-4-dehydrorhamnose reductase subunit, NAD(P)-binding, of dTDP-L-rhamnose synthase
b2041	rfbB	0.713155	0.652568	0.9601		1.0216	1.11079	1.09698		0.464226	0.0847334	0.976049		1	0.792397	0.953221		enzyme; Central intermediary metabolism: Sugar-nucleotide biosynthesis, conversions		dTDP-glucose 4,6 dehydratase, NAD(P)-binding
b2042	galF	0.555929	1.09464	1.09963		0.514884	0.636034	0.517531		0.135472	0.79986	0.963742		0.296449	0.122433	0.480387		putative enzyme; Central intermediary metabolism: Sugar-nucleotide biosynthesis, conversions -!- reduces the rate of the pyrophosphorolysis of UDP-glucose when complexed with GalU -!- catalyzes the reversible biosynthesis of UDP-glucose from glucose-1-P and UTP when complexed with GalU -!- increases the thermal stability of the GalU/GalF enzyme complex		predicted regulatory subunit of UTP--glucose-1-phosphate uridylyltransferase, with GalU
b2043	wcaM	0.421917	0.962895	0.224947		0.484238	0.992368	0.319612		0.0244787	0.951677	0.0118924		0.264733	1	0.191778		colanic acid biosynthesis (M antigen) -!- resistance to acid stress -!- resistance to thermal stress		predicted colanic acid biosynthesis protein
b2044	wcaL	0.47472	0.754644	0.270241		0.288636	0.478126	0.133		0.0546159	0.316301	0.0295404		0.0317688	0.0122735	0.0192176		resistance to desiccation -!- colanic acid biosynthesis (M antigen) -!- resistance to acid stress -!- resistance to thermal stress		predicted glycosyl transferase
b2045	wcaK	0.329356	0.818304	0.104966		0.497574	0.634129	0.0364209		0.0022288	0.544757	0.000130035		0.290382	0.194003	0.000468879		resistance to desiccation -!- colanic acid biosynthesis (M antigen) -!- resistance to acid stress -!- resistance to thermal stress		predicted pyruvyl transferase
b2046	wzxC	0.260642	0.718629	0.0622779		0.546073	0.905715	0.0340617		0.000217215	0.339059	4.55032e-06		0.380776	0.85804	0.000393491		resistance to desiccation -!- colanic acid biosynthesis (M antigen) -!- resistance to acid stress -!- resistance to thermal stress		colanic acid exporter
b2047	wcaJ	0.274666	0.58488	0.0615785		0.319793	0.473935	0.0811032		0.0002438	0.0789875	4.21843e-06		0.0534463	0.0287015	0.00437375		resistance to desiccation -!- colanic acid biosynthesis (M antigen) -!- resistance to acid stress -!- resistance to thermal stress		predicted UDP-glucose lipid carrier transferase
b2048	cpsG	0.308005	0.709532	0.0604682		0.302729	0.751818	0.0846245		0.000944409	0.299782	3.89704e-06		0.0435626	0.464651	0.00498032		enzyme; Central intermediary metabolism: Pool, multipurpose conversions -!- resistance to desiccation -!- colanic acid biosynthesis (M antigen) -!- resistance to acid stress -!- resistance to thermal stress		phosphomannomutase
b2049	cpsB	0.239039	0.850746	0.083733		0.278345	0.552943	0.0804402		3.57807e-05	0.653817	2.95766e-05		0.0275704	0.0826324	0.00432815		enzyme; Central intermediary metabolism: Sugar-nucleotide biosynthesis, conversions -!- resistance to desiccation -!- colanic acid biosynthesis (M antigen) -!- resistance to acid stress -!- resistance to thermal stress		mannose-1-phosphate guanyltransferase
b2050	wcaI	0.167855	0.622321	0.0646032		0.452853	1.05338	0.0826125		2.82373e-07	0.1265	6.13549e-06		0.211609	0.97032	0.00473468		resistance to desiccation -!- colanic acid biosynthesis (M antigen) -!- resistance to acid stress -!- resistance to thermal stress		predicted glycosyl transferase
b2051	gmm	0.0898802	0.914558	0.0803424		0.170206	1.03742	0.128179		6.94604e-10	0.887869	4.85315e-05		0.00321736	1	0.0202341		enzyme; Central intermediary metabolism: Sugar-nucleotide biosynthesis, conversions -!- resistance to desiccation -!- colanic acid biosynthesis (M antigen) -!- resistance to acid stress -!- resistance to thermal stress -!- hydrolyzes GDP-mannose to GDP and mannose		GDP-mannose mannosyl hydrolase
b2052	fcl	0.0767556	0.868022	0.0837709		0.517081	1.06139	0.0873763		4.1158e-14	0.696717	3.5711e-05		0.310698	0.949233	0.00560492		converts GDP-4-keto,6-deoxy-(D)-mannose to GDP-(L)-fucose via a GDP-4-keto,6-deoxy-(L)-glucose intermediate -!- second and third of three steps in the biosynthetic pathway from GDP-(D)-mannose to GDP-(L)-fucose -!- biosynthesis of L-fucose component of colanic acid (M antigen) -!- resistance to desiccation -!- colanic acid biosynthesis (M antigen) -!- resistance to acid stress -!- resistance to t…		bifunctional GDP-fucose synthetase: GDP-4-dehydro-6-deoxy-D-mannose epimerase and GDP-4-dehydro-6-L-deoxygalactose reductase
b2053	gmd	0.0589881	0.754528	0.0679436		0.425066	0.86911	0.0747603		9.03632e-17	0.401709	9.50751e-06		0.162838	0.756373	0.00355027		enzyme; Central intermediary metabolism: Sugar-nucleotide biosynthesis, conversions -!- resistance to desiccation -!- first of three steps in the biosynthetic pathway from GDP-(D)-mannose to GDP-(L)-fucose -!- converts GDP-D-mannose to GDP-4-dehydro-6-deoxy-D-mannose -!- colanic acid biosynthesis (M antigen) -!- resistance to acid stress -!- resistance to thermal stress		GDP-D-mannose dehydratase, NAD(P)-binding
b2054	wcaF	0.112629	0.269661	0.0309466		0.296855	0.599841	0.235514		5.77831e-06	0.0121779	3.50161e-07		0.0762956	0.406336	0.103985		putative enzyme; Not classified -!- resistance to desiccation -!- colanic acid biosynthesis (M antigen) -!- resistance to acid stress -!- resistance to thermal stress		predicted acyl transferase
b2055	wcaE	0.0697855	0.461624	0.073354		0.2671	0.925246	0.135935		2.04941e-10	0.060851	2.37751e-05		0.0352254	0.949233	0.0216296		resistance to desiccation -!- colanic acid biosynthesis (M antigen) -!- resistance to acid stress -!- resistance to thermal stress		predicted glycosyl transferase
b2056	wcaD	0.0686406	0.669948	0.0800453		0.352685	0.78722	0.0614238		4.08652e-12	0.276124	3.10018e-05		0.0912838	0.641246	0.00222909		resistance to desiccation -!- colanic acid biosynthesis (M antigen) -!- resistance to acid stress -!- resistance to thermal stress		predicted colanic acid polymerase
b2057	wcaC	0.148099	0.831238	0.0676033		0.300025	0.549257	0.0377692		3.70602e-08	0.633686	7.98149e-06		0.0420064	0.1031	0.000501093		resistance to desiccation -!- colanic acid biosynthesis (M antigen) -!- resistance to acid stress -!- resistance to thermal stress		predicted glycosyl transferase
b2058	wcaB	0.0750532	0.875503	0.06732		0.161556	0.878913	0.0268918		1.8027e-09	0.894143	1.60088e-05		0.00327769	0.910428	0.000336334		putative enzyme; Not classified -!- resistance to desiccation -!- colanic acid biosynthesis (M antigen) -!- resistance to acid stress -!- resistance to thermal stress		predicted acyl transferase
b2059	wcaA	0.100752	0.922436	0.096161		0.27795	1.07363	0.0696531		2.3584e-10	0.908577	8.71967e-05		0.0288157	0.97535	0.00299061		resistance to desiccation -!- colanic acid biosynthesis (M antigen) -!- resistance to acid stress -!- resistance to thermal stress		predicted glycosyl transferase
b2060	wzc	0.0890873	0.539822	0.0352329		0.173361	0.387414	0.0317342		5.387e-13	0.0275606	1.01394e-07		0.00154686	0.00330281	0.000300675		resistance to desiccation -!- resistance to acid stress -!- resistance to thermal stress -!- phosphorylates tyrosine residues -!- colanic acid biosynthesis (M antigen)		protein-tyrosine kinase
b2061	wzb	0.0445417	0.615029	0.0173733		0.14725	0.0189371	0.000850523		2.18529e-09	0.52478	2.94705e-08		0.0054748	0.0027441	7.61394e-06		resistance to desiccation -!- colanic acid biosynthesis (M antigen) -!- resistance to acid stress -!- resistance to thermal stress		protein-tyrosine phosphatase
b2062	wza	0.0497532	0.728492	0.0443804		0.191484	0.440338	0.0372697		2.27213e-16	0.403342	6.74611e-07		0.00359157	0.0387326	0.000531219		resistance to desiccation -!- colanic acid biosynthesis (M antigen) -!- resistance to acid stress -!- resistance to thermal stress		capsular polysaccharide translocon
b2063	yegH	1.06518	0.447732	0.383905		1.16148	0.599194	0.461027		0.967204	0.000475015	0.130072		0.895199	0.0763572	0.392402		putative transport; Not classified		predicted membrane protein
b2064	asmA	0.88258	1.26396	0.94931		0.897891	1.4382	0.73921		0.860387	0.406593	0.969451		0.941705	0.226244	0.771517		phenotype; Outer membrane constituents		predicted assembly protein
b2065	dcd	1.01295	1.39252	1.22438		0.504998	1.11898	0.624634		1	0.216029	0.86904		0.278407	0.771458	0.630921		enzyme; 2'-Deoxyribonucleotide metabolism		2'-deoxycytidine 5'-triphosphate deaminase
b2066	udk	0.85639	1.73186	0.532385		0.776227	0.553432	0.466112		0.808138	0.0344359	0.375338		0.769712	0.046274	0.402788		enzyme; Central intermediary metabolism: Nucleotide interconversions		uridine/cytidine kinase
b2067	yegE	0.572693	0.756812	0.203906		0.515617	0.565095	0.0996681		0.16797	0.300309	0.00648066		0.302353	0.0489765	0.00772606		putative regulator; Not classified		predicted diguanylate cyclase, GGDEF domain signalling protein
b2068	alkA	0.928301	0.952329	0.360637		0.449552	0.932975	0.227529		0.941772	0.91124	0.105211		0.205047	0.900928	0.0861952		enzyme; DNA - replication, repair, restriction/modification		3-methyl-adenine DNA glycosylase II
b2069	yegD	3.16968	0.863444	0.355887		0.634138	0.60482	0.278656		0.00173395	0.623117	0.0988379		0.524014	0.0890111	0.139742		putative regulator; Not classified		predicted chaperone
b2070	yegI	1.03718	0.871197	0.176334		0.764289	1.06899	0.22506		1	0.666009	0.00293343		0.763973	0.90388	0.0818019		putative factor; Not classified		conserved protein
b2071	yegJ	0.702641	0.267337	0.11717		0.370941	2.1184	0.428963		0.736298	0.00334028	0.000668935		0.360172	0.0523108	0.354133				predicted protein
b2072	yegK	0.843308	0.487464	0.0613613		0.924447	0.655018	0.104631		0.88069	0.032969	4.82276e-06		1	0.284067	0.00957913				predicted protein
b2073	yegL	0.692271	1.03494	0.107745		0.073922	0.445154	0.0402074		0.520347	1	0.000170946		0.000328992	0.0310729	0.000651116				conserved protein
b2074	mdtA	0.901731	0.953131	0.259659		1.60436	1.64116	0.231199		0.901485	0.919679	0.0243565		0.50548	0.102749	0.0880917		putative membrane; Not classified		multidrug efflux system, subunit A
b2075	mdtB	0.773824	0.803826	0.135607		1.16655	0.764146	0.105292		0.621807	0.441141	0.000568107		0.891711	0.407616	0.00911143				multidrug efflux system, subunit B
b2076	mdtC	0.94169	1.03833	0.164155		0.807121	0.735085	0.0721056		0.958851	0.953903	0.00183271		0.821812	0.333376	0.00297607				multidrug efflux system, subunit C
b2077	mdtD	1.76969	2.72618	0.471919		1.38637	2.39679	0.278325		0.19561	6.98795e-05	0.261485		0.689235	0.00215607	0.139775		putative transport; Not classified		multidrug efflux system protein
b2078	baeS	1.80814	2.30097	0.28921		1.64067	1.98388	0.231301		0.180828	0.00124414	0.0405368		0.485628	0.0205301	0.0886139		enzyme; RNA synthesis, modification, DNA transcription		sensory histidine kinase in two-component regulatory system with BaeR
b2079	baeR	1.27199	1.687	0.823273		0.797373	1.72785	0.626308		0.679882	0.0440662	0.844128		0.804471	0.0597792	0.634581		regulator; RNA synthesis, modification, DNA transcription		DNA-binding response regulator in two-component regulatory system with BaeS
b2080	yegP	0.576326	0.646812	0.675164		0.345028	5.41789	0.243813		0.205647	0.165635	0.63234		0.0809227	2.79444e-09	0.119679				predicted protein
b2081	yegQ	2.83952	1.07819	0.729686		1.03513	0.379468	0.412747		0.0046526	0.843983	0.70794		1	0.000349252	0.321691				predicted peptidase
b2082	ogrK	1.31142	1.82354	0.801091		4.07278	4.84192	2.28127		0.675147	0.0567435	0.832808		0.0136562	1.6385e-07	0.409008		IS, phage, Tn; Phage-related functions and prophages		DNA-binding transcriptional regulator, prophage P2 remnant
b2083	yegZ	0.880224	0.522033	0.280275		0.883292	0.442835	0.16113		1	0.34107	0.142703		1	0.279086	0.0961822
b2085	yegR	0.699735	0.80169	0.340961		0.780099	3.2296	1.84442		0.65407	0.699623	0.162771		0.870908	0.00147415	0.589713				predicted protein
b2086	yegS	0.330375	1.13671	0.331638		0.523207	1.73114	0.234579		0.001139	0.722865	0.0756054		0.314103	0.0687629	0.0921206				conserved protein
b2088	insE-5	0.662889	0.702798	0.768897		0.58374	0.508388	0.398133		0.464226	0.289203	0.779789		0.492003	0.0587229	0.355987
b2089	insF-5	0.525616	1.28416	0.0778601		2.22696	1.6751	0.124608		0.486003	0.675752	3.44872e-05		0.309001	0.286369	0.017127
b2091	gatD	0.0960876	0.0581284	0.126147		0.149602	0.0318645	0.0451045		6.79151e-14	1.14621e-37	0.000345047		0.000366483	9.02491e-33	0.000747685		enzyme; Degradation of small molecules: Carbon compounds		galactitol-1-phosphate dehydrogenase, Zn-dependent and NAD(P)-binding
b2092	gatC	0.0969414	0.131058	0.189864		0.161796	0.0294335	0.0255376		5.46366e-14	4.0215e-21	0.0042387		0.000631995	1.88859e-34	0.000148972		transport; Transport of small molecules: Carbohydrates, organic acids, alcohols		galactitol-specific enzyme IIC component of PTS
b2093	gatB	0.0789529	0.170783	0.255453		0.237154	0.0665441	0.0600312		8.27708e-16	3.52803e-16	0.0221793		0.00848535	2.05366e-22	0.0018078		enzyme; Transport of small molecules: Carbohydrates, organic acids, alcohols		galactitol-specific enzyme IIB component of PTS
b2094	gatA	0.0991903	0.120685	0.268738		0.260463	0.0419163	0.0726247		1.05176e-13	1.30493e-22	0.0276175		0.0141111	3.55097e-29	0.00302018		enzyme; Transport of small molecules: Carbohydrates, organic acids, alcohols		galactitol-specific enzyme IIA component of PTS
b2095	gatZ	0.263935	0.241144	0.362783		0.247156	0.0966974	0.146475		3.14109e-05	4.40143e-11	0.104107		0.0106502	3.16896e-18	0.0239411		putative enzyme; Not classified		D-tagatose 1,6-bisphosphate aldolase 2, subunit
b2096	gatY	0.413146	0.3375	0.455517		0.31003	0.157239	0.168169		0.0111799	7.5719e-07	0.231894		0.0371179	2.56114e-12	0.035847		enzyme; Degradation of small molecules: Carbon compounds		D-tagatose 1,6-bisphosphate aldolase 2, catalytic subunit
b2097	fbaB	0.286995	0.514635	1.96903		0.36873	1.18827	0.820263		0.000117778	0.00432564	0.38529		0.0855425	0.615193	0.863851				fructose-bisphosphate aldolase class I
b2098	yegT	0.673476	0.508418	0.115159		0.465871	0.513214	0.0797554		0.424382	0.0111999	0.000225821		0.2512	0.0325533	0.00425205		putative transport; Not classified		predicted nucleoside transporter
b2099	yegU	0.916152	0.705859	0.216925		0.356887	0.781646	0.117939		0.922379	0.192922	0.00958928		0.0825477	0.465997	0.0134365				predicted hydrolase
b2100	yegV	0.81516	0.681708	0.215365		0.282841	0.696478	0.101863		0.732804	0.153484	0.00928631		0.0284526	0.255285	0.00873463		putative enzyme; Not classified		predicted kinase
b2101	yegW	1.19834	0.983456	0.465209		0.922101	0.843714	0.412299		0.791781	0.996405	0.253301		0.971136	0.650728	0.323484		putative regulator; Not classified		predicted DNA-binding transcriptional regulator
b2102	yegX	1.2008	0.930795	0.274829		2.01451	0.981893	0.516916		0.80638	0.872869	0.0324924		0.285723	1	0.48047				predicted hydrolase
b2103	thiD	1.05089	0.718333	0.270638		8.01173	3.50595	0.42193		0.995465	0.241958	0.0300652		0.00011234	5.10938e-06	0.337544		enzyme; Biosynthesis of cofactors, carriers: Thiamin		bifunctional hydroxy-methylpyrimidine kinase/hydroxy-phosphomethylpyrimidine kinase
b2104	thiM	0.952322	0.375565	0.198053		14.3137	6.25935	0.703517		0.976327	0.000115496	0.00624335		7.92815e-07	1.7413e-11	0.729849		enzyme; Biosynthesis of cofactors, carriers: Thiamin		hydoxyethylthiazole kinase
b2105	rcnR	0.929211	0.660177	0.727043		2.33763	2.88245	2.4571		0.961534	0.144632	0.717375		0.183466	0.000186902	0.325861				transcriptional repressor of rcnA
b2106	rcnA	0.536057	0.877692	0.136466		0.221127	0.605295	0.274167		0.204904	0.742774	0.000754547		0.0203253	0.164513	0.137446				membrane protein conferring nickel and cobalt resistance
b2107	rcnB	1.32202	6.33464	1.47352		1.98046	3.53785	1.65374		0.607009	7.44034e-14	0.682931		0.279502	3.53452e-06	0.605777				predicted protein
b2108	yehA	0.48012	0.288494	0.0919397		1.15029	2.65448	1.6159		0.307801	0.000713471	0.000106983		0.953088	0.00300643	0.636486		putative structure; Not classified		predicted fimbrial-like adhesin protein
b2109	yehB	0.56142	0.226732	0.0771278		0.834285	1.17211	0.251791		0.189489	5.13116e-09	1.64237e-05		0.873105	0.683478	0.109289		putative membrane; Not classified		predicted outer membrane protein
b2110	yehC	1.92127	0.199039	0.0745224		4.85453	0.569371	0.373109		0.404403	5.64322e-05	3.44872e-05		0.0183874	0.195184	0.276003		putative factor; Not classified		predicted periplasmic pilin chaperone
b2111	yehD	1.88236	0.250004	0.340614		4.07147	2.02011	0.411809		0.168812	6.47688e-07	0.0958327		0.013691	0.0197587	0.337778		putative structure; Not classified		predicted fimbrial-like adhesin protein
b2112	yehE	0.292123	0.666657	1.54587		0.0864428	0.419577	0.261103		0.0011688	0.261287	0.731419		5.47074e-05	0.0259667	0.183841				predicted protein
b2113	mrp	1.16664	0.95018	0.763654		2.50003	0.99534	0.564912		0.828186	0.898601	0.76126		0.121824	1	0.548443		putative enzyme; Not classified		antiporter inner membrane protein
b2114	metG	1.69218	1.33072	1.12033		1.83799	1.10722	1.3506		0.223169	0.293263	0.947644		0.34634	0.798103	0.772657		enzyme; Aminoacyl tRNA synthetases, tRNA modification		methionyl-tRNA synthetase
b2118	yehI	0.546976	0.87527	0.0774091		0.527658	0.33128	0.0425121		0.149911	0.683792	1.55102e-05		0.337196	0.000187712	0.000651392		putative regulator; Not classified		conserved protein
b2119	yehL	0.977998	0.348518	0.0454071		1.56564	0.835572	0.0778665		1	0.000703476	6.4681e-07		0.603073	0.695582	0.00388554				predicted transporter subunit: ATP-binding component of ABC superfamily
b2120	yehM	0.908084	0.573404	0.0427219		0.435974	0.981121	0.0368244		0.931009	0.046093	3.07478e-07		0.25099	1	0.000441392				predicted protein
[truncated: 2,391 more rows]
