# Supplementary material for: Aromatic inhibitors derived from ammonia-pretreated lignocellulose hinder bacterial ethanologenesis by activating regulatory circuits controlling inhibitor efflux and detoxification
Source: Front Microbiol. 2014 Aug 13;5:402. doi: 10.3389/fmicb.2014.00402 (PMC4132294; doi:10.3389/fmicb.2014.00402)
Supplement: Supplementary file 1 [file DataSheet1.ZIP › Table S6.xlsx]

## Sheet: Relative prot levels
Table S6. Relative protein levels measured by iTRAQ in SynH2 and SynH2- cells
Column	Definition						Data Type
b.no	b.number						Gene ID
gene	Gene name						Gene ID
Exp SynH2-/SynH2 ratio	Protein ratio of SynH2- vs. SynH in exponential phase						Protein
Exp SynH2-/SynH2 pval	Protein ratio adjusted p-value in exponential phase						Protein
Trans SynH2-/SynH2 ratio	Protein ratio of SynH2- vs. SynH in transition phase						Protein
Trans SynH2-/SynH2 pval	Protein ratio adjusted p-value in transition phase						Protein
Stat SynH2-/SynH2 ratio	Protein ratio of SynH2- vs. SynH in stationary phase						Protein
Stat SynH2-/SynH2 pval	Protein ratio adjusted p-value in exponential phase						Protein
b.no	gene	Exp SynH2-/SynH2 ratio	Exp SynH2-/SynH2 pval	Trans SynH2-/SynH2 ratio	Trans SynH2-/SynH2 pval	Stat SynH2-/SynH2 ratio	Stat SynH2-/SynH2 pval
b0002	thrA	0.997439	0.992528	0.362135	0.0007664	0.328576	0.0170856
b0003	thrB	1.08515	0.819738	0.345127	0.0007875	0.297714	0.0216499
b0004	thrC	0.926331	0.611817	0.380218	0.0003858	0.385205	0.038758
b0006	yaaA	0.684774	0.0637256	1.25736	0.0407893	1.51162	0.295543
b0008	talB	0.91206	0.518497	1.24565	0.0998889	1.28432	0.0785443
b0009	mog	0.909597	0.499614	1.21016	0.132671	1.09482	0.589579
b0014	dnaK	1.24401	0.147773	1.10152	0.317311	0.929225	0.507602
b0015	dnaJ	1.30885	0.0765747	2.04528	0.0039744	2.10468	0.0122199
b0020	nhaR	1.05292	0.749764	1.41519	0.0816471	1.50473	0.0538798
b0023	rpsT	1.30242	0.158316	1.56971	0.0079679	1.12576	0.317105
b0025	ribF	0.91206	0.55171	1.33441	0.0140957	1.0835	0.499746
b0026	ileS	1.00431	0.982197	0.848802	0.119004	0.788127	0.11669
b0028	fkpB	0.986438	0.962227	1.23876	0.471672	1.08335	0.60147
b0029	ispH	0.870671	0.502677	0.908023	0.371335	0.921528	0.516949
b0030	rihC	1.45176	0.357266	1.19557	0.374697	1.22637	0.301459
b0031	dapB	0.829147	0.57398	0.343005	0.0259484	0.326307	0.0017329
b0032	carA	0.899254	0.658857	1.03649	0.775748	0.866998	0.272931
b0033	carB	0.956078	0.867366	0.935299	0.504851	0.829147	0.201726
b0036	caiD	1.00319	0.994022	1.0691	0.701163	0.938091	0.592758
b0048	folA	0.88835	0.601703
b0049	apaH	0.843991	0.290603	1.38713	0.0257584	1.33997	0.124166
b0051	rsmA	0.926845	0.808656	1.24289	0.285046	1.0847	0.487774
b0052	pdxA	0.803238	0.310186	0.89329	0.287177	0.893537	0.499325
b0053	surA	1.01487	0.94115	1.06607	0.511319	0.965869	0.801151
b0059	hepA	1.14568	0.338486	1.656	0.0034708	1.34229	0.0326688
b0060	polB	0.879344	0.610379	1.57855	0.048977	1.80801	0.0823402
b0062	araA	0.923702	0.773119	0.903314	0.721625	0.824448	0.108726
b0063	araB	0.959131	0.888733	0.830067	0.358917	0.94954	0.765294
b0071	leuD	0.518566	0.0184032	0.826622	0.220514	0.972453	0.890313
b0072	leuC	0.574867	0.034029	0.888535	0.475289	0.913262	0.518272
b0073	leuB	0.663929	0.0366856	0.944158	0.767972	0.968215	0.890122
b0074	leuA	0.589719	0.040623	1.07953	0.659878	0.989588	0.964868
b0077	ilvI	0.823363	0.216974	0.563036	0.0027761	0.704221	0.0192768
b0078	ilvH	0.703245	0.0959702	0.504106	0.0018325	0.595511	0.0228344
b0080	cra	0.565187	0.0110166	0.889397	0.505964	0.928581	0.717209
b0081	mraZ	0.569276	0.0291676	0.78922	0.0326286	1.04203	0.843537
b0082	mraW	0.481698	0.0141033	0.674925	0.0098249	0.869827	0.304007
b0084	ftsI	0.976235	0.937463
b0085	murE	0.79048	0.107506	0.801514	0.0476661	0.951582	0.726241
b0086	murF	0.912313	0.632637	0.750644	0.0129125	0.899877	0.531394
b0088	murD	0.655469	0.0532641	0.762337	0.0696644	1.13226	0.311962
b0090	murG	1.13006	0.573427
b0091	murC	0.796419	0.124134	1.01122	0.936674	1.01932	0.910683
b0092	ddlB	0.869766	0.428288	0.797745	0.147162	0.865137	0.268134
b0094	ftsA	0.685059	0.0862184	0.837465	0.129882	1.40094	0.155951
b0095	ftsZ	0.738004	0.0594446	0.921464	0.497981	0.868923	0.358818
b0096	lpxC	0.941609	0.701814	1.72417	0.0167672	1.16789	0.230664
b0098	secA	1.12787	0.362186	1.26164	0.096812	0.857971	0.330542
b0101	yacG	1.01459	0.946052	1.05848	0.735122
b0102	yacF	0.929869	0.610379	1.55423	0.0649663	1.24824	0.304711
b0104	guaC	0.458629	0.0070837	1.0269	0.815439	1.2043	0.170547
b0109	nadC	0.88454	0.382472	0.76945	0.0409804	0.790151	0.17464
b0110	ampD	0.919741	0.56769	0.875027	0.310143	1.08508	0.535217
b0114	aceE	2.27868	0.0056382	1.8045	0.0010339	1.13273	0.353777
b0115	aceF	2.32785	0.0068783	2.08233	0.0011729	1.26602	0.0840301
b0116	lpd	1.85639	0.0093884	1.60147	0.0021196	1.01452	0.920881
b0118	acnB	1.15189	0.330204	0.738311	0.0168996	0.672264	0.022074
b0119	yacL	1.02392	0.949466	1.18781	0.133165	1.3904	0.374166
b0120	speD	0.91834	0.502677	0.885583	0.246885	0.80452	0.181006
b0121	speE	0.966338	0.900393	0.676846	0.0061558	0.786108	0.155951
b0123	cueO	0.93368	0.782624	0.945861	0.652165	0.900314	0.488924
b0125	hpt	0.743858	0.0723584	1.31312	0.0421821	1.28824	0.0423271
b0126	can	1.13249	0.520822	1.25658	0.101573	1.11992	0.428812
b0127	yadG	1.33404	0.169551	1.75662	0.0266673
b0133	panC	0.738771	0.108077	0.815072	0.15788	0.891619	0.355809
b0134	panB	1.00898	0.966767	0.970231	0.743229	0.851808	0.137834
b0143	pcnB	1.07073	0.653714	1.41814	0.0066442	1.06858	0.590343
b0145	dksA	0.873089	0.506524	1.15773	0.293858	1.29774	0.109984
b0146	sfsA	0.90532	0.522161	1.23166	0.0431029	1.46591	0.012264
b0148	hrpB	0.938611	0.709095			1.15045	0.501126
b0154	hemL	0.883315	0.621972	1.57899	0.0058901	1.00863	0.973229
b0156	erpA	1.74763	0.0309297	4.06372	0.0002533	1.63433	0.0180634
b0159	mtn	0.801181	0.135809	1.2531	0.0675675	1.04102	0.771585
b0160	dgt	1.01656	0.954889			0.981595	0.964931
b0161	degP	1.70244	0.0127073	3.19585	0.0002596	2.75051	0.0017226
b0163	yaeH	0.691739	0.0621169	1.00104	0.992864	1.29379	0.0625004
b0166	dapD	0.855358	0.411311	0.804464	0.0706967	0.72417	0.0312972
b0167	glnD	0.732652	0.111291	1.09354	0.374697	1.1607	0.304711
b0168	map	1.15605	0.36213	1.61272	0.0022288	1.44363	0.0200685
b0169	rpsB	1.33543	0.0608469	1.50316	0.0121933	1.08681	0.526272
b0170	tsf	1.1128	0.502677	1.33302	0.0154324	1.064	0.560713
b0171	pyrH	0.983093	0.92811	1.40669	0.0168822	1.02122	0.893471
b0172	frr	0.879832	0.362805	1.07676	0.455684	1.11034	0.472146
b0173	dxr	0.943307	0.653415	1.35849	0.0187801	1.20447	0.199051
b0174	ispU	0.347143	0.0070837
b0177	bamA	0.968148	0.82902	1.46358	0.011156	0.905132	0.364538
b0178	hlpA	0.847744	0.38509	0.752676	0.06065	0.880442	0.231307
b0179	lpxD	0.826049	0.455952	1.20949	0.449446	1.14695	0.304711
b0180	fabZ	0.796971	0.430976	1.07125	0.565505	0.983638	0.922559
b0181	lpxA	0.906639	0.665735	0.759594	0.0575076	0.821026	0.211107
b0182	lpxB	1.01206	0.975861	1.27112	0.156106	1.32225	0.127304
b0184	dnaE	0.857792	0.433167	1.29271	0.0628839	1.28049	0.193943
b0185	accA	0.666234	0.0518207	1.09786	0.373623	1.08915	0.589579
b0186	ldcC	0.971712	0.954889	1.18148	0.365664	1.18838	0.264007
b0188	tilS	0.765514	0.319423	1.27969	0.0540584	1.47284	0.0258632
b0189	rof	0.708579	0.0642434	0.892423	0.337585	1.09718	0.560713
b0194	proS	1.04674	0.773119	1.28512	0.0232291	1.22247	0.0781717
b0195	yaeB	0.866097	0.426069	1.12842	0.28008	1.15053	0.393304
b0197	metQ	0.675019	0.500178	0.51979	0.0033924	0.789549	0.307922
b0198	metI	0.874785	0.455952
b0199	metN	0.663653	0.266362	0.524022	0.0033234	1.2404	0.581484
b0207	dkgB	0.703489	0.141771	1.03333	0.858337	1.29146	0.2448
b0208	yafC	0.938611	0.782624	1.42366	0.009214	1.41382	0.0321796
b0214	rnhA	0.678537	0.129874			1.0629	0.797888
b0215	dnaQ	1.16127	0.428288	1.66417	0.0134925
b0219	yafV	0.87327	0.281585	0.917767	0.352727	1.04507	0.794284
b0220	ivy	0.517417	0.020209	0.940044	0.596405	1.02038	0.920956
b0221	fadE	1.60859	0.191747
b0222	gmhA	0.888473	0.463762	0.966204	0.762503	0.941348	0.666228
b0223	yafJ	0.720415	0.0983253	1.12584	0.365043	1.05292	0.777805
b0226	dinJ	0.977386	0.90976	2.39429	0.0097835	0.981051	0.90422
b0233	yafO	0.570659	0.118822	1.30794	0.0594285	1.10175	0.752953
b0237	pepD	0.906953	0.506673	1.10359	0.432385	1.23902	0.0762298
b0238	gpt	1.21377	0.386645	1.46185	0.0457296	1.03433	0.904607
b0239	frsA	1.03663	0.78281	1.34053	0.0154428	1.22095	0.0919351
b0242	proB	0.688486	0.035336	0.875331	0.325567	1.09977	0.539075
b0243	proA	0.756179	0.116572	0.985891	0.922883	1.082	0.588881
b0261	mmuM	0.737032	0.446453	0.623085	0.0241887	1.06201	0.729109
b0268	yagE	1.19069	0.694959	3.13073	0.0021196	2.33351	0.0009528
b0269	yagF	0.918022	0.790409	2.53801	0.0018313	2.09391	0.0081044
b0271	yagH	0.844986	0.214577	0.527923	0.0039728	0.450001	0.0009415
b0273	argF	0.793334	0.471558	0.324457	0.0005202	0.197771	0.0006035
b0304	ykgC	0.696744	0.0843592	0.988286	0.939809	0.994815	0.978657
b0306	ykgE	0.922806	0.754763	0.510648	0.0787961	0.543066	0.008028
b0307	ykgF	0.953629	0.895987	0.862741	0.767279
b0312	betB	1.25206	0.208236	0.918403	0.515496	0.880747	0.349135
b0315	yahA	0.724521	0.0738228	0.777169	0.0600189	1.05804	0.786017
b0325	yahK	1.21327	0.326086	0.776953	0.0726654	0.80257	0.163406
b0329	yahO	0.670496	0.206681	0.280428	0.0082943
b0337	codA	0.857198	0.581055	0.72946	0.0961799	0.682973	0.0249971
b0338	cynR	0.805413	0.255866
b0344	lacZ	0.713854	0.0890112	0.371054	0.0002596	0.527704	0.004262
b0345	lacI	1.11065	0.554967	1.0677	0.523395	1.0802	0.601444
b0354	yaiL	0.789658	0.203751	1.02292	0.852663	0.876423	0.272519
b0355	frmB	1.13895	0.489066	5.39454	0.0002539	3.21429	0.0043656
b0356	frmA	1.19317	0.411964	3.36825	0.0001109	3.09749	0.0003031
b0357	frmR	0.988834	0.954889	3.10501	0.0002533	1.62192	0.0065028
b0369	hemB	2.5523	0.0056382	2.40277	0.0002596	1.53464	0.0094802
b0381	ddlA	0.782086	0.136222	0.774212	0.021278	1.04906	0.679365
b0382	iraP	0.571965	0.0596941	0.359609	0.0002533	0.369667	0.0134895
b0386	proC	0.906576	0.663207	1.30785	0.0280269	1.39494	0.0238553
b0387	yaiI	1.1814	0.239625	1.27368	0.0543044	1.26357	0.180642
b0388	aroL	0.941413	0.709095			0.50292	0.0308283
b0389	yaiA	0.668871	0.0283351	0.817505	0.296854
b0391	yaiE	0.517848	0.0298012	0.705736	0.0085174	0.899503	0.520332
b0393	rdgC	0.837581	0.245852	1.20064	0.165035	1.23405	0.164996
b0394	mak	0.854232	0.416289	0.815581	0.0606383	0.915099	0.421514
b0397	sbcC	0.978267	0.923061	1.14266	0.265766	0.916813	0.488648
b0399	phoB	0.853759	0.436818	1.13406	0.185571	1.31094	0.109984
b0403	malZ	0.898257	0.463324	0.731282	0.009214	1.24876	0.0980096
b0405	queA	1.22374	0.269708	1.15958	0.202504	1.02833	0.820575
b0406	tgt	1.3008	0.095299	1.65118	0.0022288	1.40454	0.015984
b0407	yajC	0.881786	0.60188	1.20481	0.168411	1.23456	0.23098
b0408	secD	1.21251	0.365704	1.16651	0.355492	1.26699	0.137834
b0409	secF	1.07348	0.860086	1.04124	0.803273	1.25745	0.48747
b0410	yajD	0.422376	0.019597	0.677456	0.0151217	1.12187	0.331028
b0413	nrdR	0.905446	0.508479	1.03369	0.741752	0.955614	0.724256
b0414	ribD	0.959131	0.773581	1.07579	0.54077	1.08643	0.517695
b0415	ribE	0.874421	0.519382	1.14338	0.208639	1.02776	0.843333
b0416	nusB	0.953232	0.760299	1.25841	0.0409804	1.05922	0.622719
b0417	thiL	0.957006	0.73179	1.3143	0.0934985	1.12179	0.408087
b0419	yajO	0.782466	0.145258	0.813323	0.103635	1.01762	0.92511
b0420	dxs	0.983775	0.921103	1.36075	0.0237652	1.39175	0.0497143
b0421	ispA	1.01255	0.974396	1.38607	0.0294081	1.05937	0.864739
b0422	xseB	0.842705	0.217094	0.876484	0.52355	0.966606	0.850145
b0423	thiI	1.37468	0.0642434	1.65473	0.0058529	1.25292	0.103639
b0424	yajL	0.930192	0.602213	0.962461	0.723872	0.955349	0.729109
b0425	panE	0.97522	0.860086	1.19872	0.362317	1.27006	0.102054
b0426	yajQ	0.935494	0.653283	0.889397	0.219258	0.672963	0.0242408
b0434	yajG	0.646445	0.287791	0.590988	0.0086394
b0436	tig	1.17178	0.2407	1.75333	0.001363	1.41186	0.0429475
b0437	clpP	0.869224	0.417804	0.970231	0.774948	0.833411	0.216825
b0438	clpX	0.772336	0.0817849	1.59848	0.0048013	1.00598	0.975459
b0439	lon	0.774319	0.133458	1.0294	0.775748	1.07594	0.592758
b0440	hupB	0.695875	0.0435664	0.882397	0.24029	1.14029	0.494205
b0441	ppiD	1.13705	0.517086	1.06408	0.619028	1.36424	0.0961613
b0444	queC	0.793059	0.14203	1.10949	0.413223	1.13446	0.263694
b0449	mdlB	1.46165	0.322798
b0450	glnK	0.852694	0.610379	0.476947	0.0227147	1.81907	0.468882
b0452	tesB	0.920953	0.819738	0.921847	0.580706	1.04145	0.818625
b0459	maa	1.33839	0.0983253	0.679102	0.109463	0.384565	0.0038895
b0462	acrB	1.67749	0.0545222	1.83566	0.0102526	1.45276	0.0868964
b0463	acrA	1.96605	0.0221886	1.66948	0.0076315	1.50118	0.0086798
b0467	priC	0.718669	0.0756498	1.1708	0.403009
b0469	apt	1.09005	0.653615	1.16377	0.202227	1.26576	0.119708
b0470	dnaX	0.78589	0.115256	1.08515	0.399673	1.13768	0.233895
b0471	ybaB	0.771373	0.0942387	1.0385	0.801915	0.948553	0.739722
b0473	htpG	1.27775	0.114209	1.08177	0.441604	1.04059	0.748564
b0474	adk	0.930063	0.575158	0.915353	0.446228	0.890137	0.354425
b0477	gsk	1.32455	0.147356	1.16611	0.252505	1.01762	0.920771
b0478	ybaL	0.842705	0.500178	1.28619	0.107443
b0480	ushA	0.793829	0.160648	0.74391	0.0364874	0.94829	0.664938
b0481	ybaK	0.581963	0.0177648	0.963863	0.786581	0.935948	0.610512
b0483	ybaQ	0.437605	0.0298012
b0484	copA	1.14806	0.455952			0.938677	0.801687
b0485	glsA1	0.960395	0.88317	0.88093	0.48759	1.09422	0.656784
b0487	cueR	0.973802	0.887147	1.46998	0.060758	0.868622	0.491795
b0490	ybbL	0.899565	0.726648	0.604997	0.0242796
b0492	ybbN	0.906136	0.522161	1.29738	0.161024	1.06533	0.604965
b0494	tesA	0.893166	0.52974	0.554631	0.002524	0.709463	0.11478
b0503	selU	1.85922	0.0185427	1.69138	0.0042197	1.6881	0.0067334
b0506	allR	0.729409	0.0501679	0.830355	0.165035	1.13634	0.261625
b0515	allE	0.738515	0.368258	0.513558	0.0126407	0.87043	0.316965
b0522	purK	0.73433	0.102542	1.12062	0.238391	1.19342	0.152307
b0523	purE	0.678302	0.0381276	1.16248	0.331978	1.11203	0.33095
b0525	ppiB	0.862263	0.364098	0.970634	0.844144	0.958998	0.703256
b0526	cysS	1.01255	0.937463	1.19408	0.0991984	1.17977	0.175064
b0528	ybcJ	0.797414	0.159294	0.994539	0.97006	1.04921	0.830826
b0529	folD	0.675909	0.0532641	1.03491	0.7275	1.12537	0.311883
b0565	ompT	0.687866	0.0956688	0.449627	0.0162757	0.439581	0.0069935
b0571	cusR	0.602987	0.0344331	1.79651	0.0244779
b0577	ybdG	0.968215	0.890813	1.23294	0.237025	1.51929	0.0200685
b0578	nfnB	1.74836	0.0172507	1.71083	0.002829	1.80951	0.0046925
b0579	ybdF	0.604787	0.0599824	0.756232	0.0821737	1.17446	0.506467
b0586	entF	0.91048	0.895317
b0596	entA	1.70126	0.0381276
b0599	ybdH	0.667158	0.551397	0.275343	0.0007221	0.601902	0.107448
b0600	ybdL	0.52617	0.128141	0.51203	0.0033516	1.14306	0.488582
b0604	dsbG	0.930643	0.742521			0.886935	0.324841
b0605	ahpC	1.07953	0.64864	0.929225	0.472819	0.918403	0.431346
b0606	ahpF	1.00605	0.978234	0.804297	0.088799	0.635736	0.0059021
b0607	uspG	0.874118	0.516666	0.902939	0.589268	2.01698	0.0187122
b0610	rnk	1.00459	0.987189	1.1152	0.483405	1.10183	0.687333
b0611	rna	1.29047	0.246361	1.0385	0.851282	0.828745	0.458932
b0614	citX	1.26953	0.179156	3.10954	0.0010339	4.90754	0.0015193
b0615	citF	1.24229	0.21949	2.14831	0.0007815	3.63562	0.0001626
b0616	citE	1.34062	0.136106	2.43075	0.0015334	4.36294	0.0001626
b0617	citD	1.34854	0.102329	3.34012	0.0014322	5.17838	0.0001626
b0618	citC	1.43127	0.200629	12.9933	0.0004254	3.38205	0.0158501
b0620	dpiA	0.874239	0.372836	1.49723	0.0208498	1.34443	0.449001
b0623	cspE	0.518674	0.013254	1.6922	0.0102526	1.06032	0.598499
b0628	lipA	1.2585	0.236352	2.29215	0.0007815	1.23225	0.237788
b0630	lipB	0.67371	0.0942387	1.18649	0.109032	0.981391	0.927266
b0631	ybeD	1.20966	0.517086	1.00535	0.979191	0.81006	0.17141
b0632	dacA	1.47131	0.0850621	1.49278	0.0073323	1.8119	0.0075829
b0636	rlmH	0.838161	0.320157
b0637	rsfA	1.29495	0.120745	1.94598	0.0022565	1.37326	0.0287417
b0640	holA	0.840955	0.217957	1.19648	0.217932	1.17887	0.323521
b0642	leuS	0.99385	0.971307	1.03627	0.774942	1.11822	0.31739
b0643	ybeL	0.954423	0.75645	0.930514	0.591642	1.26208	0.061112
b0651	rihA	1.42563	0.114612	0.802459	0.0768848	0.619897	0.0131428
b0655	gltI	1.64752	0.0631982	0.486159	0.0008752	0.875573	0.63352
b0658	corC	0.880869	0.410523	0.843114	0.155868	0.823192	0.193805
b0659	ybeY	0.80905	0.322956	0.845631	0.492298	0.925818	0.656815
b0660	ybeZ	0.799295	0.141771	0.817959	0.072171	0.802181	0.0934468
b0661	miaB	1.05914	0.697447	1.85536	0.0016631	1.45286	0.0420144
b0662	ubiF	0.890261	0.525029	1.28032	0.112076	1.86296	0.052629
b0674	asnB	0.847744	0.372836	0.527448	0.0014824	0.885583	0.590252
b0675	nagD	0.924215	0.561334	0.916496	0.45722	0.986028	0.935352
b0676	nagC	0.87436	0.338433	0.836594	0.0824875	0.839033	0.180396
b0677	nagA	0.950396	0.773331	1.0372	0.757928	0.872665	0.296198
b0678	nagB	0.837348	0.477556	0.999376	0.997364	1.24677	0.406255
b0680	glnS	1.23311	0.141229	1.34695	0.0174955	1.24298	0.0981109
b0683	fur	0.969962	0.860086	1.00361	0.976495	0.921911	0.434673
b0684	fldA	1.2531	0.186503	1.21201	0.13907	1.12202	0.535217
b0685	ybfE	0.943111	0.808571	1.7469	0.0156719	1.11226	0.739491
b0686	ybfF	0.750592	0.0637256	0.917195	0.401716	0.85696	0.228595
b0687	seqA	0.432209	0.0056382	1.05519	0.663674	1.16135	0.370581
b0688	pgm	0.734635	0.0489095	0.738567	0.0258693	0.942915	0.590252
b0710	ybgI	0.795095	0.179156	0.747736	0.0409723	0.702028	0.0287848
b0712	ybgK	0.644477	0.0285012	0.560855	0.0008909	0.778571	0.0473143
b0713	ybgL	0.656788	0.179156	0.556094	0.0033516	0.663607	0.0169745
b0714	nei	0.759067	0.114612	1.14013	0.449029	1.05475	0.725021
b0720	gltA	1.15141	0.656282	0.146981	0.0014251	0.138879	0.0005066
b0723	sdhA	1.85459	0.0155421	0.915353	0.575992	0.907897	0.453036
b0724	sdhB	1.59549	0.0629855	0.877092	0.308702	0.863938	0.681861
b0726	sucA	0.932645	0.661492	0.834394	0.167137	0.867178	0.253862
b0727	sucB	0.944354	0.677948	0.834914	0.127902	0.877153	0.357306
b0728	sucC	1.14409	0.361085	0.961261	0.752594	0.937246	0.559825
b0729	sucD	1.15845	0.269708	0.902876	0.376823	0.952242	0.672396
b0730	mngR	1.05687	0.862662	1.17723	0.374697
b0733	cydA	1.16611	0.544871	0.646132	0.0255569	0.583822	0.0419089
b0734	cydB	1.232	0.367983	0.841888	0.337687	0.738976	0.0923086
b0737	tolQ	1.01354	0.960623	1.17332	0.208868
b0740	tolB	0.970433	0.887147	1.49869	0.0052437	1.25815	0.180396
b0742	ybgF	1.99917	0.0177648	2.5926	0.0007221	1.46226	0.0307888
b0750	nadA	1.34127	0.294365	0.569315	0.0369874	1.42385	0.147316
b0754	aroG	0.635296	0.032054	0.416186	0.0002937	0.551564	0.0034521
b0755	gpmA	0.966606	0.857039	0.710645	0.0227147	0.765673	0.0910842
b0756	galM	0.981731	0.904576	0.661677	0.0259	0.975626	0.890122
b0757	galK	1.49154	0.326086	1.78794	0.0194123	1.13069	0.544695
b0758	galT	1.34611	0.305204	1.64764	0.0234793	1.28307	0.260562
b0759	galE	1.04398	0.834934	1.55617	0.0259484	1.3297	0.158018
b0760	modF	0.744994	0.133523	0.614293	0.0063601	0.674738	0.308324
b0761	modE	0.751998	0.221472	1.1846	0.138447	1.16046	0.324841
b0763	modA	1.63569	0.0650227	0.12737	0.0003856	0.0896968	0.0001626
b0766	ybhA	1.19491	0.273775	1.89487	0.0017316	2.8479	0.015984
b0767	pgl	0.865977	0.426069	0.735247	0.0118159	0.81124	0.229221
b0771	ybhJ	0.663331	0.466376
b0773	ybhB	1.47887	0.0871796	1.77375	0.0137881	1.73893	0.0119976
b0774	bioA	2.06408	0.0313223	2.35659	0.0010178	1.53954	0.0540613
b0775	bioB	3.08378	0.004606	3.52739	0.0003226	1.03111	0.861298
b0776	bioF	2.10351	0.0139866	3.23194	0.0011017	2.06151	0.124887
b0778	bioD	2.61009	0.0070837	2.83707	0.0007616	1.5658	0.140433
b0779	uvrB	0.722966	0.0912696	1.73941	0.0070454	1.54264	0.0123333
b0780	ybhK	0.798132	0.42069	1.10244	0.494025
b0781	moaA	1.62079	0.0187642	1.47212	0.163227	1.06452	0.820848
b0782	moaB	1.22069	0.223598	0.973937	0.883865	1.05256	0.803202
b0783	moaC	1.23842	0.122986	1.18337	0.205403	1.19499	0.253862
b0784	moaD	1.20941	0.153471	1.28645	0.10223	1.12257	0.664483
b0785	moaE	1.06895	0.733526	0.888473	0.345211	0.954621	0.739714
b0797	rhlE	1.20715	0.304615	1.76908	0.0021168	1.352	0.0312101
b0800	ybiB	0.793939	0.175288	0.751008	0.0606383	0.913388	0.428383
b0801	ybiC	0.787745	0.109301	0.450688	0.0003698	0.6939	0.034062
b0802	ybiJ	2.06337	0.129591
b0807	rlmF	0.906199	0.581055	0.993024	0.963298	1.09073	0.52873
b0811	glnH	1.59859	0.273914	0.272684	0.0002775	1.57276	0.152835
b0812	dps	0.690159	0.156348	1.35079	0.12084	1.66844	0.0655938
b0814	ompX	1.93187	0.0073283	1.8221	0.011156	0.998615	0.994992
b0817	mntR	0.686533	0.114116	0.833815	0.188872	0.957935	0.876761
b0819	ybiS	0.657882	0.0283351	0.922231	0.381443	1.01094	0.960089
b0820	ybiT	1.00097	0.996642	1.07229	0.488255	1.03627	0.788791
b0821	ybiU	1.02612	0.938397			1.12787	0.656784
b0822	ybiV	0.882764	0.540695	0.785673	0.0933469	0.890137	0.296198
b0825	fsaA	1.0153	0.970819			0.809274	0.230664
b0826	moeB	1.15797	0.266362	1.01508	0.884788	1.04826	0.861298
b0827	moeA	1.10343	0.504884	1.0796	0.492445	0.971779	0.809162
b0828	iaaA	1.00849	0.977279	0.895956	0.520277	0.953563	0.679365
b0829	gsiA	1.32427	0.181891	0.700521	0.0055817
b0830	gsiB	1.24651	0.117764	0.715141	0.043975	0.634767	0.0069935
b0835	rimO	1.16127	0.499374	0.876545	0.436253	0.92089	0.596981
b0838	gstB	0.653881	0.0381276	0.573275	0.0067962	1.01826	0.909998
b0839	dacC	0.957537	0.819738	0.954952	0.734641	1.23808	0.091572
b0840	deoR	0.714448	0.0942387	1.19831	0.338372	1.06659	0.772572
b0844	ybjI	0.482968	0.0119429	0.713854	0.0334956	1.98371	0.113954
b0849	grxA	0.817505	0.363066	0.27191	0.001127
b0851	nfsA	3.85866	0.004606	4.03285	0.0002533	2.74328	0.0008171
b0852	rimK	2.17558	0.0233136	2.1486	0.0007616	2.25277	0.0017226
b0853	ybjN	1.75674	0.0283351	4.89633	0.0002937
b0860	artJ	1.10895	0.752542	0.0883822	7.28e-05	0.0912141	0.0001962
b0863	artI	1.43644	0.0394284	0.51645	0.0084426	0.343433	0.0026746
b0864	artP	1.16111	0.426069			0.467941	0.0153995
b0866	ybjQ	1.15533	0.369596	1.03183	0.851282	1.08915	0.603017
b0870	ltaE	0.730218	0.0525804	0.717226	0.0142734	0.978674	0.874999
b0871	poxB	1.12342	0.488045	0.98856	0.918856	1.06356	0.736111
b0872	hcr	1.27306	0.499614	1.23396	0.205403	0.858565	0.579477
b0873	hcp	1.57309	0.14139	1.38819	0.211566	1.0549	0.837577
b0876	ybjD	0.861725	0.314609	1.03498	0.815439	1.27801	0.160336
b0881	clpS	0.604787	0.310186
b0882	clpA	0.698339	0.143392	1.13934	0.541123	0.889459	0.535217
b0884	infA	1.02975	0.887147	1.24169	0.054491	1.0626	0.639575
b0886	cydC	0.844986	0.466638	1.17895	0.0968195	1.12194	0.532411
b0888	trxB	1.04746	0.748049	1.21546	0.0863514	1.15357	0.236877
b0889	lrp	0.665818	0.0270092	0.532222	0.003737	0.510258	0.0030482
b0890	ftsK	0.701298	0.0599824	0.764135	0.0476661	1.08515	0.425874
b0891	lolA	1.01649	0.921277	0.872726	0.265734	0.827539	0.304007
b0892	rarA	0.817675	0.175172	1.02038	0.855126	1.28708	0.0971824
b0893	serS	0.767905	0.216974	0.613357	0.0017403	0.614293	0.0072784
b0894	dmsA	1.81416	0.019597	2.4326	0.0008732	2.05082	0.000884
b0895	dmsB	1.35313	0.195814	1.38386	0.132634	1.85395	0.0039616
b0897	ycaC	0.739335	0.316678	0.987532	0.927066	1.09021	0.688998
b0902	pflA	1.03483	0.857039	1.63388	0.0124555	1.5606	0.0173324
b0903	pflB	1.88818	0.0188017	2.51159	0.0769795
b0905	ycaO	1.39678	0.0702032	1.20047	0.126451	1.04066	0.836631
b0907	serC	0.536779	0.0504481	0.480797	0.0015334	0.556595	0.0078381
b0908	aroA	0.586174	0.0312554	0.547792	0.001093	0.662228	0.015984
b0910	cmk	0.807257	0.116631	1.32915	0.0444644	1.14599	0.377829
b0911	rpsA	1.28174	0.107506	1.2735	0.0220526	0.991648	0.953152
b0912	ihfB	0.617709	0.0227183	0.845807	0.169405	1.10757	0.381148
b0914	msbA	1.4063	0.0785418	1.36547	0.0125612	1.16886	0.303355
b0917	ycaR	1.0511	0.885791			0.786217	0.148598
b0918	kdsB	0.776953	0.0839326	1.06467	0.554591	1.06629	0.568159
b0919	ycbJ	0.945795	0.779649	1.13493	0.265478	1.39474	0.0403307
b0921	smtA	0.661586	0.0545222	1.35454	0.0445744
b0922	mukF	0.86077	0.342672	1.3333	0.0327698	1.11651	0.34789
b0923	mukE	0.869827	0.338433	1.22586	0.125347	1.30324	0.198066
b0924	mukB	0.856248	0.232707	1.12008	0.243756	1.10757	0.365583
b0925	ycbB	0.997024	0.988301	1.0946	0.334689	1.60003	0.0153995
b0927	ycbL	0.892794	0.543526	1.17585	0.251033	1.04935	0.872852
b0928	aspC	0.766735	0.121473	0.742005	0.0143094	0.942785	0.659227
b0930	asnS	1.01748	0.911789	1.09073	0.402821	0.960129	0.726136
b0931	pncB	0.95429	0.749764	1.18896	0.0819301	1.49164	0.0090556
b0932	pepN	1.08035	0.558741	0.894529	0.355492	1.02555	0.890197
b0945	pyrD	0.711778	0.245598	1.32161	0.0731077	1.1653	0.31294
b0947	ycbX	0.856366	0.249139	0.84998	0.147162	1.05907	0.620913
b0948	rlmL	1.44393	0.0293991	1.58425	0.0082408	1.3435	0.0695524
b0949	uup	1.31276	0.0924321	1.59405	0.0043622	1.25771	0.158211
b0954	fabA	1.40639	0.0983253	1.24418	0.0799731	1.19972	0.271725
b0957	ompA	1.08388	0.575158	1.19848	0.0822094	0.826622	0.147576
b0961	yccF	1.10221	0.797064	1.47355	0.0344144
b0962	helD	0.49948	0.0270092	0.664804	0.006533	1.46612	0.290805
b0963	mgsA	0.820969	0.250221	0.720065	0.0238891	0.723869	0.0732277
b0965	yccU	0.787635	0.0960001	1.10711	0.3969	1.09376	0.543852
b0967	rlmI	1.43286	0.0293991	1.44573	0.00516	1.45589	0.0279325
b0969	tusE	1.3744	0.160648	1.43167	0.0606383	1.27385	0.162683
b0973	hyaB	0.368184	0.0291676	0.691787	0.136848	0.83613	0.401284
b0980	appA	1.01896	0.945856	0.904317	0.721264	1.06673	0.768602
b0990	cspG	0.753459	0.610379	0.468136	0.0145243	2.11917	0.434411
b0996	torC	1.29083	0.343511	0.958732	0.775311	1.43455	0.0296401
b0997	torA	1.37707	0.107086	1.41363	0.0191931	1.77916	0.0052122
b0999	cbpM	0.956343	0.942866	0.890693	0.740373
b1000	cbpA	0.810284	0.316678	0.881053	0.212292	0.865017	0.347461
b1002	agp	1.29927	0.499614	0.769344	0.131265	0.518243	0.0122199
b1003	yccJ	0.89969	0.581055	1.18641	0.265478	1.10719	0.630858
b1004	wrbA	1.07579	0.764883	1.09399	0.427745	0.954423	0.777805
b1033	ghrA	0.965468	0.819738	0.896267	0.307368	1.13367	0.324841
b1034	ycdX	1.15301	0.306836	1.02016	0.927437	0.896515	0.694057
b1035	ycdY	0.879344	0.303626	0.988012	0.925395	0.986438	0.933312
b1045	ymdB	0.692603	0.0366213	0.694093	0.0343769	0.83851	0.262432
b1048	mdoG	0.717873	0.0983253	0.979013	0.884826	0.941544	0.757887
b1049	mdoH	1.0743	0.709095	1.10796	0.420034
b1059	solA	0.743962	0.0820005	1.08403	0.514158	1.06747	0.549348
b1061	dinI	1.26786	0.448615	2.56525	0.0007616	1.33941	0.47742
b1062	pyrC	0.555054	0.0756498	0.533959	0.0042984	0.602486	0.0069521
b1064	grxB	0.992955	0.971307	0.602403	0.0164984	0.604201	0.0056127
b1066	rimJ	0.640291	0.0226688	1.0674	0.734641	1.53581	0.0674007
b1067	yceH	0.784475	0.201456	0.608488	0.0286301	1.10015	0.56169
b1068	yceM	0.890261	0.652522	0.714596	0.0449995	0.896205	0.520563
b1084	rne	1.0927	0.502677	1.20405	0.0851043	0.987259	0.931484
b1086	rluC	1.05738	0.700449	1.28396	0.0285006	0.997231	0.987731
b1087	yceF	0.756179	0.101423	0.854528	0.235017	1.02662	0.879868
b1088	yceD	1.21993	0.233949	1.24686	0.383337	0.956674	0.717209
b1089	rpmF	1.41627	0.116631	1.12756	0.339547	0.916178	0.61831
b1091	fabH	0.902501	0.513662	1.23046	0.0667344	1.10657	0.33095
b1092	fabD	0.932322	0.83198	1.09475	0.540624	1.13942	0.373763
b1093	fabG	0.923254	0.555136	1.17153	0.151585	1.23217	0.130454
b1094	acpP	1.10773	0.61417	1.18624	0.280617	0.833353	0.233895
b1095	fabF	1.00716	0.978234	1.3932	0.0285193	1.41559	0.040085
b1096	pabC	1.19342	0.478636	0.920953	0.512545	0.974207	0.909345
b1098	tmk	1.04514	0.800124	1.23508	0.068486	1.16239	0.247722
b1099	holB	0.893785	0.545848	1.00786	0.952865
b1100	ycfH	1.12163	0.428288	1.27642	0.0264881	1.24963	0.109856
b1101	cat	1.27174	0.359916	0.908778	0.412691	0.740412	0.0939203
b1103	hinT	0.855536	0.392134	0.918467	0.474964	1.36481	0.131798
b1105	lpoB	0.498823	0.0188017	0.350868	0.0004978	0.690637	0.0377998
b1107	nagZ	0.849391	0.411745	0.820059	0.0793744	0.976844	0.8845
b1108	ycfP	0.813379	0.183522	0.994608	0.968284	1.11365	0.668719
b1114	mfd	0.791082	0.106388	0.878735	0.205675	0.861248	0.340141
b1117	lolD	0.972116	0.903643	1.22425	0.231484	1.61945	0.0377998
b1119	nagK	0.653609	0.143445	0.515663	0.0006973	0.896267	0.355685
b1120	cobB	0.83047	0.277006	0.803183	0.0727182	0.903189	0.366802
b1123	potD	1.41059	0.0839326	0.849449	0.110836	0.737135	0.111804
b1126	potA	1.33682	0.141771	1.3763	0.0205731	1.4903	0.0686524
b1127	pepT	1.0519	0.775292	0.961927	0.753045	0.969827	0.808679
b1128	ycfD	0.879466	0.397065	0.919423	0.459281	0.978538	0.918389
b1130	phoP	0.83915	0.190626	0.827138	0.0624638	1.03828	0.743496
b1131	purB	0.961461	0.872959	1.1805	0.0989554	0.928002	0.557048
b1132	hflD	1.46388	0.176053
b1133	mnmA	1.35023	0.252511	1.34416	0.0279899	0.979488	0.876086
b1134	nudJ	1.10466	0.47306	1.04993	0.676137	1.01312	0.935352
b1135	rluE	1.26541	0.226039	1.37354	0.0744745	1.03455	0.876086
b1136	icd	1.14806	0.484	0.690015	0.0136467	0.550533	0.0049033
b1145	cohE	0.6952	0.114612
b1147	ymfL	1.39494	0.643783	1.45448	0.205403
b1171	ymgD	0.778031	0.213019	1.05329	0.700113	0.706127	0.0160082
b1172	ymgG	0.489133	0.0407288	1.20865	0.193356	0.934781	0.904682
b1174	minE	0.494348	0.0283351	0.52239	0.0043409	0.89888	0.499579
b1175	minD	0.476517	0.0141033	0.576663	0.0028841	0.986369	0.973229
b1176	minC	0.572005	0.0203316
b1179	ycgL	0.764135	0.141229	0.871698	0.154542	1.04522	0.745865
b1180	ycgM	0.803127	0.339418	0.462011	0.001093	0.681176	0.11478
b1183	umuD	1.5593	0.357093	7.34876	0.0002533	2.18677	0.0396097
b1187	fadR	0.885215	0.517253	1.16336	0.163667	1.09817	0.596217
b1189	dadA	1.03161	0.889102	0.721214	0.0708262	1.37993	0.271725
b1190	dadX	0.869827	0.663891	0.425904	0.0092745	0.741388	0.217678
b1192	ldcA	0.758962	0.145011	0.656515	0.0075906	0.765089	0.0523214
b1197	treA	0.960528	0.797064	0.606719	0.0025478	0.768171	0.10448
b1198	dhaM	0.394966	0.0127073	0.420681	0.0003858	0.619167	0.0260937
b1199	dhaL	0.37436	0.00723	0.362035	0.0002937	0.570263	0.0055784
b1200	dhaK	0.370874	0.0070837	0.38907	0.0003801	0.478835	0.0018338
b1201	dhaR	0.990824	0.976609
b1203	engD	1.08343	0.581055	1.52172	0.0085308	1.36831	0.0298236
b1204	pth	1.0746	0.793987	1.35407	0.0196777	1.05227	0.796595
b1207	prs	0.616084	0.0596941	0.683399	0.0132266	0.709611	0.0185642
b1208	ispE	0.782249	0.1186	0.823591	0.159988
b1210	hemA	0.990068	0.986286
b1211	prfA	0.999515	0.997941	1.06777	0.558738	1.06091	0.644765
b1212	prmC	0.891929	0.531507	1.17731	0.101154	1.26164	0.16617
b1215	kdsA	0.833758	0.222228	1.08854	0.581867	1.12443	0.353541
b1219	ychN	0.879649	0.416289	0.84113	0.113853	0.78122	0.0416181
b1221	narL	0.883744	0.498492	0.716233	0.0095325	0.770892	0.0713327
b1223	narK	1.99958	0.0753315	2.04302	0.0092121
b1224	narG	1.1607	0.55481	0.830988	0.263467	1.03097	0.871653
b1225	narH	1.14981	0.610379	0.671659	0.114088	0.968484	0.871653
b1226	narJ	1.09741	0.652522	0.96674	0.811819	0.806306	0.229249
b1232	purU	0.91834	0.517086	1.05981	0.635053	1.00842	0.953152
b1233	ychJ	0.564052	0.0166793	0.677269	0.0208498	0.83915	0.518272
b1236	galU	0.596172	0.0283351	0.811015	0.0707046	1.12514	0.592758
b1237	hns	0.771961	0.173258	0.770999	0.120517	1.07788	0.596217
b1238	tdk	0.975491	0.867304	1.20097	0.340049	1.22035	0.391392
b1241	adhE	0.554785	0.0629855	0.421148	0.0007664	0.505401	0.0069011
b1243	oppA	0.833873	0.377167	0.516342	0.002829	0.667898	0.0192768
b1245	oppC	0.943438	0.890813	0.456473	0.0142734	0.65189	0.0936084
b1246	oppD	1.02555	0.915805	0.61506	0.0033896	1.12685	0.554938
b1247	oppF	0.760648	0.335293	0.694622	0.0082615	0.949079	0.777805
b1248	yciU	0.927616	0.709095	0.931224	0.659586	1.83541	0.0308145
b1250	kch	0.567897	0.0166793	0.753511	0.109437
b1251	yciI	0.566324	0.0221886	0.441841	0.0004254	0.908463	0.639575
b1253	yciA	0.807649	0.174703	1.05694	0.701163	1.0179	0.909345
b1257	yciE	0.732855	0.147356	0.562646	0.0180451	0.665218	0.033244
b1258	yciF	0.919614	0.677948	0.544838	0.0015953	0.592546	0.0396097
b1260	trpA	1.44303	0.128441	0.368951	0.0098745	0.466614	0.0014813
b1261	trpB	1.36169	0.385917	0.291163	0.0006378	0.342435	0.0002619
b1262	trpC	1.23636	0.368258	0.287553	0.0009531	0.414057	0.0003031
b1263	trpD	1.41598	0.307246	0.517346	0.0137549	0.464291	0.014246
b1264	trpE	1.23294	0.489937	0.382068	0.0046754	0.365185	0.0015193
b1267	yciO	1.07743	0.56821	1.13124	0.412691	0.840489	0.365583
b1269	rluB	1.13847	0.416289	1.45953	0.0201574	1.26786	0.108039
b1271	yciK	0.822621	0.175451	0.959131	0.745072	1.07766	0.532411
b1272	sohB	0.692411	0.214658	0.997992	0.988597	1.26348	0.156775
b1273	yciN	1.02449	0.90279	1.61161	0.0232291	1.53773	0.0295902
b1274	topA	0.904129	0.516666	1.01741	0.866441	1.1186	0.425107
b1275	cysB	0.578064	0.014738	0.630907	0.0095563	0.747528	0.0472714
b1276	acnA	1.2676	0.127859	0.651167	0.0168402	0.599653	0.0115087
b1277	ribA	1.34948	0.174703	1.13281	0.215048	0.978199	0.876086
b1281	pyrF	1.10926	0.69152	1.53943	0.0069867	1.24427	0.0685464
b1282	yciH	1.49858	0.0812006	1.44854	0.0122576	1.29558	0.0732277
b1284	yciT	0.755184	0.153471	0.862383	0.166151	1.0949	0.685027
b1286	rnb	0.747995	0.113066	0.880808	0.220784	0.802237	0.0850573
b1287	yciW	1.09119	0.890563
b1288	fabI	0.906827	0.586955	1.04594	0.721946	0.958134	0.714574
b1294	sapA	1.12936	0.338109	1.2511	0.110903	1.28538	0.0961613
b1300	puuC	0.736318	0.0638121	0.64287	0.167137
b1303	pspF	0.775339	0.149692	0.867719	0.485083	1.24022	0.168302
b1304	pspA	0.582892	0.104485	0.318419	0.0010077	0.442209	0.0545944
b1305	pspB	0.626853	0.145011	0.266074	0.0040147	0.403237	0.102159
b1308	pspE	1.96523	0.0270092	0.284717	0.0070113	0.374386	0.200569
b1321	ycjX	0.634328	0.19132	0.656288	0.0357715
b1323	tyrR	0.686295	0.0596941	0.867178	0.212567	0.837058	0.331176
b1324	tpx	0.911301	0.573427	0.663929	0.0194043	0.537039	0.0241267
b1325	ycjG	0.681271	0.237434	0.479798	0.0025926	0.58273	0.0334922
b1327	ycjY	0.832833	0.273722	0.926524	0.814554	1.20681	0.242978
b1329	mppA	0.91548	0.614364	0.59021	0.0129113	0.740412	0.0472714
b1333	uspE	0.53108	0.0143847	0.536184	0.0014251	0.803127	0.217678
b1334	fnr	0.862861	0.397016	0.802292	0.161418	0.7103	0.0281477
b1335	ogt	1.00661	0.984217
b1340	smrA	1.37841	0.0918998	2.21376	0.0008909	1.84459	0.0159574
b1344	ttcA	1.2928	0.34487	1.62981	0.0084758	1.173	0.261543
b1372	stfR	0.743188	0.142791
b1376	uspF	0.641491	0.0381276	0.462364	0.002524	0.822849	0.220236
b1378	ydbK	1.28449	0.104484	1.33081	0.0258236	1.30324	0.0814245
b1400	paaY	0.998961	0.997941
b1406	ydbC	0.7635	0.160648	0.473981	0.0007815	0.654561	0.0123333
b1412	azoR	1.1855	0.450096	1.25911	0.185601	1.16732	0.361478
b1413	hrpA	1.22323	0.212434	1.19615	0.0947315	0.973127	0.899752
b1414	ydcF	0.716878	0.072408	0.728146	0.159841	1.00028	0.998404
b1415	aldA	1.90845	0.04813	1.0362	0.865042	0.651619	0.0526243
b1424	mdoD	0.745872	0.0569317	0.937506	0.680067	1.26989	0.141698
b1426	ydcH	0.999238	0.998306	0.345774	0.0027445	0.841654	0.589579
b1427	rimL	1.04906	0.794936	0.817165	0.0656689	0.716034	0.0423271
b1430	tehB	1.14061	0.479439	0.994815	0.968545	0.902438	0.565612
b1435	ydcP	0.986575	0.968631	0.952968	0.706473	1.11419	0.857128
b1446	ydcY	0.83729	0.460458	0.850274	0.239859	1.0274	0.904607
b1448	mnaT	0.64797	0.786905			0.918213	0.722495
b1449	curA	0.938481	0.658857	0.972183	0.775748	0.90532	0.406255
b1452	yncE	1.96741	0.0166793	1.56645	0.0197962	1.69996	0.0795179
b1464	yddE	0.827712	0.256038	0.756232	0.0356981	1.02108	0.927266
b1474	fdnG	1.44985	0.416289	1.92599	0.0398214	0.738618	0.431696
b1475	fdnH	1.71975	0.0892532			1.39339	0.0685052
b1477	yddM	0.607982	0.104485	0.924087	0.643242	2.28438	0.0075896
b1479	maeA	1.11613	0.38509	1.15725	0.19246	1.09316	0.400611
b1480	sra	0.590496	0.070864	1.28788	0.0281992	0.906953	0.546428
b1482	osmC	0.587679	0.032054	0.466969	0.0007616	0.765195	0.174191
b1492	gadC	0.882275	0.677266	0.620112	0.0726654	0.884295	0.739722
b1493	gadB	0.741388	0.256038	0.572521	0.0450007	0.607055	0.0588021
b1498	ydeN	1.24479	0.55171	0.677362	0.251033	0.541525	0.0187122
b1517	lsrF	1.26505	0.477556	0.63402	0.0044262	0.812478	0.221233
b1519	tam	1.11396	0.52342	1.00049	0.997364	1.20072	0.33295
b1521	uxaB	1.11938	0.773581	0.628202	0.179413	0.68179	0.170112
b1524	glsA2	0.965468	0.835736	1.34593	0.0235823	1.26173	0.166349
b1525	sad	1.13642	0.384848	0.820912	0.100715	0.651483	0.0274194
b1530	marR	4.27671	0.014479	5.6962	0.013207	5.4634	0.0015669
b1537	ydeJ	0.309112	0.0127073	0.693708	0.0694051
b1538	dcp	0.998199	0.993109	0.794985	0.0659014	0.709758	0.0133434
b1539	ydfG	0.729662	0.0951795	0.453257	0.0013586	0.457613	0.0018763
b1540	ydfH	0.816769	0.452384	0.815242	0.15788	0.784965	0.111168
b1541	ydfZ	1.22323	0.484079	1.6513	0.109538	0.376729	0.0009303
b1550	gnsB	0.774051	0.177758	0.879588	0.296052	0.848802	0.229249
b1564	relB	0.864597	0.38651	0.776254	0.0257584	0.696068	0.0521105
b1580	rspB	1.01277	0.981857	0.886075	0.583578	1.10842	0.743496
b1581	rspA	1.01974	0.954889	0.822735	0.584037	0.978403	0.953152
b1584	speG	0.545443	0.0293991	0.568054	0.0455647	0.798575	0.10907
b1586	ynfD	1.36462	0.277006	0.45172	0.0007616
b1587	ynfE	0.996471	0.990742	1.03326	0.901365
b1588	ynfF	1.41598	0.0890112	2.10366	0.0373568	3.23844	0.0029388
b1589	ynfG	1.22987	0.133458	1.53666	0.17707	4.42047	0.012264
b1591	dmsD	0.808713	0.47306
b1593	bioD2	0.862861	0.417804	0.911617	0.334999	0.69684	0.0226636
b1602	pntB	0.913451	0.82902	0.812534	0.100837	1.03692	0.889974
b1603	pntA	0.845396	0.455952	0.720565	0.0146747	0.956741	0.820076
b1604	ydgH	0.844225	0.231638	0.821083	0.0620841	0.729409	0.0259313
b1608	rstA	0.744787	0.216974	0.728146	0.0216868	0.837871	0.488648
b1610	tus	0.853344	0.313129	1.01663	0.896765	0.986917	0.97842
b1611	fumC	2.77522	0.0146676	2.15711	0.0026536	2.53099	0.0009303
b1612	fumA	1.31503	0.107506	0.715935	0.0560775	0.498443	0.0050209
b1613	manA	0.746493	0.107506	0.670682	0.0066504	0.793059	0.0597876
b1614	ydgA	0.931999	0.689767	0.888596	0.459281	0.995091	0.978657
b1617	uidA	1.47867	0.386788	1.21782	0.676044	1.14615	0.893471
b1618	uidR	0.692747	0.0942387	0.84998	0.132969	0.983638	0.910282
b1619	hdhA	1.18247	0.304615	1.00514	0.970619	1.09096	0.592758
b1622	malY	0.724622	0.0557237	0.725376	0.092189	0.998545	0.994696
b1623	add	3.31889	0.0070837	2.66032	0.001363	2.10191	0.0049033
b1624	ydgJ	0.515806	0.0193147	0.454106	0.011156	0.805301	0.125475
b1625	cnu	0.786599	0.274138	0.861128	0.542417
b1629	rnfC	1.65898	0.145011
b1635	gst	0.801625	0.305621	0.519466	0.0010369	0.768597	0.061112
b1636	pdxY	0.844986	0.424555	1.08538	0.518737	1.27306	0.147576
b1637	tyrS	0.750436	0.109519	0.796806	0.0340389	0.834278	0.139329
b1638	pdxH	0.914655	0.522161	1.07983	0.441604	1.23773	0.0885771
b1640	anmK	0.71842	0.069736	0.878187	0.424139	1.17016	0.467928
b1641	slyB	0.654788	0.0518207	0.490798	0.0006378	0.506488	0.0049033
b1642	slyA	0.802404	0.191747	0.586702	0.0021517	0.740874	0.112441
b1646	sodC	0.999238	0.998306	0.425284	0.0020496	0.554285	0.0073347
b1649	nemR	0.731941	0.416289	2.21852	0.0139795	1.71309	0.0487178
b1650	nemA	0.634635	0.161694	5.00268	0.0001109	3.80897	0.0015669
b1651	gloA	1.00779	0.976609	0.848038	0.358917	0.914465	0.584998
b1652	rnt	0.886689	0.551581	0.986643	0.924098	1.07073	0.61452
b1654	grxD	1.12451	0.524192	1.15477	0.310143	1.13186	0.374285
b1656	sodB	1.0714	0.790254	1.0018	0.992864	0.947042	0.7826
b1658	purR	0.833931	0.45929	0.813943	0.0522299	0.940565	0.592758
b1659	ydhB	0.966338	0.857039	2.00973	0.0170735
b1661	cfa	0.656561	0.119484	1.53113	0.0488429	0.783334	0.391392
b1662	ribC	0.786981	0.179156	0.572759	0.0013997	0.681082	0.0212842
b1664	ydhQ	0.779705	0.102542	0.925818	0.525956	1.11985	0.639575
b1667	ydhR	0.89751	0.463324	0.645147	0.0164742	0.613102	0.0054672
b1668	ydhS	0.684584	0.153909
b1673	ydhV	0.727037	0.147516			1.50493	0.126996
b1676	pykF	1.06142	0.723713	1.00605	0.95996	0.906513	0.429417
b1677	lpp	1.00368	0.990115	0.54025	0.0069158	0.423373	0.0015669
b1678	ynhG	0.960262	0.807265	0.634064	0.008822	0.862323	0.254743
b1680	sufS	0.920188	0.643783	0.715538	0.0573215	0.861367	0.310191
b1681	sufD	0.813548	0.169573	0.870852	0.345751	1.08643	0.528604
b1682	sufC	0.841596	0.233913	1.08065	0.659878	1.08749	0.527029
b1683	sufB	0.879527	0.449344	0.893042	0.288752	1.10765	0.391719
b1685	ydiH	0.881114	0.596226	1.63569	0.0129125	2.01894	0.0092309
b1686	menI	0.729106	0.095299	0.67882	0.0055275	0.878857	0.406193
b1687	ydiJ	0.724973	0.219591	0.668917	0.0145243	0.900564	0.502057
b1693	aroD	0.583215	0.0196303	0.575226	0.0016025	0.807369	0.232249
b1702	pps	0.491581	0.0203316	0.350528	0.0004254	0.574987	0.0141528
b1703	ppsR	0.498132	0.0532641	0.417081	0.0008504	1.07699	0.769918
b1704	aroH	0.965133	0.82902	0.837639	0.0868197	0.67882	0.0186331
b1710	btuE	0.63187	0.0203316	0.771587	0.0477032	0.922934	0.514471
b1712	ihfA	0.58528	0.013254	0.849449	0.228098	0.924215	0.534278
b1713	pheT	1.06851	0.648257	0.875209	0.324163	0.872242	0.320768
b1714	pheS	1.11381	0.489937	0.880869	0.332365	0.86814	0.271725
b1716	rplT	1.36689	0.142939	1.48113	0.0168402	0.979964	0.894674
b1718	infC	0.786217	0.260746	0.90796	0.348579	0.798188	0.0707915
b1719	thrS	0.990617	0.955143	1.41863	0.0286265	1.71155	0.0039671
b1723	pfkB	0.990412	0.966767	1.05988	0.598829	0.89695	0.31983
b1725	yniA	0.569592	0.0127073	0.694574	0.0256551	0.853877	0.373069
b1727	yniC	0.660394	0.0594446	0.674458	0.0187467	0.776254	0.0588021
b1729	ydjN	1.22816	0.428288	1.02626	0.857474	0.721564	0.114598
b1732	katE	0.703099	0.141229	0.377147	0.0019119	0.4826	0.009752
b1733	chbG	0.504491	0.0366856	0.544461	0.0034708	0.744426	0.0403307
b1740	nadE	0.752467	0.0934138	0.641091	0.0036124	0.691164	0.034062
b1743	spy	1.39997	0.159294	1.36756	0.0142993	1.20823	0.581484
b1746	astD	2.09682	0.29128	1.15597	0.803273	2.02708	0.317105
b1748	astC	1.90924	0.30799	1.25884	0.59336	2.76792	0.157813
b1749	xthA	0.966673	0.862376	1.03133	0.745505	1.1429	0.259257
b1754	ynjB	0.879344	0.432529	0.617624	0.0034499	0.656879	0.0094802
b1757	ynjE	1.30912	0.152956	0.992473	0.954565	0.698001	0.0721796
b1761	gdhA	0.740669	0.460273	0.148641	0.0008032	0.197867	0.0009415
b1764	selD	0.825763	0.298295	0.905948	0.364165	0.763394	0.11398
b1765	ydjA	0.697807	0.0870403	0.466581	0.0014969	0.480231	0.0053023
b1767	ansA	0.841538	0.500003	1.01248	0.925395	0.88307	0.353777
b1770	ydjF	0.92974	0.768039	1.54007	0.0135038	1.2131	0.135381
b1778	msrB	1.20857	0.343511	0.678678	0.0308071	0.595428	0.0061479
b1779	gapA	0.941478	0.748049	0.694766	0.0330725	0.72618	0.0623813
b1780	yeaD	1.1653	0.463762	0.829032	0.102819	0.98808	0.935352
b1783	yeaG	0.588372	0.0501679	0.418036	0.0024129	1.46947	0.470199
b1787	yeaK	1.08192	0.653521	0.664804	0.0044379	0.678584	0.034062
b1792	yeaO	0.948027	0.776972	0.692363	0.0352199	1.01663	0.912561
b1794	yeaP	0.631082	0.0742401	0.631257	0.015939	0.958002	0.936278
b1800	dmlA	0.203415	0.004606	0.323626	0.0002596	1.00765	0.960872
b1804	rnd	0.949276	0.819738	1.55509	0.113882	1.47498	0.025533
b1807	tsaB	1.15805	0.403614	1.34826	0.0114076	1.074	0.549348
b1809	yoaB	0.808881	0.164293	0.867539	0.182588	0.981867	0.904682
b1810	yoaC	0.747891	0.484079
b1812	pabB	0.786762	0.194984	1.10397	0.538766	1.17495	0.406581
b1813	nudL	0.773568	0.56627	1.17699	0.292449	1.71582	0.0074443
b1814	sdaA	0.728449	0.0960001	1.18058	0.216998	1.30224	0.164996
b1817	manX	1.36632	0.150388	1.04326	0.808571	0.962328	0.869233
b1819	manZ	1.34183	0.104276	0.829377	0.199208	0.881236	0.679365
b1822	rlmA	1.0314	0.839541	1.22893	0.06065	1.03254	0.827305
b1823	cspC	0.441535	0.013254	0.582286	0.0068049	0.634108	0.015984
b1827	kdgR	0.781382	0.125332	0.975491	0.81525	0.930514	0.667441
b1829	htpX	1.32777	0.484079	1.61519	0.132969
b1830	prc	0.644209	0.0709977	0.989245	0.936119	1.10366	0.468882
b1831	proQ	1.00021	0.998306	1.59804	0.0043409	1.48185	0.0307888
b1832	msrC	0.755236	0.0774433	0.87618	0.35409	0.979692	0.91858
b1839	yebY	1.01713	0.971902	0.590005	0.072171
b1845	ptrB	0.546275	0.145011	0.67802	0.0765983	0.886873	0.630006
b1848	yebG	1.69902	0.231002	3.17092	0.0032282	1.13406	0.757086
b1849	purT	0.737697	0.0633622	1.24315	0.09906	1.42533	0.0284807
b1850	eda	1.14997	0.567266	2.5238	0.0025926	1.9472	0.0015961
b1851	edd	1.5015	0.032054	1.6271	0.0022774	1.15405	0.31983
b1852	zwf	1.37564	0.0779129	1.35548	0.034154	1.2158	0.204691
b1853	hexR	0.747839	0.177943	1.05132	0.800951	0.750436	0.286605
b1854	pykA	0.946058	0.704024	0.864657	0.12795	0.663607	0.0164328
b1860	ruvB	0.846159	0.520822	1.44143	0.034154	2.14935	0.202021
b1861	ruvA	0.739232	0.253096	1.08998	0.667544	1.02975	0.920771
b1864	yebC	1.36207	0.0881433	1.06326	0.509625	1.03498	0.825076
b1866	aspS	1.11977	0.428288	1.06844	0.498139	1.07118	0.542974
b1867	yecD	1.36472	0.2407	1.47243	0.0374469	1.79179	0.0109681
b1870	cmoA	0.961261	0.808259	1.33941	0.0696644	1.4026	0.0655938
b1871	cmoB	0.87843	0.528335	1.07059	0.598377	1.18633	0.18494
b1874	cutC	0.721214	0.0489095	0.676612	0.0077342	0.907268	0.590252
b1875	yecM	0.566599	0.0283351	0.662458	0.0045628	0.805357	0.171822
b1876	argS	1.17674	0.306836	1.22714	0.0647926	1.20205	0.162683
b1882	cheY	0.378168	0.127859	0.515484	0.0146965	0.568842	0.0048669
b1896	otsA	0.559923	0.0205386	0.966673	0.77613	0.900626	0.599729
b1897	otsB	0.815524	0.296569	0.574031	0.0144308	0.745562	0.200377
b1901	araF	1.18633	0.787698	0.842413	0.383907	0.87904	0.536835
b1902	ftnB	0.182973	0.0070837	0.327621	0.0037488
b1905	ftnA	1.02591	0.887147	0.87037	0.422669	0.956476	0.710885
b1908	yecA	0.570342	0.0110166	0.671752	0.0112472	1.62282	0.040085
b1913	uvrC	0.865197	0.653283	0.824676	0.145552	0.858387	0.473359
b1914	uvrY	0.565657	0.0366856	1.69925	0.0700113
b1915	yecF	0.854232	0.437627	1.39329	0.0416861
b1919	dcyD	1.08252	0.586379	1.02591	0.808571	0.810565	0.0915047
b1920	fliY	1.74146	0.0151696	0.900938	0.376201	0.423754	0.0006544
b1923	fliC	0.432179	0.486929
b1928	yedD	0.779759	0.305621	0.771694	0.377893
b1955	yedP	0.721014	0.142939	0.773086	0.0735341	0.906702	0.472146
b1961	dcm	0.875938	0.621402	1.19557	0.335081	1.51173	0.0259313
b1962	yedJ	0.72412	0.102796	0.688439	0.0457082	0.874906	0.245781
b1967	hchA	1.10275	0.486929	1.05694	0.761564	1.57778	0.0078419
b1976	mtfA	0.660761	0.0813553	0.703977	0.0164668	0.797303	0.14974
b1982	amn	0.889952	0.463324	0.551067	0.0021331	0.677034	0.015984
b1983	yeeN	1.01932	0.924094	0.730067	0.0483793	0.592793	0.004262
b1987	cbl	0.966673	0.876822	0.605123	0.0873554	1.7995	0.0530882
b1990	erfK	0.624209	0.019597	0.831046	0.0719422	1.41971	0.0173324
b1991	cobT	0.652523	0.035336	0.796861	0.0658815	1.02356	0.866957
b2000	flu	0.851749	0.481773	0.348565	0.0010339	0.535515	0.0084219
b2007	yeeX	0.599196	0.0405936	0.53333	0.0006378	0.624771	0.0083285
b2009	sbmC	0.805971	0.467852	0.845455	0.248002	1.16748	0.630858
b2011	sbcB	1.05482	0.796018	0.860233	0.287177	0.660486	0.0141646
b2016	yeeZ	0.750748	0.119038	0.769504	0.0178017	0.803572	0.202021
b2017	yefM	1.00452	0.992528	0.947501	0.624568
b2019	hisG	0.761069	0.0959702	0.690111	0.0571018	0.637766	0.0133678
b2020	hisD	0.754033	0.0596941	0.662504	0.0084426	0.687104	0.0327225
b2021	hisC	0.842355	0.180978	0.633888	0.0075189	0.603824	0.0147631
b2022	hisB	0.874179	0.396584	0.549084	0.0039744	0.754556	0.0623813
b2023	hisH	0.79664	0.341485	0.562763	0.0173387	0.665172	0.0237194
b2024	hisA	0.755341	0.0869742	0.57054	0.0082408	0.652342	0.027881
b2025	hisF	0.682878	0.0762042	0.636706	0.0187641	0.696937	0.0262672
b2026	hisI	0.936727	0.673272	0.657244	0.0094862	0.758541	0.112711
b2027	cld	0.84078	0.588607
b2029	gnd	0.749136	0.115141	0.675862	0.0141436	0.772122	0.0721796
b2034	wbbI	0.814846	0.517086	1.00814	0.954565	1.19234	0.300995
b2036	glf	0.859578	0.354208	0.823705	0.101156	0.707744	0.0479197
b2038	rfbC	0.828056	0.397016	0.749552	0.014117	0.795867	0.263203
b2039	rfbA	0.76913	0.145226	0.868802	0.132969	0.889028	0.351995
b2041	rfbB	0.812084	0.174703	0.960129	0.673546	0.826966	0.140433
b2042	galF	0.48562	0.0119429	0.716729	0.014087	0.885031	0.42042
b2065	dcd	0.897883	0.53723	0.625681	0.0166549	0.842939	0.174191
b2066	udk	1.18444	0.761136
b2069	yegD	1.06253	0.833276	1.13524	0.276426	1.27713	0.328199
b2079	baeR	0.857079	0.226039	1.045	0.627943	1.2373	0.17141
b2080	yegP	0.828573	0.198742	0.793554	0.0744745	0.802904	0.106645
b2081	yegQ	1.03821	0.819738	1.22502	0.0516138	1.14385	0.328322
b2091	gatD	1.24798	0.357084	0.404749	0.0063283	0.201926	0.000226
b2093	gatB	0.604662	0.0637256	0.200448	0.0018034	0.240082	0.0147841
b2094	gatA	0.871517	0.502677	0.254493	0.0010687	0.404946	0.0526414
b2095	gatZ	0.905508	0.685225	0.383421	0.0012204	0.393245	0.0005066
b2096	gatY	1.0503	0.886535	0.425108	0.0069158	0.490627	0.0014735
b2097	fbaB	0.732804	0.0666713	0.64158	0.0061558	0.868682	0.324841
b2099	yegU	0.777277	0.315547	0.879893	0.424139	0.908967	0.563028
b2103	thiD	1.37259	0.411964	0.999376	0.997364	0.993919	0.978657
b2104	thiM	1.16256	0.773581	1.23997	0.499697	0.718669	0.541244
b2107	rcnB	1.33719	0.124512	2.18374	0.0019603
b2113	mrp	0.83243	0.274708	1.05205	0.721732	1.00264	0.988246
b2114	metG	1.23251	0.122986	1.13918	0.359668	1.16199	0.17766
b2131	osmF	0.894591	0.581055	0.700278	0.0147516	0.746079	0.0992418
b2132	bglX	0.896702	0.410523	0.743188	0.0300299	0.990206	0.960089
b2133	dld	0.861367	0.441613	0.660623	0.014117	0.910733	0.534278
b2143	cdd	0.753145	0.0624669	0.677409	0.005578	0.629771	0.0259313
b2146	preT	0.768864	0.205008	0.424401	0.0021683	0.593862	0.0122199
b2147	preA	1.00856	0.971902	0.388773	0.0002596	0.379823	0.0009028
b2153	folE	0.91904	0.598166	0.745097	0.051749	0.75419	0.0923086
b2154	yeiG	0.908715	0.740428	0.522499	0.0021168	0.506277	0.0033237
b2157	yeiE	0.708186	0.124512	0.967209	0.852887
b2159	nfo	1.64764	0.0196463	2.79181	0.0014251	2.05922	0.0053666
b2167	fruA	0.529059	0.0366856	1.25649	0.442071
b2168	fruK	0.523224	0.0143847	1.11419	0.53366	1.74957	0.0167649
b2169	fruB	0.808713	0.314609	1.36065	0.115942	1.89002	0.0141528
b2171	yeiP	1.17381	0.330057	1.11775	0.315263	0.97124	0.865357
b2173	yeiR	2.31948	0.0056382	2.73872	0.0003514	2.73587	0.0084219
b2183	rsuA	0.818072	0.209123	1.13281	0.341961	1.18279	0.272721
b2185	rplY	1.45599	0.0591175	1.25171	0.0851043	0.858149	0.496174
b2186	yejK	0.830988	0.145226	1.11744	0.293222	1.00933	0.950589
b2187	yejL	1.24315	0.245598	1.26313	0.157488	1.05511	0.84681
b2193	narP	1.05892	0.798687	1.15349	0.171681	0.771801	0.0869725
b2203	napB	1.45186	0.295573
b2206	napA	1.27253	0.245598	1.36632	0.0451765	1.2683	0.136336
b2212	alkB	0.651393	0.0349206			1.67307	0.0775895
b2215	ompC	0.817052	0.509635	0.910291	0.377372	0.728298	0.0281493
b2216	rcsD	0.967142	0.867957	0.95767	0.784088
b2217	rcsB	0.718869	0.111191	1.43008	0.045024	1.0196	0.921832
b2220	atoC	0.766257	0.0983253			1.14504	0.573272
b2231	gyrA	1.11551	0.419026	1.37774	0.0080127	1.2447	0.0626742
b2232	ubiG	0.921656	0.601703	1.01939	0.922883	1.32482	0.300463
b2234	nrdA	1.53709	0.231638	2.18813	0.0067259	1.79539	0.148169
b2235	nrdB	1.1607	0.534852	1.78151	0.0099945	1.23114	0.279133
b2237	inaA	1.73917	0.0304635	1.93147	0.275622
b2239	glpQ	1.57483	0.0589022	0.930837	0.542763	0.655696	0.0141623
b2241	glpA	1.00556	0.977527	0.787472	0.0402598	0.819548	0.180396
b2242	glpB	0.948421	0.757899	0.798409	0.0367088	0.793169	0.0801085
b2243	glpC	1.01438	0.947346	0.851041	0.205675	0.974072	0.86184
b2249	yfaY	0.79852	0.10507	0.891619	0.363827	0.875209	0.260562
b2260	menE	1.33117	0.16218
b2261	menC	1.20397	0.417804	1.26357	0.0432514	1.25388	0.177339
b2262	menB	1.33598	0.135056	1.55251	0.0103543	1.34565	0.112112
b2264	menD	1.22323	0.278425	1.51246	0.0182206	1.40649	0.228595
b2265	menF	1.0643	0.614364	1.04073	0.716177	1.16377	0.350982
b2266	elaB	0.882948	0.502677	0.716382	0.0538478	0.88356	0.531394
b2267	elaA	0.938807	0.791803	1.14862	0.383907	0.920507	0.726854
b2268	rbn	1.17601	0.361963	0.977792	0.927066
b2281	nuoI	1.17007	0.400634	1.33127	0.0483065	1.40991	0.0275815
b2283	nuoG	1.21647	0.229522	1.44033	0.0137549	1.19077	0.124036
b2284	nuoF	1.23114	0.285573	1.79378	0.0038959	1.34779	0.0308592
b2286	nuoC	1.05629	0.707512	1.80213	0.0023913	1.82336	0.0294591
b2287	nuoB	1.07311	0.677266	2.15965	0.001093	1.71892	0.148741
b2288	nuoA	1.41392	0.0995219	1.20464	0.142345	1.26427	0.155951
b2289	lrhA	1.06083	0.849026	1.01861	0.925395	0.914338	0.596217
b2290	alaA	0.899752	0.551868	1.78732	0.0061558	1.96932	0.0230297
b2291	yfbR	0.659937	0.0520621	0.894157	0.50744	0.962061	0.772226
b2293	yfbT	0.797248	0.139978	0.746648	0.0483065	0.883989	0.448985
b2294	yfbU	0.949605	0.797064	0.772229	0.0232291	0.745769	0.0439634
b2297	pta	1.15661	0.417804	1.16239	0.259495	1.05878	0.679365
b2299	yfcD	0.901313	0.444028	1.70432	0.0156117	1.57385	0.0090282
b2300	yfcE	1.11327	0.417804	1.50932	0.0119959	1.03541	0.781917
b2301	yfcF	0.785237	0.277006	0.937441	0.663674	1.18723	0.157813
b2303	folX	0.751477	0.273245	0.921336	0.403009	1.0237	0.88806
b2304	yfcH	0.649139	0.04813	0.757753	0.0797063	0.973734	0.876086
b2309	hisJ	1.54489	0.0942387	0.206813	0.0002533	0.15058	0.0001626
b2310	argT	1.42326	0.517086	0.285963	0.0006378	0.649004	0.508217
b2312	purF	0.845631	0.205881	1.81164	0.0015222	1.64593	0.0154519
b2315	folC	0.978674	0.90876	1.50713	0.0170044	1.54778	0.0374682
b2316	accD	0.65497	0.0594446	1.12319	0.327246	1.02165	0.923975
b2318	truA	1.39455	0.0835311	1.49267	0.0268915	2.35202	0.238839
b2319	usg	1.19872	0.171931	1.59604	0.008822	1.40678	0.0163206
b2320	pdxB	0.9584	0.748049	1.00591	0.969768	1.00375	0.980452
b2323	fabB	0.711088	0.0594446	1.15757	0.199208	1.31513	0.040085
b2325	yfcL	0.796254	0.111291	1.48123	0.0146359	1.36623	0.0583738
b2329	aroC	0.904693	0.690168	0.796916	0.123111	0.766098	0.0891623
b2330	prmB	0.8204	0.419026	1.18288	0.167594	1.22927	0.0951384
b2331	smrB	1.15765	0.416289	1.78906	0.0080127	1.15253	0.860404
b2343	yfcZ	0.871637	0.377445	1.61911	0.129882	0.692987	0.109984
b2366	dsdA	0.81034	0.337951			1.2131	0.310191
b2369	evgA	0.88755	0.546458	0.73032	0.13736	1.44784	0.0625004
b2374	frc	1.7125	0.145226
b2375	yfdX	1.67215	0.280399	2.05951	0.0079164
b2379	alaC	0.587231	0.026675	1.17756	0.15788	1.17129	0.244104
b2381	ypdB	0.8461	0.261971	1.10175	0.360132	1.21335	0.251004
b2388	glk	0.826508	0.410573	0.497511	0.0010339	0.419546	0.0015669
b2400	gltX	1.05629	0.658857	1.24513	0.085542	1.18107	0.12823
b2411	ligA	0.864357	0.284007	1.41726	0.0257584	1.48566	0.0377998
b2414	cysK	1.17903	0.555018	0.862981	0.108769	0.550647	0.0057586
b2415	ptsH	0.993781	0.974831	0.843406	0.235017	0.788837	0.0964916
b2416	ptsI	0.80374	0.197387	0.88148	0.236991	1.12358	0.428812
b2417	crr	0.79935	0.248935	0.754713	0.0206539	0.859101	0.271725
b2418	pdxK	0.821026	0.136715	0.669845	0.0066927	1.00849	0.956529
b2421	cysM	0.781599	0.114426	0.913578	0.296052	0.831219	0.106186
b2422	cysA	2.56454	0.03203	1.12264	0.453803
b2425	cysP	1.40036	0.122986	0.999792	0.998313	0.624122	0.0094802
b2426	ucpA	0.869164	0.517086	1.00682	0.967239	1.10091	0.560713
b2428	murQ	0.968283	0.862662			1.01847	0.889974
b2431	yfeX	1.16959	0.500243	1.30468	0.0713631	1.38089	0.0513059
b2434	ypeA	0.833931	0.516825	0.962194	0.808571	1.38204	0.173576
b2435	amiA	1.299	0.141229	1.78571	0.0306457
b2436	hemF	1.06474	0.867304	0.985959	0.927066
b2439	eutL	0.910544	0.692068	1.00194	0.987387	0.965869	0.909393
b2440	eutC	0.889089	0.515207	0.98248	0.90359	1.25475	0.152835
b2441	eutB	0.945206	0.677266	0.882275	0.271622	1.31704	0.0760221
b2450	yffS	0.687771	0.0366856	0.736011	0.0113148	0.83822	0.18757
b2463	maeB	1.04145	0.819738	0.632659	0.0257584	0.792125	0.105418
b2464	talA	1.06128	0.78281	0.667112	0.0206539	0.766841	0.119679
b2465	tktB	0.780029	0.0912696	0.683304	0.0279062	0.730168	0.0536755
b2468	aegA	0.98678	0.937163	2.00653	0.0022774
b2471	yffB	0.602611	0.0621169	0.735756	0.0409723	0.705051	0.0212842
b2472	dapE	0.897634	0.602742	0.870008	0.243756	0.848449	0.33525
b2473	ypfH	0.918276	0.675879	1.72895	0.0022288	1.64251	0.0623813
b2475	ypfJ	0.857614	0.37269	0.797966	0.04104	1.07923	0.664605
b2476	purC	0.739386	0.0690095	1.22765	0.0590639	0.92383	0.657293
b2477	bamC	0.649724	0.487486	0.889891	0.57831	0.854469	0.434411
b2478	dapA	0.722565	0.0532322	0.786217	0.0415165	0.893352	0.323521
b2480	bcp	0.518135	0.0177648	0.551067	0.0022774	0.722966	0.0200685
b2494	yfgC	0.885952	0.559168	0.917513	0.481453	1.06349	0.703256
b2495	yfgD	0.888165	0.47306	1.0179	0.901725	1.13485	0.448181
b2496	hda	0.922615	0.706715	0.985481	0.95804	0.71668	0.13477
b2498	upp	0.769984	0.359916	0.883009	0.368827	0.834104	0.130454
b2499	purM	0.616341	0.0501679	1.33173	0.0792627	1.33867	0.0971824
b2500	purN	0.788509	0.136222	1.20706	0.0934985	1.36528	0.11478
b2501	ppk	0.927295	0.62027	1.13729	0.186189	1.35397	0.0268877
b2502	ppx	0.656015	0.0381276	1.83885	0.0016631	1.62372	0.0212842
b2507	guaA	1.56895	0.185773	1.71143	0.0098618	1.62981	0.0520902
b2508	guaB	1.93308	0.0500113	1.45286	0.0241312	1.12849	0.599123
b2509	xseA	0.78122	0.11923	0.873755	0.304366	0.851808	0.520066
b2511	der	0.836478	0.194984	1.36368	0.023864	1.30414	0.0403307
b2513	yfgM	1.23962	0.677266			0.92287	0.7927
b2514	hisS	0.913831	0.477556	1.14076	0.185571	1.07267	0.561222
b2515	ispG	0.916242	0.516825	1.15605	0.113853	1.07111	0.530465
b2516	rodZ	0.728348	0.102542	0.716382	0.0696609	1.00431	0.980658
b2517	rlmN	1.4209	0.046162	2.39263	0.0004539	1.51121	0.060785
b2518	ndk	1.60358	0.0366856	1.65634	0.0013997	0.884908	0.381117
b2521	sseA	0.754504	0.0912696	0.761386	0.0554141	1.02038	0.876761
b2522	sseB	1.6497	0.0249827	2.27584	0.0011729	1.64638	0.0059021
b2523	pepB	1.71975	0.0177648	1.97561	0.0004254	1.43048	0.0119939
b2524	iscX	1.68354	0.0673384
b2525	fdx	1.30586	0.383893	1.60859	0.0039122	1.63026	0.0440479
b2526	hscA	1.50473	0.0606206	1.67122	0.0012461	1.30985	0.0311145
b2527	hscB	1.46115	0.135056	1.41412	0.0340389	1.4651	0.0588021
b2528	iscA	2.99488	0.0056382	2.8566	0.0124203	0.808377	0.749272
b2529	iscU	1.87657	0.0177648	1.29406	0.0258215	0.849449	0.255727
b2530	iscS	1.6537	0.026675	1.67946	0.0019824	1.0796	0.544695
b2531	iscR	3.08913	0.0394693
b2532	trmJ	1.08207	0.575722	1.32345	0.0174097	1.03821	0.801151
b2533	suhB	0.880808	0.416289	1.25911	0.074815	1.00215	0.994742
b2551	glyA	0.893971	0.596776	0.729965	0.0537332	0.897572	0.417306
b2552	hmp	1.67923	0.0166793	1.33913	0.0533631	1.29352	0.438846
b2553	glnB	0.723467	0.0886605	1.19367	0.12795	1.23243	0.171822
b2554	glrR	0.722015	0.0762042	1.07743	0.649946	1.24462	0.333012
b2557	purL	0.7508	0.0797412	1.29756	0.0256551	1.37021	0.0377998
b2561	yfhH	0.740566	0.116631			0.690877	0.170112
b2563	acpS	0.565618	0.072408	0.876484	0.593907	1.00514	0.980658
b2564	pdxJ	0.839441	0.305589	0.613698	0.0069596	0.849626	0.201124
b2566	era	0.87321	0.394312	1.21361	0.229001	1.06673	0.765084
b2567	rnc	1.10512	0.653521	1.25362	0.0743204	1.15181	0.252977
b2569	lepA	0.734482	0.145139	1.2441	0.0851043	0.998476	0.994742
b2571	rseB	0.822792	0.159294	1.14655	0.15788	1.25119	0.10499
b2573	rpoE	0.845338	0.236352	1.15237	0.171264	1.3074	0.19214
b2574	nadB	1.16393	0.480101	0.545405	0.0011383	0.824619	0.208742
b2576	srmB	1.41873	0.0366443	1.93549	0.0008113	1.48093	0.0088546
b2579	grcA	1.10053	0.595313	1.83033	0.013207	0.681932	0.172973
b2580	ung	1.01932	0.938397	0.87321	0.192908	0.939653	0.75679
b2581	yfiF	1.12803	0.506524	1.14552	0.196131	1.10213	0.465659
b2582	trxC	1.00264	0.993109	1.51362	0.037913
b2585	pssA	0.815977	0.139046	1.13281	0.202868	1.25806	0.112184
b2592	clpB	1.0179	0.930972	0.901688	0.335122	0.754661	0.0699673
b2593	yfiH	0.859399	0.621678	0.879405	0.299926	0.809274	0.297618
b2594	rluD	0.924087	0.632637	1.18517	0.118861	0.885952	0.481543
b2597	raiA	1.66983	0.0500113	1.98908	0.0024754	1.33256	0.0490687
b2599	pheA	0.547678	0.0302263	1.03706	0.814754	0.945468	0.639575
b2600	tyrA	0.877943	0.581055	0.696744	0.0772205	0.711581	0.062346
b2601	aroF	0.777061	0.438078	0.587312	0.116497	0.601818	0.0345361
b2606	rplS	1.44774	0.0525804	1.2285	0.0775511	0.9973	0.989975
b2607	trmD	1.41873	0.0388515	1.81265	0.0014251	2.03031	0.0029099
b2608	rimM	1.41647	0.0779129	1.82109	0.012007	1.25579	0.181882
b2609	rpsP	1.21016	0.178663	1.26541	0.0258215	0.984525	0.927266
b2610	ffh	0.847979	0.295453	1.40571	0.0261728	1.20681	0.272721
b2614	grpE	1.29873	0.128141	1.14385	0.177963	0.957139	0.732085
b2615	nadK	0.665957	0.0366856	0.812027	0.22729	1.08779	0.523029
b2616	recN	1.33016	0.625095	2.53731	0.0009107
b2618	ratB	0.756651	0.213187	0.983025	0.884463	1.12249	0.582207
b2620	smpB	1.0362	0.839541	1.25492	0.0741123	0.888658	0.47742
b2622	intA	0.765726	0.359141			0.569789	0.329709
b2630	rnlA	0.51502	0.0489095
b2661	gabD	0.964866	0.819738	0.967343	0.725177	1.0274	0.881524
b2662	gabT	1.04406	0.862662	0.998338	0.98919	0.788509	0.137686
b2665	ygaU	0.756808	0.277006	0.81169	0.255577	0.842997	0.261854
b2669	stpA	1.03864	0.793987	0.995505	0.976495	0.67357	0.187054
b2671	ygaC	0.545178	0.0725708	1.45781	0.0381064
b2672	ygaM	0.867058	0.747779	0.946845	0.840219
b2675	nrdE	1.82248	0.0983253	1.68693	0.171264
b2677	proV	1.30495	0.110578	0.732754	0.352727	0.480464	0.147261
b2679	proX	1.3436	0.489937	0.6711	0.132671	0.319857	0.0153995
b2684	mprA	0.844986	0.486759	1.1003	0.408575	1.16813	0.271725
b2687	luxS	0.90175	0.430976	0.894591	0.227932	0.819093	0.119573
b2688	gshA	1.11203	0.498492	1.05117	0.608013	1.05001	0.664938
b2690	yqaB	0.904129	0.575722	1.04275	0.76488
b2696	csrA	0.803795	0.141229	1.0073	0.963009	1.02094	0.918389
b2697	alaS	0.819321	0.145888	0.978199	0.833499	0.998615	0.993717
b2699	recA	0.750592	0.424154	2.02104	0.0015334	1.86413	0.0163206
b2708	gutQ	0.786108	0.173652	1.05804	0.635053	1.00486	0.980004
b2710	norV	1.264	0.396251	1.16853	0.449029	0.374698	0.0054841
b2714	ascG	0.873089	0.541645	1.21201	0.0988645	1.21462	0.338213
b2721	hycE	2.29899	0.0177648	2.39446	0.0020673	2.19679	0.165442
b2727	hypB	1.1135	0.769427	1.0463	0.765621	0.77448	0.286605
b2729	hypD	1.09452	0.748049	1.66082	0.007987	1.68296	0.168302
b2730	hypE	1.12592	0.42028	1.26813	0.165035	0.84698	0.171822
b2731	fhlA	1.54885	0.0302263	2.4326	0.0129125
b2733	mutS	0.977928	0.871015	1.71356	0.0010339	1.68763	0.0069845
b2741	rpoS	2.76217	0.0119429	1.4148	0.285582	0.98248	0.978657
b2743	pcm	0.906827	0.643783	1.41745	0.0356657	1.61978	0.120094
b2744	surE	0.843406	0.278467	1.15589	0.267643	1.38022	0.0167649
b2745	truD	0.881053	0.338486	1.46927	0.0071326	1.25449	0.252977
b2746	ispF	0.962928	0.886535
b2747	ispD	0.693612	0.168471	1.10451	0.509063	0.98357	0.926725
b2750	cysC	0.742982	0.228744	1.23619	0.189961	1.17414	0.717209
b2751	cysN	0.85601	0.372836	2.12447	0.0034609	1.23919	0.530465
b2752	cysD	0.870068	0.328259	1.86348	0.0061558	1.27642	0.491795
b2762	cysH	0.746959	0.0817849	1.57604	0.0090894	0.994057	0.97842
b2763	cysI	0.918594	0.626523	1.15918	0.171264	0.954158	0.717209
b2764	cysJ	1.00591	0.973736	1.09619	0.374697	1.0339	0.859544
b2777	queE	1.05066	0.819738	1.56993	0.0049953	1.36566	0.141698
b2779	eno	1.03226	0.835736	0.74072	0.0356971	0.667991	0.0312101
b2780	pyrG	0.754085	0.0624021	1.50984	0.0035368	1.43604	0.0216499
b2781	mazG	0.839441	0.204329	0.847039	0.0818375	0.823762	0.377829
b2784	relA	0.88755	0.432529	1.00723	0.953913	1.22723	0.115036
b2785	rlmD	0.661311	0.0924321	1.08448	0.477863	1.01932	0.916878
b2787	gudD	1.02562	0.901498	1.4567	0.0067921	1.52056	0.0208042
b2790	yqcA	0.708775	0.0631853	0.715786	0.0458097	1.14377	0.357149
b2791	truC	1.06792	0.819738	1.20765	0.131927	1.25041	0.214446
b2793	syd	1.0796	0.679193	1.28913	0.13907	1.13958	0.35326
b2794	queF	0.957471	0.782624	1.25024	0.102461	1.11381	0.33095
b2795	ygdH	0.707891	0.0501679	1.00319	0.979191	1.02038	0.900883
b2799	fucO	1.09786	0.76469	0.658292	0.043975	0.880503	0.365583
b2802	fucI	1.43147	0.062757	1.29864	0.381443	0.806139	0.245781
b2804	fucU	1.01677	0.959232	1.10757	0.598387
b2806	rlmM	0.678302	0.096736	1.17275	0.118861	1.04138	0.765815
b2808	gcvA	0.835551	0.169008			1.05848	0.717209
b2810	csdA	1.14219	0.354208	1.61328	0.0017547	1.23413	0.0992462
b2811	csdE	0.959597	0.760299	1.20189	0.193758	1.19872	0.180396
b2817	amiC	0.907582	0.610379	1.01515	0.906535	1.38809	0.0785424
b2818	argA	1.04884	0.797064	0.0775946	0.0003301	0.115519	0.0001626
b2819	recD	1.24798	0.153663
b2820	recB	0.998753	0.997461	0.869405	0.498139	0.846217	0.573688
b2821	ptrA	0.835493	0.209123	1.00689	0.952865	1.10435	0.491444
b2822	recC	0.814338	0.250205	1.1321	0.163985	0.877031	0.490002
b2827	thyA	0.781111	0.153663	1.03627	0.694237	0.997093	0.985
b2829	ptsP	0.716332	0.0859166	0.858625	0.115942	0.917449	0.535217
b2834	tas	0.763923	0.104132	0.911301	0.449632	1.1832	0.245769
b2837	galR	0.735603	0.395559	0.41512	0.0007586
b2838	lysA	0.815129	0.200922	0.715836	0.0374469	0.771266	0.149052
b2840	ygeA	0.816599	0.226039	0.926203	0.630441	1.3632	0.025533
b2841	araE	1.06666	0.675879
b2842	kduD	0.979081	0.981573	4.18028	0.0009338	3.52177	0.0007608
b2843	kduI	0.962394	0.962819	3.77218	0.0013997	4.12502	0.0030482
b2872	ygeY	1.38645	0.174881			1.06955	0.639575
b2874	yqeA	0.902751	0.703526
b2890	lysS	1.10374	0.55171	1.32418	0.014087	1.24436	0.0895085
b2891	prfB	1.21462	0.145011	1.43684	0.0061558	1.11543	0.32015
b2892	recJ	1.1874	0.413991	1.0041	0.968545	0.941087	0.850405
b2893	dsbC	1.7048	0.0379435	1.35867	0.018158	0.902	0.473
b2894	xerD	1.09323	0.758792
b2897	cptB	1.39204	0.357093	1.49537	0.155667	0.99737	0.993717
b2898	ygfZ	1.08305	0.567728	1.21117	0.0540584	1.10765	0.415065
b2900	yqfB	0.958467	0.906442			0.854054	0.316965
b2901	bglA	0.896577	0.479348	1.20089	0.0726654	1.20422	0.164996
b2903	gcvP	0.596833	0.0293366	0.440862	0.0004254	0.773246	0.185023
b2904	gcvH	0.671426	0.153471	0.429819	0.0022288	0.514734	0.0435926
b2905	gcvT	0.380667	0.0056382	0.374854	0.0004254	0.595016	0.0073347
b2906	ubiI	0.784095	0.146791	1.19981	0.0683063	1.55261	0.0295902
b2907	ubiH	0.827023	0.236352	1.12093	0.261512	1.41637	0.0588021
b2908	pepP	0.982616	0.901021	1.15829	0.115579	1.06408	0.615827
b2909	ygfB	0.811521	0.277006	1.07572	0.693323	1.00194	0.993717
b2910	ygfE	0.868622	0.315547	1.00989	0.945013	1.15317	0.357954
b2912	fau	1.01621	0.945768	1.14878	0.247555	1.49609	0.0303087
b2913	serA	0.554862	0.0270092	0.450625	0.0004231	0.745614	0.05901
b2914	rpiA	1.12319	0.499237	1.22544	0.133144	1.07512	0.64315
b2916	argP	0.604829	0.0447535	0.543443	0.0021326	0.703002	0.0803841
b2922	yggE	1.17846	0.411964	1.54681	0.0261728	1.65405	0.0094802
b2924	mscS	1.0924	0.700449	1.55132	0.0120143	1.41177	0.193455
b2925	fbaA	0.99323	0.970819	1.01403	0.928183	1.26155	0.131798
b2926	pgk	1.05351	0.680689	0.887427	0.238229	1.02513	0.850405
b2927	epd	0.809667	0.169211	1.01713	0.912752	1.46662	0.010498
b2935	tktA	0.682641	0.0394284	0.755603	0.0407893	0.784856	0.0819405
b2936	loiP	0.681129	0.108077	0.835609	0.315686	1.04841	0.768995
b2937	speB	1.09627	0.557631	1.39214	0.0261728	1.30849	0.0485661
b2938	speA	0.560777	0.0229542	1.19449	0.259165	1.29468	0.0868964
b2942	metK	0.761597	0.280399	0.441504	0.0003856	0.817505	0.328199
b2945	endA	2.74632	0.0166793	1.61608	0.193982
b2946	rsmE	0.781003	0.186503	0.786817	0.193038	0.764453	0.217678
b2947	gshB	1.3961	0.0388515	1.86154	0.0010339	1.62608	0.014246
b2948	yqgE	1.08388	0.588934	1.19565	0.132969	1.14061	0.266875
b2951	yggS	1.1964	0.295302	1.16385	0.292877
b2953	yggU	0.913325	0.467237	1.7767	0.0084141	1.2963	0.0416648
b2954	rdgB	1.00521	0.984065	1.11165	0.560898	1.19433	0.522084
b2957	ansB	1.46145	0.104998	1.46317	0.0142093	1.54285	0.014246
b2958	yggN	1.12225	0.416289	0.966204	0.710694	0.708186	0.0318124
b2960	trmB	0.831737	0.164176	1.18485	0.190194	1.35745	0.0501285
b2961	mutY	0.99516	0.981857
b2962	yggX	0.978063	0.94115	1.05797	0.694792	1.11049	0.411868
b2965	speC	0.554785	0.0270092	0.802126	0.193005	1.10596	0.654116
b2976	glcB	0.948882	0.748049	1.01136	0.907663	1.06076	0.620913
b2977	glcG	0.950857	0.857039	0.891002	0.543812	1.37697	0.0912837
b2988	gsp	0.802181	0.143057	0.998199	0.98919	1.21613	0.234337
b2989	yghU	0.980575	0.940777	0.680138	0.0169009	0.828171	0.331087
b2993	hybD	0.854173	0.538309	1.16143	0.265766	1.09619	0.404793
b2994	hybC	0.834104	0.233949	1.57102	0.0028108	1.29765	0.122371
b2996	hybA	1.3297	0.281585	1.25606	0.178446	0.857614	0.558388
b3001	gpr	1.21092	0.500765	0.956277	0.765837	0.5607	0.0035274
b3003	yghA	0.812872	0.209123	0.736062	0.114088	1.04746	0.849844
b3008	metC	0.689012	0.229522	0.436333	0.0005899	0.687104	0.0279325
b3010	yqhC	2.15442	0.0177648	5.4347	0.0002533
b3011	yqhD	1.50598	0.0734346	2.96083	0.0002533	2.04698	0.0007992
b3012	dkgA	1.55046	0.0283351	2.25777	0.0003226	1.6497	0.0110024
b3017	ftsP	1.0009	0.996642	1.25902	0.0656689	1.25545	0.11321
b3019	parC	0.681365	0.0642434	1.20815	0.238574	1.24048	0.162683
b3021	mqsA	0.847039	0.500003	0.797303	0.151184	0.972925	0.89663
b3024	ygiW	1.44143	0.363066	1.21327	0.12084	1.10267	0.491795
b3028	mdaB	1.48823	0.102542	1.75637	0.0068955	1.79067	0.006934
b3029	ygiN	0.791521	0.159294	0.974612	0.82553	1.11473	0.304629
b3030	parE	0.678114	0.0631982	1.32905	0.0815505	1.17528	0.305229
b3033	yqiB	1.27086	0.188783	1.71975	0.0102526	1.33201	0.290797
b3034	nudF	0.93271	0.645082	1.17072	0.16456	1.13942	0.254743
b3035	tolC	1.65508	0.0177648	1.68997	0.0063283	0.868682	0.327074
b3038	ygiC	1.23559	0.216974	1.03326	0.808571	0.997646	0.98898
b3041	ribB	1.52541	0.0591175	3.01739	0.0014251	2.14518	0.0497143
b3042	yqiC	0.879466	0.52914	1.24989	0.059178	1.40669	0.0960056
b3049	glgS	0.787581	0.508479	2.49753	0.0046754
b3052	hldE	0.93045	0.643783	1.05746	0.515496	1.00612	0.964868
b3053	glnE	0.703197	0.0942387	0.708186	0.0110669	0.952506	0.647914
b3054	ygiF	0.74185	0.113133	1.11165	0.509625	1.24712	0.127303
b3055	ygiM	1.26901	0.265576	1.06644	0.6803
b3056	cca	0.748825	0.0881433	0.86328	0.265478	0.954555	0.860404
b3058	folB	1.51079	0.239625
b3064	gcp	1.35999	0.0983253	1.27033	0.0659014	1.09672	0.380761
b3065	rpsU	1.42415	0.135526	1.67632	0.0044471	1.04565	0.726136
b3066	dnaG	1.01115	0.970819	1.08681	0.451308	1.01854	0.885716
b3067	rpoD	0.97124	0.829711	1.14045	0.159841	1.18312	0.162683
b3068	mug	0.983911	0.953167	1.36746	0.0209645	1.40542	0.0530882
b3071	yqjI	1.76504	0.026675	1.23456	0.0859146	1.26839	0.229688
b3075	ebgR	0.85922	0.296569	1.03326	0.816643	1.06172	0.630006
b3084	rlmG	1.6289	0.133458	1.14219	0.475289	1.01811	0.899779
b3092	uxaC	0.99447	0.993109	0.838859	0.161418	0.700278	0.0147841
b3094	exuR	0.875695	0.565574	1.00139	0.99013	1.14124	0.328199
b3098	yqjD	1.17838	0.64864	1.16296	0.363827	1.6289	0.0307888
b3102	yqjG	0.991992	0.971307	1.2585	0.0452213	1.40552	0.0270817
b3105	yhaJ	0.694189	0.0366856	1.15461	0.142345	1.30867	0.101522
b3106	yhaK	0.983229	0.94115	2.20932	0.0017403
b3125	garR	1.11226	0.500984	0.931999	0.626852	1.06999	0.739722
b3128	garD	1.33821	0.190292	1.83859	0.0042636	1.24937	0.0951384
b3129	prlF	0.951912	0.808656	0.9084	0.340469	1.09217	0.434411
b3131	agaR	0.903502	0.738113	0.926973	0.589474	0.982889	0.929301
b3146	rsmI	0.724672	0.1186	0.975491	0.852663	1.09703	0.527029
b3149	diaA	0.870008	0.652522	0.963262	0.854149
b3150	yraP	0.902	0.500984	0.749968	0.0290016	0.793004	0.0656799
b3153	yhbO	0.487948	0.0068783	0.965735	0.811806	1.31896	0.0923086
b3154	yhbP	1.09452	0.652813	1.1395	0.24256	1.21563	0.232397
b3156	yhbS	0.934004	0.613277	1.16878	0.132671	1.21951	0.219443
b3157	yhbT	1.05966	0.808656	1.08998	0.340049	1.2886	0.247461
b3158	yhbU	1.73039	0.095299	2.64231	0.0007394
b3159	yhbV	1.46419	0.31721	2.17452	0.0122576	1.57418	0.0084219
b3160	yhbW	1.68214	0.0249827	1.93885	0.0007815	1.55068	0.0175592
b3162	deaD	2.50915	0.0056382	2.05452	0.0038346	0.987601	0.978657
b3164	pnp	1.15365	0.254541	1.00208	0.982878	0.885276	0.250673
b3165	rpsO	1.53251	0.0511984	1.33422	0.0184998	1.07036	0.55657
b3166	truB	1.43515	0.0549866	1.09179	0.495835	0.976167	0.874999
b3167	rbfA	1.54574	0.0298012	1.55833	0.0214773	1.00744	0.96973
b3168	infB	0.823762	0.200629	1.10957	0.380036	0.911238	0.491795
b3169	nusA	1.18353	0.185228	1.04834	0.607587	0.983502	0.899376
b3170	rimP	1.43386	0.160648	1.2551	0.0868197	0.898631	0.736376
b3172	argG	0.832256	0.261637	0.119493	0.0001109	0.11861	0.0001626
b3176	glmM	0.866697	0.326451	1.00947	0.928589	1.05132	0.691003
b3177	folP	1.06651	0.745855	1.26927	0.0415165	1.11954	0.499325
b3178	ftsH	1.1765	0.37269	1.40483	0.0072254	1.41137	0.0707915
b3179	rlmE	1.14037	0.280966	1.45953	0.0678254	1.74424	0.257072
b3180	yhbY	1.35811	0.0545222	1.46155	0.0130535	0.967947	0.876455
b3181	greA	1.05629	0.748049	1.33321	0.025427	1.14981	0.21055
b3182	dacB	1.12187	0.500765			1.59074	0.0147841
b3183	obgE	1.54542	0.0270092	1.24591	0.123771	0.865197	0.239559
b3185	rpmA	1.50629	0.0751126	1.27899	0.107443	0.930192	0.637278
b3186	rplU	1.3383	0.0545222	1.39107	0.0228325	0.979828	0.890197
b3187	ispB	0.804631	0.135438	1.19632	0.160083	1.2698	0.116702
b3189	murA	0.926652	0.575304	1.0115	0.920042	0.966941	0.81689
b3190	ibaG	0.913768	0.588507	1.24539	0.177963	0.971712	0.890197
b3192	mlaC	1.57429	0.0302263	1.50525	0.0090507	1.11667	0.381117
b3193	mlaD	1.18263	0.610379	1.73676	0.0033976
b3195	mlaF	1.66336	0.0599824	2.2087	0.0003856	1.87696	0.0055784
b3197	kdsD	0.783823	0.173882	1.22171	0.0759912	1.23885	0.161454
b3198	kdsC	0.95396	0.901021			1.21209	0.13477
b3201	lptB	0.932451	0.669885	1.47212	0.0065369	1.69443	0.0175119
b3202	rpoN	0.870973	0.337951	1.02868	0.887418	0.942066	0.818625
b3203	hpf	0.692027	0.115141	0.756756	0.0400513	0.892733	0.401284
b3204	ptsN	0.936727	0.757991	1.28699	0.113853	1.01227	0.956529
b3205	rapZ	0.878004	0.434272	1.30803	0.0477032	1.13816	0.249228
b3209	elbB	0.869947	0.499237	0.439154	0.0030571	0.452158	0.002018
b3210	arcB	0.958134	0.839541	1.07029	0.775748	0.998684	0.994742
b3212	gltB	0.74391	0.145226	0.342292	0.0014251	0.333856	0.0005066
b3213	gltD	0.670821	0.0843592	0.358762	0.0018325	0.324975	0.0002555
b3222	nanK	0.707646	0.196961	0.856604	0.290696
b3223	nanE	0.86089	0.430976	1.10451	0.617875
b3226	nanR	0.699793	0.0501679	1.04913	0.646775	1.22281	0.112147
b3228	sspB	0.8631	0.419994	1.33478	0.0234547	1.08922	0.666228
b3229	sspA	0.935494	0.653283	1.23439	0.0639652	0.991304	0.952486
b3230	rpsI	1.37793	0.0545222	1.33746	0.0187467	0.937246	0.670119
b3231	rplM	1.5015	0.041838	1.26042	0.108148	0.96674	0.879868
b3232	yhcM	1.05219	0.865947	0.936597	0.686695	1.16086	0.327249
b3233	yhcB	1.08065	0.773581	1.24005	0.133581	1.38665	0.0157711
b3234	degQ	0.891434	0.420058	1.26304	0.0588838	1.66129	0.0074443
b3236	mdh	1.25232	0.135438	1.77424	0.0198153	2.33367	0.0009415
b3238	yhcN	4.68095	0.0056382	6.32559	0.0035855	7.36661	0.0085215
b3243	aaeR	1.07185	0.748049	1.2963	0.115579
b3244	tldD	0.873876	0.34487	1.13571	0.209599	1.09536	0.444321
b3247	rng	0.901563	0.424154	1.19086	0.0761201	1.0971	0.568177
b3248	yhdE	1.09726	0.477556	1.3633	0.0127542	1.2585	0.0885771
b3251	mreB	0.774319	0.088203	1.25719	0.0663462	1.18427	0.163575
b3253	acuI	0.842005	0.491695	0.844986	0.096195	0.900626	0.4266
b3255	accB	1.1433	0.687249	1.48906	0.0291539	1.35191	0.0655938
b3256	accC	0.823648	0.160813	1.77448	0.0021683	1.58195	0.0123333
b3259	prmA	1.1897	0.230519	1.3321	0.0398214	1.20014	0.272632
b3260	dusB	1.33191	0.143291
b3261	fis	1.61429	0.0956175	4.50554	0.0003514	1.12928	0.809162
b3279	yrdA	1.23422	0.18895	1.76835	0.0054323	1.21993	0.389709
b3281	aroE	0.790973	0.643783	1.29684	0.0675123	1.40299	0.0311145
b3282	rimN	0.90796	0.577838	1.31997	0.0243065	1.56017	0.0192768
b3287	def	1.2262	0.473444	1.72895	0.0069596	1.05555	0.740879
b3288	fmt	1.12599	0.397016	1.40825	0.0149979	1.10942	0.31983
b3289	rsmB	1.1118	0.509862	1.19325	0.072171	1.17829	0.196688
b3290	trkA	0.986506	0.949466	1.57954	0.013207	2.22022	0.0007992
b3292	yhdM	1.33997	0.201456	1.56917	0.132969
b3294	rplQ	1.33988	0.0642434	1.5987	0.0016484	1.21352	0.10907
b3295	rpoA	1.0329	0.803155	1.27757	0.0259658	1.23842	0.0726035
b3296	rpsD	1.58623	0.0172507	1.50202	0.0075189	1.06718	0.573688
b3297	rpsK	1.49599	0.0293747	1.56819	0.0142993	1.01699	0.927015
b3298	rpsM	1.52446	0.0292162	1.57975	0.0047489	1.11427	0.397905
b3301	rplO	1.4991	0.0233366	1.36113	0.0093245	0.930643	0.55428
b3302	rpmD	1.53538	0.0283351	1.40075	0.0130156	1.08832	0.43805
b3303	rpsE	1.42001	0.0339664	1.57374	0.0025562	1.1704	0.177194
b3304	rplR	1.87813	0.0235573	1.30985	0.0385967	1.03548	0.774
b3305	rplF	1.36311	0.0594446	1.40639	0.0080127	0.933809	0.592758
b3306	rpsH	1.57037	0.0178135	1.39852	0.0166327	1.20648	0.11544
b3307	rpsN	1.43814	0.141229	1.50775	0.0124203	1.22027	0.152835
b3308	rplE	1.52933	0.0508594	1.47264	0.013207	0.977792	0.879868
b3309	rplX	1.36557	0.0702032	1.34127	0.0279899	0.987601	0.935816
b3310	rplN	1.41186	0.0629855	1.28005	0.0410418	0.994815	0.980658
b3311	rpsQ	1.56602	0.122986	1.38992	0.0548513	1.14401	0.538328
b3312	rpmC	1.49164	0.0381276	1.20314	0.1079	0.981663	0.902372
b3313	rplP	1.39726	0.143392	1.31869	0.025427	1.0674	0.617913
b3314	rpsC	1.40961	0.0539271	1.35388	0.0194043	1.04493	0.738602
b3315	rplV	1.38896	0.0762042	1.03075	0.790604	0.837406	0.331482
b3316	rpsS	1.39059	0.0599824	1.64433	0.0064583	1.19657	0.155951
b3317	rplB	1.4574	0.0366856	1.23123	0.0651095	0.952176	0.639575
b3318	rplW	1.587	0.111909	1.39474	0.0167672	1.02158	0.927015
b3319	rplD	1.46368	0.0608469	1.36047	0.0113158	0.989039	0.930356
b3320	rplC	1.64262	0.0283351	1.34574	0.0340375	1.02997	0.864739
b3321	rpsJ	1.37145	0.0690095	1.39833	0.0099283	1.0362	0.765294
b3336	bfr	0.960861	0.835069	1.33422	0.0267821	1.44483	0.0275815
b3340	fusA	0.974882	0.865843	1.13816	0.171053	1.04023	0.758401
b3341	rpsG	1.42109	0.0620371	1.53007	0.015939	1.2174	0.148169
b3342	rpsL	1.5356	0.0366856	1.48175	0.0084426	1.04558	0.711074
b3343	tusB	0.75106	0.522161	1.13461	0.430054
b3344	tusC	0.808545	0.460043	1.27801	0.101164	1.50911	0.0326897
b3345	tusD	0.800737	0.449935	1.24186	0.220784
b3346	yheO	0.685914	0.0620371	1.53294	0.002647	1.30785	0.0726035
b3347	fkpA	1.06577	0.688935	1.3668	0.0197031	1.32878	0.100134
b3348	slyX	0.882764	0.411964	1.14219	0.194937
b3349	slyD	0.899877	0.502677	1.15029	0.322119	1.11512	0.422889
b3352	yheS	1.0064	0.974553	1.53411	0.0064273	1.0826	0.559249
b3355	prkB	0.744684	0.0637256	0.659663	0.0144227	0.793554	0.0891623
b3356	yhfA	0.960595	0.890536	0.649815	0.0064273	0.722115	0.237055
b3357	crp	0.588249	0.0217387	0.815637	0.145552	0.901813	0.54726
b3359	argD	0.961727	0.908416	0.221043	0.0005853	0.148733	0.0001626
b3361	fic	0.981459	0.959232	1.0927	0.572948	1.1491	0.541244
b3362	yhfG	0.981391	0.938397	0.816033	0.277433	1.13816	0.599729
b3363	ppiA	1.41323	0.109153	1.80713	0.0324471	1.12803	0.324841
b3365	nirB	1.78807	0.0166793	1.23525	0.0904542	1.10458	0.560713
b3366	nirD	1.65979	0.0283351	1.22476	0.352727	1.3143	0.0355122
b3368	cysG	1.03735	0.849026	0.995505	0.980368	1.11899	0.357954
b3375	frlR	0.602277	0.136106
b3384	trpS	0.840314	0.242767	1.03756	0.740373	1.32354	0.0869725
b3385	gph	0.847098	0.36213	1.27606	0.10223	1.16506	0.298239
b3386	rpe	0.914845	0.567728	1.00431	0.975907	1.19823	0.137834
b3388	damX	1.23097	0.484079	0.958865	0.832611	0.961194	0.802449
b3389	aroB	0.816599	0.216974	1.11489	0.271454	1.09376	0.529175
b3390	aroK	1.04797	0.819738	1.61038	0.0144308	1.16554	0.263694
b3397	nudE	0.979013	0.886535	1.05475	0.630441	1.07833	0.622719
b3399	yrfG	1.35585	0.128141	2.32947	0.0072561
b3400	hslR	1.01038	0.971902	1.13061	0.475285	1.20455	0.470199
b3401	hslO	1.55315	0.173882	2.29565	0.0003856	1.4289	0.103335
b3403	pck	1.20014	0.42301	0.867418	0.321185	0.797966	0.0644621
b3405	ompR	1.5987	0.0312554	2.40327	0.0006973	2.66974	0.0004362
b3406	greB	1.03247	0.906486	1.51582	0.0045628	1.40571	0.107448
b3407	yhgF	0.793224	0.13171	1.54328	0.0033926	1.25762	0.0885771
b3412	bioH	0.654788	0.0983253	0.968081	0.765837	0.94954	0.871653
b3414	nfuA	1.30559	0.203385	1.34574	0.0717731	1.03577	0.871653
b3416	malQ	0.624252	0.0366856	0.581721	0.0072254	0.950396	0.800421
b3417	malP	0.694044	0.326086	0.570698	0.0348671	0.876606	0.534818
b3418	malT	0.785727	0.522161	0.516056	0.105247	0.891805	0.879868
b3421	rtcB	0.556325	0.0147071	1.05519	0.811806
b3426	glpD	1.07699	0.666467	2.70795	0.0017403	2.01545	0.0090764
b3428	glgP	0.690063	0.0489095	0.425225	0.0011443	0.653745	0.0259313
b3429	glgA	0.582811	0.029215	0.40503	0.0007893	0.670961	0.0153995
b3430	glgC	0.710201	0.0422238	0.31734	0.0004582	0.647028	0.015655
b3431	glgX	0.695104	0.0456224	0.482232	0.0034836	0.680185	0.0485661
b3432	glgB	0.544801	0.0177648	0.365895	0.000269	0.678396	0.0377998
b3433	asd	0.713062	0.0591175	0.339904	0.0019338	0.470609	0.004262
b3437	gntK	0.668315	0.201456	1.41942	0.0183575	1.02847	0.931484
b3438	gntR	0.83318	0.359141	0.975694	0.883865	0.903001	0.668719
b3439	yhhW	1.19119	0.296908	1.62981	0.0096638	1.08343	0.771685
b3440	yhhX	0.724521	0.0624711	0.887427	0.285046	0.981527	0.927266
b3441	yhhY	1.15421	0.669268	1.782	0.0043025
b3448	yhhA	1.06098	0.849446	1.65737	0.0148876	1.31412	0.244835
b3449	ugpQ	0.745614	0.188656	1.19292	0.0881516	1.22306	0.151375
b3453	ugpB	1.71927	0.233949
b3458	livK	1.65588	0.0557237	0.513274	0.0102526	0.530307	0.0068035
b3459	panZ	0.908337	0.665735	1.26681	0.0246041	1.24556	0.119226
b3460	livJ	1.38156	0.404295	0.457074	0.0120143	0.265724	0.0003577
b3461	rpoH	1.29693	0.419793	1.32547	0.565505
b3463	ftsE	0.838859	0.369596	1.57473	0.0180383	1.44573	0.271725
b3464	ftsY	0.936857	0.653283	1.24582	0.0979488	1.0009	0.994992
b3465	rsmD	0.967276	0.901021	1.40396	0.04104
b3469	yhhO	1.0796	0.698663	0.811127	0.146869
b3470	sirA	1.17365	0.330204	1.12849	0.498431	0.862502	0.497223
b3472	dcrB	1.21176	0.432529	1.8245	0.0059915	1.35773	0.0403307
b3476	nikA	2.41915	0.114612	0.879771	0.407108
b3481	nikR	0.839964	0.278467	1.03211	0.800798	1.35454	0.0524599
b3487	yhiI	0.633405	0.38651	0.490696	0.0086369	0.904505	0.366757
b3492	yhiN	1.25319	0.179839	1.27925	0.0878286	1.06895	0.656815
b3493	pitA	1.28378	0.280399	1.31058	0.0477328	1.70314	0.0147841
b3495	uspA	0.755393	0.14157	0.608656	0.0058452	0.86077	0.320768
b3497	rsmJ	0.896826	0.596776	1.19856	0.0734294	1.33311	0.0529817
b3498	prlC	1.20455	0.226039	1.39426	0.0162033	1.38022	0.015984
b3499	rlmJ	1.35924	0.0959702	1.81064	0.0010339	1.4285	0.0160082
b3500	gor	1.18608	0.207571	1.27077	0.0819418	1.46439	0.0110641
b3509	hdeB	0.965334	0.924618	0.851926	0.581295	0.681979	0.335708
b3513	mdtE	1.07274	0.894708	0.782629	0.271562	0.860353	0.491795
b3517	gadA	0.889212	0.839541	0.855239	0.513204	0.824962	0.524054
b3519	treF	0.999307	0.997941	2.94139	0.0002596	2.42267	0.0485661
b3524	yhjG	0.640202	0.375219
b3526	kdgK	1.0269	0.917278	2.00917	0.0019607	1.89829	0.0017226
b3527	yhjJ	0.983638	0.919119	1.22306	0.0734294	0.934522	0.611808
b3541	dppD	0.743755	0.0960001	0.463937	0.0009515	0.891002	0.585755
b3544	dppA	0.870128	0.477643	0.366148	0.0004254	0.476385	0.0122657
b3546	eptB	1.08132	0.739027	1.34192	0.311358	1.19127	0.612247
b3551	bisC	0.807033	0.228744	1.01185	0.91728	1.62608	0.0374682
b3553	ghrB	0.829435	0.232707	1.15565	0.176372	1.13579	0.317105
b3554	yiaF	0.991992	0.986286	1.05834	0.595987	1.45256	0.107448
b3556	cspA	0.933809	0.825994	0.981935	0.924098	1.52573	0.348665
b3559	glyS	0.962861	0.794936	0.890076	0.266372	0.994539	0.975144
b3560	glyQ	0.917513	0.588345	0.910796	0.402821	1.08313	0.647914
b3564	xylB	0.818186	0.489937	0.628594	0.0098249	0.476682	0.0123333
b3565	xylA	0.830182	0.485701	0.295432	0.0035941	0.164038	0.0018753
b3566	xylF	0.793499	0.408202	0.279593	0.0018325	0.23389	0.0017134
b3569	xylR	0.713507	0.0532322	0.559341	0.001756	0.660669	0.0721796
b3572	avtA	1.07661	0.64709	1.62372	0.0070454	1.26611	0.148169
b3574	yiaJ	0.864298	0.448615	1.17993	0.472969	0.970298	0.92721
b3588	aldB	1.33228	0.325839	0.631389	0.0082408	0.692363	0.116702
b3589	yiaY	1.45417	0.0312554			1.46896	0.365583
b3590	selB	1.12272	0.359103	1.65496	0.0045628	1.62496	0.0153995
b3591	selA	0.946845	0.69903	1.38684	0.0118651	1.19309	0.163406
b3592	yibF	0.823877	0.344682	0.739489	0.0119959
b3599	mtlA	0.779489	0.209123	1.27978	0.220784	0.959996	0.809162
b3600	mtlD	0.955283	0.835518	0.943307	0.677812	0.849214	0.300147
b3602	yibL	0.875331	0.581055	1.17089	0.3577	1.1303	0.279862
b3605	lldD	1.51152	0.0606206
b3606	trmL	1.28476	0.096736	2.04472	0.0007664	1.48895	0.0226636
b3607	cysE	1.00807	0.971902	1.10849	0.393983	1.15709	0.216158
b3608	gpsA	1.1425	0.346271	1.32979	0.115942	0.893599	0.359845
b3609	secB	1.41922	0.0536249	1.69337	0.0173387	1.33404	0.227791
b3610	grxC	0.932451	0.721649	1.04138	0.772298	0.687485	0.0971824
b3611	yibN	1.16683	0.546608	1.64867	0.0066927	1.85871	0.015984
b3612	gpmI	1.42277	0.046162	1.41588	0.0166498	1.04529	0.694057
b3614	yibQ	0.982208	0.904576
b3616	tdh	0.781165	0.0859166	1.27615	0.0480526	1.52912	0.014246
b3617	kbl	0.765036	0.245598	1.19168	0.139633	1.52056	0.0123333
b3619	hldD	1.08568	0.643293	1.30894	0.0247974	1.20949	0.124653
b3628	rfaB	0.796806	0.214577
b3629	rfaS	0.844811	0.301221	1.32731	0.101039
b3634	coaD	0.813718	0.207988	1.60036	0.0025926	1.38655	0.144306
b3636	rpmG	1.41667	0.0532641	1.45579	0.0206539	1.00153	0.993717
b3637	rpmB	1.28583	0.601703	1.48566	0.151184	0.864717	0.365316
b3639	coaBC	0.991236	0.971307	1.43555	0.0141436	1.18978	0.169342
b3640	dut	1.1281	0.489937	1.60225	0.0145243	1.45286	0.0279325
b3641	slmA	0.882214	0.446697	1.33626	0.0851043	1.34146	0.237788
b3642	pyrE	1.04848	0.867957	1.1916	0.199208	1.24963	0.23335
b3643	rph	3.28957	0.0056382			1.34294	0.414737
b3644	yicC	1.10389	0.581055	1.50139	0.0042984	1.25788	0.0597574
b3645	dinD	1.31112	0.353273	2.38072	0.0156339	0.92089	0.592758
b3648	gmk	1.31731	0.069736	1.09164	0.475289	0.990824	0.953152
b3649	rpoZ	1.02292	0.89263	0.997854	0.985855	1.15573	0.31751
b3650	spoT	1.0657	0.741257	1.39939	0.0300299	1.27121	0.105599
b3651	trmH	1.09619	0.52342	1.19177	0.291772	1.15061	0.351995
b3652	recG	0.76913	0.251932	0.872484	0.57831	1.10343	0.647914
b3655	yicH	0.895894	0.802709
b3661	nlpA	0.790754	0.159294	0.691595	0.0494154	0.822678	0.114598
b3669	uhpA	0.791576	0.127604	1.12709	0.260226	1.21386	0.259555
b3670	ilvN	0.843173	0.499614	0.66813	0.0648362	0.650355	0.184563
b3671	ilvB	0.924087	0.749764	0.806642	0.0715304	0.804855	0.167683
b3687	ibpA	1.52362	0.0415314	2.31225	0.0033516	0.913451	0.717209
b3689	yidR	1.15894	0.500526	0.903502	0.345808	0.97468	0.912561
b3697	yidA	0.985549	0.938397	1.19135	0.0937867	1.2612	0.11669
b3698	yidB	1.15958	0.383912	1.29603	0.279522	1.19259	0.465557
b3699	gyrB	1.00947	0.954889	1.51603	0.0073494	1.28672	0.0673399
b3700	recF	1.05826	0.839541	1.30658	0.12084
b3701	dnaN	1.05234	0.713923	1.40678	0.0061558	1.1176	0.304711
b3702	dnaA	0.975085	0.894708	2.30729	0.0060959	1.75236	0.238839
b3703	rpmH	1.3357	0.273914	1.36879	0.0239755	0.861606	0.486478
b3704	rnpA	1.01298	0.954889			1.12951	0.492541
b3705	yidC	1.21698	0.471981	1.2074	0.229001	1.52024	0.0178688
b3706	mnmE	1.11126	0.428288	1.93871	0.0007616	1.49381	0.0164846
b3708	tnaA	2.99447	0.0735185	1.94356	0.0662974	1.12358	0.69971
b3713	yieF	0.927616	0.575623	1.10826	0.322542	1.45811	0.0110641
b3724	phoU	1.00556	0.983123	0.974274	0.844144	1.05402	0.723673
b3725	pstB	1.13014	0.663242	1.29074	0.126734	1.62834	0.0848712
b3728	pstS	1.06113	0.757899	1.21394	0.266265	1.03183	0.901124
b3729	glmS	0.792619	0.275059	3.1994	0.0004978	2.85423	0.0004247
b3730	glmU	1.16022	0.239625	1.32712	0.0281992	1.31786	0.069078
b3731	atpC	1.26751	0.287791	1.58238	0.0765983	1.32804	0.119573
b3732	atpD	1.3686	0.229205	1.46805	0.0063601	1.42316	0.0177956
b3733	atpG	1.60358	0.0360733	1.62034	0.0033501	1.48185	0.014246
b3734	atpA	1.12553	0.446697	1.74255	0.0012098	1.30704	0.0387324
b3735	atpH	1.34471	0.0687643	1.52151	0.0054393	1.34892	0.119679
b3736	atpF	1.35247	0.278694	1.66913	0.017017	1.29307	0.0971824
b3740	rsmG	1.04754	0.773331	1.58359	0.0020008	1.40444	0.034062
b3741	mnmG	1.15813	0.281585	2.56063	0.0002533	1.77129	0.0046925
b3742	mioC	1.38166	0.169551	1.62034	0.0179032
b3743	asnC	0.812252	0.226488	1.30351	0.048977
b3744	asnA	0.953232	0.890536	0.341415	0.0066504	1.49931	0.373753
b3751	rbsB	1.70941	0.0196303	1.219	0.125888	0.724973	0.0443735
b3752	rbsK	0.932257	0.6494	1.10788	0.371335
b3764	yifE	1.04456	0.792295	1.05709	0.604388	1.31631	0.121108
b3770	ilvE	0.875573	0.484	0.323806	0.0008032	0.369796	0.0029388
b3771	ilvD	1.01424	0.947701	0.272325	0.0002533	0.341037	0.004262
b3772	ilvA	0.990274	0.984065	0.288691	0.0002596	0.506909	0.163575
b3774	ilvC	0.785618	0.294365	0.541976	0.0203441	0.357967	0.0004381
b3775	ppiC	1.11798	0.648257	1.69796	0.015018	1.23679	0.102159
b3778	rep	1.17446	0.359404	1.38597	0.0098249	1.72524	0.0848712
b3779	gpp	0.906639	0.484079	1.03864	0.794564	1.07304	0.519189
b3780	rhlB	0.936727	0.631702	1.23696	0.171396	0.940696	0.625184
b3781	trxA	0.860353	0.559168	1.25119	0.139722	1.33127	0.0505477
b3783	rho	0.874542	0.354458	1.21159	0.0826287	1.00062	0.994992
b3786	rffE	0.972857	0.864095	1.64924	0.0042984	1.54007	0.0093565
b3787	rffD	0.853699	0.245598	1.33191	0.0765983	1.27624	0.0543901
b3788	rffG	1.04384	0.808656	1.30686	0.0178017	1.35482	0.0503783
b3789	rffH	0.699841	0.145226	1.40337	0.0116028
b3791	rffA	0.874664	0.376469	1.25414	0.111083	1.08162	0.656784
b3802	hemY	0.969559	0.940777	0.92351	0.389313	1.31878	0.290307
b3803	hemX	1.15293	0.668535	1.16562	0.428725	1.36037	0.0307888
b3804	hemD	1.03821	0.852449	1.01854	0.886256	1.21596	0.306529
b3805	hemC	1.11736	0.416289	1.22757	0.0467198	1.32207	0.112147
b3806	cyaA	0.825077	0.322835	1.21706	0.301181	0.841188	0.290094
b3809	dapF	0.708382	0.136715	0.88589	0.422669	1.31795	0.0695524
b3810	yigA	0.67929	0.176382
b3811	xerC	0.613698	0.0399324
b3812	yigB	0.754713	0.116694	1.31759	0.0362031	1.47019	0.0146453
b3813	uvrD	1.02094	0.904799	1.57473	0.0106165	1.48875	0.0228884
b3816	corA	1.0179	0.95978			1.52098	0.0964916
b3826	yigL	0.778463	0.102111	1.54971	0.0098249	1.39107	0.0762475
b3828	metR	0.396035	0.203718	0.500624	0.16456	1.04681	0.904682
b3829	metE	0.602069	0.310896	0.263559	0.000269	0.998753	0.994992
b3830	ysgA	0.95973	0.890153	0.935494	0.603789	0.887488	0.590343
b3831	udp	0.902188	0.412322	0.974072	0.815031	0.821652	0.0951384
b3833	ubiE	1.00375	0.986286	1.28325	0.0380956	1.34471	0.104537
b3834	yigP	1.11535	0.621402	1.58436	0.0167672	1.81064	0.0712708
b3835	ubiB	1.13564	0.653521	1.78262	0.0037785
b3836	tatA	1.53347	0.0468524	0.900189	0.653899	1.61317	0.0279187
b3843	ubiD	1.0838	0.688779	1.29343	0.107443	1.24626	0.133212
b3844	fre	0.98432	0.94115	1.37154	0.0726654	0.955151	0.904682
b3847	pepQ	1.22315	0.181044	1.25353	0.0382451	1.08245	0.49205
b3848	yigZ	1.30767	0.378808			0.875209	0.560713
b3850	hemG	1.28538	0.359916	1.47601	0.0214519	1.46023	0.109984
b3857	mobA	0.790041	0.434272	0.793444	0.17931	1.39079	0.0971824
b3858	yihD	0.867779	0.478636	1.03649	0.706972	1.29352	0.19716
b3859	rdoA	1.09984	0.525029	1.60904	0.0053766	1.45407	0.014246
b3860	dsbA	1.71999	0.019597	1.43485	0.0400513	1.01579	0.950364
b3863	polA	0.898693	0.404138	1.02094	0.836656	1.2179	0.0992462
b3865	engB	0.900002	0.58866	1.51677	0.0278305	1.09081	0.538309
b3866	yihI	1.06194	0.768039	1.23919	0.24029	1.8618	0.0060852
b3867	hemN	0.818072	0.149835	1.28245	0.0620894	1.4023	0.0437522
b3868	glnG	0.912439	0.666467	0.433138	0.000269	1.8823	0.0307169
b3869	glnL	1.21723	0.724808	0.437665	0.0010339
b3870	glnA	1.11822	0.660644	0.344936	0.0005813	1.55531	0.164996
b3871	typA	1.07699	0.589233	1.32189	0.0258693	1.17927	0.163575
b3884	yihW	0.99585	0.984912	1.32666	0.0428709	1.07207	0.590252
b3885	yihX	0.963195	0.860086	1.19218	0.0681574	1.22408	0.263311
b3887	dtd	0.888412	0.44017	1.0587	0.523395
b3888	yiiD	0.729055	0.0899954	1.19325	0.111843	1.25266	0.0964916
b3891	fdhE	1.06201	0.64851	1.2598	0.072171	1.09422	0.447457
b3895	fdhD	0.99206	0.970819	1.10611	0.260031	1.12366	0.397039
b3908	sodA	2.53151	0.0642434	3.00528	0.0775641
b3910	yiiM	0.983025	0.902557	1.24755	0.0640633	1.09104	0.592758
b3911	cpxA	1.35444	0.313129	1.48669	0.0267821	1.59273	0.048567
b3912	cpxR	0.96741	0.817843	1.18805	0.122014	1.00821	0.953152
b3916	pfkA	1.36727	0.122986	1.22714	0.0619676	1.10657	0.368042
b3917	sbp	1.33311	0.169573	0.930192	0.698699	1.14838	0.490002
b3919	tpiA	0.972116	0.82902	1.21243	0.101164	1.06025	0.621969
b3920	yiiQ	1.59427	0.0942387	1.38982	0.0403227
b3923	uspD	0.706568	0.124512	0.570461	0.0063484	0.858149	0.390385
b3924	fpr	1.20907	0.219645	1.29199	0.0990614	1.15405	0.259257
b3925	glpX	1.58678	0.0184032	1.6783	0.0044099	1.23029	0.114673
b3926	glpK	1.88688	0.0820075	1.00933	0.966448	0.584348	0.0090556
b3928	yiiU	1.059	0.688291	1.21639	0.177279	1.48154	0.0734014
b3929	rraA	0.923702	0.581055	1.22086	0.0623713	1.4104	0.109984
b3931	hslU	1.09604	0.475337	1.47233	0.0057557	1.3582	0.020671
b3932	hslV	1.15789	0.552766	1.34443	0.0187801	1.18698	0.233248
b3933	ftsN	1.2531	0.430976	0.735756	0.031419	0.768171	0.230429
b3934	cytR	0.528179	0.0291676	0.943634	0.600264	1.12202	0.472514
b3935	priA	0.964464	0.808287	1.05387	0.728372	0.915353	0.590252
b3936	rpmE	1.89697	0.0187642	1.44894	0.0541131	1.19375	0.306299
b3938	metJ	0.790918	0.181442	0.729358	0.0359762	0.909282	0.497741
b3939	metB	0.549656	0.372085	0.291567	0.0007456	1.09384	0.497046
b3940	metL	0.539278	0.148648	0.49141	0.0015334	1.11165	0.428812
b3941	metF	0.576024	0.430976	0.290015	0.0002596	0.912565	0.560275
b3942	katG	0.664481	0.0903919	0.575305	0.0070454	0.680657	0.148859
b3945	gldA	0.977657	0.946052	0.925625	0.513045	0.985618	0.931484
b3956	ppc	0.652839	0.0560848	0.34801	0.001273	0.386195	0.0007992
b3957	argE	0.930966	0.660644	0.473718	0.0142734	0.505016	0.0081044
b3959	argB	0.899316	0.890536	0.102792	0.0003514	0.115719	0.0001962
b3960	argH	0.888596	0.744934	0.157497	0.0003226	0.153116	0.0002654
b3961	oxyR	0.894033	0.533385	1.77522	0.0012926	1.46968	0.014246
b3962	sthA	1.34416	0.200629	1.21672	0.383907	0.606887	0.0106521
b3963	fabR	0.830355	0.212974	1.64444	0.0022288	1.572	0.0069935
b3965	trmA	1.2404	0.145011	1.59693	0.0232291	1.21394	0.10394
b3967	murI	1.28761	0.102542	1.37936	0.0403352	0.873391	0.295076
b3972	murB	0.773032	0.416289	1.31786	0.0744722	1.17666	0.286035
b3974	coaA	0.880564	0.328817	0.961061	0.759453	1.15637	0.241923
b3982	nusG	1.06651	0.658857	1.49402	0.0345761	1.25527	0.168737
b3983	rplK	1.35116	0.104247	1.24263	0.0428709	1.13753	0.304711
b3984	rplA	1.31212	0.0756498	1.23628	0.0356282	0.996748	0.980658
b3985	rplJ	1.38453	0.0629855	1.34043	0.0635239	0.929289	0.775592
b3986	rplL	1.23705	0.368258	1.15685	0.230383	0.969693	0.871008
b3987	rpoB	0.945337	0.652522	1.089	0.337432	1.19053	0.127303
b3988	rpoC	0.924407	0.552766	1.13092	0.180458	1.20272	0.104212
b3991	thiG	2.40994	0.340603	0.895025	0.90359	0.755132	0.518272
b3992	thiF	1.46348	0.551868	1.25858	0.650997	0.761597	0.590343
b3993	thiE	4.53248	0.188956	1.43804	0.617827
b3994	thiC	1.49185	0.417804	0.973599	0.854149	0.962928	0.795712
b3995	rsd	0.579669	0.0599824	0.847332	0.260475	0.794049	0.335708
b3996	nudC	0.885276	0.460109	1.19781	0.183685	1.39397	0.0573127
b3997	hemE	0.945533	0.702949	1.29666	0.06065	1.41147	0.0623813
b3998	nfi	0.946714	0.690168	1.14766	0.190458	1.07497	0.527029
b3999	yjaG	1.24462	0.485701	1.21268	0.243068	1.14464	0.496885
b4000	hupA	0.675347	0.0440718	1.26505	0.0914512	1.33774	0.0597574
b4002	yjaI	1.81579	0.145011	0.984593	0.925395	0.762918	0.520332
b4004	zraR	0.883989	0.541645	1.15389	0.301181	1.16926	0.317105
b4005	purD	0.957139	0.776266	1.79689	0.0060694	1.82248	0.0061479
b4006	purH	0.955415	0.738113	1.43883	0.0114965	1.55391	0.0067334
b4013	metA	0.644432	0.284007	0.466743	0.0048013	1.55111	0.112711
b4014	aceB	1.0503	0.895317	0.979964	0.871878	1.16902	0.224185
b4015	aceA	1.26646	0.439918	0.903377	0.287177	1.19773	0.154423
b4016	aceK	0.794379	0.245852	0.962861	0.794564	1.33793	0.0374682
b4019	metH	0.893599	0.558741	0.609923	0.0067962	0.942327	0.621098
b4021	pepE	1.24686	0.12659	1.29406	0.0476661	1.07915	0.748564
b4022	rluF	0.86334	0.338109			0.964331	0.920546
b4023	pagB	0.468558	0.0093884	1.27324	0.419062
b4024	lysC	1.07751	0.839541	0.237484	0.0253881	0.238325	0.0002555
b4025	pgi	1.55143	0.032054	1.05599	0.607485	0.881847	0.262432
b4034	malE	2.38949	0.328259	0.636795	0.310143	0.365185	0.0006035
b4035	malK	1.08455	0.833424	0.542389	0.0981842	0.934522	0.84681
b4037	malM	1.96823	0.233949	0.792125	0.617524	0.575904	0.0216813
b4039	ubiC	1.47304	0.149692	1.72967	0.0206539	1.92199	0.136383
b4041	plsB	0.929676	0.744308			1.4935	0.0490882
b4043	lexA	0.848096	0.30799	0.558295	0.0012624	0.986096	0.961624
b4045	yjbJ	0.32235	0.0056382	0.690925	0.0870345	1.30396	0.0752896
b4046	yjbK	1.07073	0.655477	1.04594	0.7216	1.13304	0.276408
b4049	dusA	1.27571	0.0924321	1.75893	0.0025562	1.44223	0.022288
b4051	qor	0.966003	0.857039	0.900189	0.402331	0.954026	0.676025
b4052	dnaB	0.865137	0.489937	1.29146	0.0265038	1.21858	0.123209
b4053	alr	1.02505	0.907354	1.3463	0.0119959	1.21041	0.0999444
b4054	tyrB	0.699599	0.0771706	0.705247	0.0259856	0.739796	0.0423688
b4055	aphA	0.746389	0.148923	0.732652	0.0429456	0.900688	0.47512
b4056	yjbQ	1.20397	0.558741	1.02101	0.884788	1.15902	0.452124
b4057	yjbR	0.900127	0.555018	0.570738	0.0209646	0.71862	0.0524599
b4058	uvrA	1.00626	0.987189	1.56103	0.0416203	1.47775	0.0517509
b4059	ssb	1.24436	0.113956	1.10872	0.370635	1.09581	0.438846
b4069	acs	1.5306	0.168471	1.66347	0.210726	0.937246	0.685027
b4070	nrfA	1.06267	0.839541	0.911364	0.429059	0.9584	0.859544
b4079	fdhF	1.55132	0.127604	1.35191	0.0406048	1.23379	0.230444
b4089	alsR	0.811183	0.363671	1.01508	0.93453
b4093	phnO	0.666326	0.0394284	1.27438	0.0369874
b4108	phnA	1.16248	0.296569	1.04348	0.775748	0.879649	0.29719
b4111	proP	1.0025	0.993109	0.929547	0.747133	0.61553	0.0795179
b4117	adiA	0.951318	0.807265	1.06282	0.690654	0.973734	0.904682
b4118	melR	1.38156	0.500984
b4122	fumB	0.624295	0.153471	0.331091	0.0006019	0.482901	0.0043815
b4129	lysU	0.881053	0.418125	1.10512	0.415562	1.56168	0.0317021
b4135	yjdC	0.737032	0.0624669	1.19425	0.218534	1.45629	0.0200685
b4139	aspA	1.17772	0.516666	1.73303	0.0008892	1.3633	0.0337407
b4142	groS	1.53251	0.107464	1.70846	0.0017622	1.16272	0.228595
b4143	groL	1.33644	0.0812006	1.15301	0.218534	1.00069	0.994992
b4146	epmB	0.819093	0.159294
b4147	efp	1.22553	0.266372	1.98041	0.0017679	1.63921	0.0141646
b4149	blc	1.02833	0.930895	0.900002	0.627912	1.44754	0.0435926
b4150	ampC	1.11358	0.575158	1.41421	0.0442327	1.11938	0.404793
b4153	frdB	1.30215	0.374047	1.25919	0.114932	1.27597	0.0910842
b4154	frdA	1.24272	0.370302	1.41902	0.0194758	1.17813	0.329709
b4155	epmA	1.32482	0.141229	1.66129	0.005294	1.246	0.0626742
b4160	psd	1.00556	0.982197	1.87944	0.0014969	1.49371	0.0900609
b4161	rsgA	0.977657	0.883074	1.01305	0.920042	1.11042	0.347698
b4162	orn	1.01354	0.945856	1.36595	0.0119959	1.42129	0.0164846
b4167	nnr	0.897883	0.417444	0.871275	0.385823	1.05438	0.703256
b4168	tsaE	1.00361	0.988774	1.41873	0.0167672	1.14957	0.31983
b4170	mutL	0.830528	0.437332
b4171	miaA	1.0752	0.632637	2.02132	0.0037488	1.63286	0.0046925
b4172	hfq	1.3853	0.0916646	1.85189	0.0207553	0.977521	0.927175
b4173	hflX	1.00368	0.987527	1.57516	0.0023913	1.29675	0.0528663
b4174	hflK	1.17536	0.452384	0.99585	0.976495	1.44463	0.106979
b4175	hflC	1.26663	0.372421	1.24539	0.0477328	1.27147	0.107894
b4177	purA	0.67357	0.0366856	0.734075	0.015939	0.82114	0.228595
b4178	nsrR	0.908904	0.575158	1.07743	0.468682	1.03075	0.850423
b4179	rnr	0.910733	0.452166	0.76945	0.0187801	0.993437	0.964178
b4180	rlmB	0.777438	0.178562	1.33682	0.0257428	1.36037	0.040085
b4187	aidB	1.25188	0.419093	1.14409	0.348579	1.54606	0.0236485
b4190	yjfP	1.19143	0.516666	1.13139	0.509532	1.28913	0.108339
b4191	ulaR	0.722365	0.200629	1.44243	0.0127542	1.09482	0.468882
b4200	rpsF	1.54039	0.032054	1.34565	0.0231086	0.924087	0.490002
b4202	rpsR	1.49734	0.0366443	1.45831	0.0356282	0.998545	0.993819
b4203	rplI	1.48236	0.0283351	1.48947	0.0180425	0.995091	0.978657
b4207	fklB	0.950659	0.698663	1.1078	0.385097	1.03068	0.871008
b4209	ytfE	1.32446	0.0594446	1.11334	0.745072	1.09202	0.599729
b4211	qorB	1.65256	0.261637	2.35267	0.0021068	2.92229	0.0015826
b4213	cpdB	1.1429	0.516825	1.0127	0.911843	0.937701	0.613766
b4214	cysQ	0.729207	0.101189	0.961461	0.7275	0.973667	0.910683
b4219	msrA	0.652523	0.0293991	0.923638	0.607076	1.14512	0.216197
b4222	ytfP	0.605752	0.0303692	0.978267	0.901365	1.08335	0.561222
b4226	ppa	1.19325	0.223649	1.471	0.014707	1.2844	0.0469252
b4232	fbp	0.706127	0.0812011	1.11713	0.337687	1.22374	0.204472
b4233	mpl	0.958799	0.748049	1.19251	0.169996	1.25623	0.104576
b4234	yjgA	0.949145	0.675879	1.41118	0.0156719	1.22519	0.198066
b4235	pmbA	0.94573	0.730595	1.15845	0.204407	1.21512	0.170547
b4237	nrdG	1.47488	0.141229	2.2233	0.0006968	2.27695	0.120995
b4238	nrdD	1.71	0.109301	1.76565	0.0123373	1.41912	0.288594
b4239	treC	1.56862	0.158517	1.14615	0.227932	1.31704	0.196688
b4241	treR	0.884234	0.783385	1.09505	0.775748
b4242	mgtA	0.737748	0.416289
b4243	ridA	1.08734	0.758792	0.831795	0.274127	0.995298	0.985128
b4244	pyrI	0.88675	0.902322	0.334459	0.0067406	0.436968	0.0032334
b4245	pyrB	0.775286	0.773331	0.380772	0.0047489	0.343171	0.0122199
b4252	tabA	1.4872	0.242767	2.22947	0.0008032	2.10745	0.0094802
b4254	argI	1.00278	0.994022	0.0992286	0.0001109	0.0992974	0.0002927
b4255	rraB	1.06947	0.835736	0.872605	0.355492	1.45932	0.0573127
b4256	yjgM	1.04863	0.848815	1.30252	0.280687	1.46703	0.0626742
b4258	valS	1.03814	0.783385	1.08771	0.374697	1.07617	0.492541
b4260	pepA	0.856129	0.438229	0.60462	0.0227147	0.780949	0.167533
b4263	yjgR	0.716183	0.070864	1.12889	0.345751	1.18748	0.323521
b4269	ahr	0.957205	0.867366	1.55639	0.0069867	1.35585	0.0265997
b4280	yjhC	0.918213	0.687619	0.655969	0.0275591
b4295	yjhU	0.947961	0.707367	1.14132	0.260441	1.21824	0.174094
b4297	yjhG	0.879649	0.677266	0.823077	0.299169
b4322	uxuA	0.916432	0.801205	0.903001	0.481758	0.836536	0.233784
b4323	uxuB	0.956741	0.890536	0.780949	0.321123	0.857852	0.518272
b4324	uxuR	0.899628	0.566093	1.26839	0.0932989	1.12334	0.533775
b4327	hypT	0.77255	0.280399	0.394145	0.0008641	0.914909	0.533775
b4328	iadA	0.663193	0.0817849	0.522245	0.0008732	0.949803	0.778591
b4330	yjiH	0.382306	0.0735185	0.21378	0.0002937	0.551373	0.131798
b4334	yjiL	1.00333	0.990742	0.945664	0.763187	0.838975	0.286605
b4335	yjiM	0.698291	0.0532641	0.840023	0.194937	0.729409	0.0521982
b4348	hsdS	0.749812	0.0666713	1.05738	0.7275
b4349	hsdM	1.13556	0.480101	1.52827	0.0102828	1.22247	0.370581
b4350	hsdR	1.6391	0.0983253	1.12342	0.3949	1.01171	0.95274
b4351	mrr	0.873755	0.35955	1.02399	0.871235	1.53549	0.021303
b4352	yjiA	0.56656	0.0624559	0.85228	0.309532	1.04167	0.92721
b4371	rsmC	1.04384	0.749764	1.48134	0.0047775	1.26839	0.127303
b4375	prfC	1.11915	0.452384	1.44083	0.0102526	1.25258	0.173809
b4376	osmY	0.820571	0.417804	0.436393	0.0066504	0.451532	0.0014735
b4377	yjjU	0.725979	0.498492
b4379	yjjW	1.77756	0.0898853	1.86193	0.0178017
b4380	yjjI	1.60347	0.0293747	1.3008	0.107443	0.811127	0.18494
b4381	deoC	1.30197	0.229322	3.22031	0.0002775	2.26247	0.0028727
b4382	deoA	0.957006	0.758792	2.41563	0.0002661	1.98	0.00679
b4383	deoB	0.995367	0.981857	2.23705	0.0002894	1.83923	0.00679
b4384	deoD	1.19981	0.174279	2.15159	0.0003801	1.88061	0.00138
b4386	lplA	0.719517	0.0702032	0.753511	0.102317	0.986711	0.931484
b4388	serB	0.872726	0.339693	0.927681	0.545144	0.891619	0.390708
b4389	radA	1.11458	0.474708	1.10634	0.408575	1.38511	0.329582
b4390	nadR	0.801236	0.282834	1.23533	0.0734294	1.08013	0.465557
b4391	yjjK	0.801348	0.134733	1.44744	0.0142993	1.40883	0.0279325
b4392	slt	1.12327	0.430261	1.36264	0.0234164	1.26611	0.154423
b4393	trpR	1.09855	0.614364	0.973532	0.870217	1.01487	0.953529
b4394	yjjX	0.951714	0.721625	1.2886	0.0407893	1.18296	0.48454
b4395	gpmB	0.921464	0.606588	0.908337	0.399122	0.929225	0.533775
b4396	rob	0.76977	0.109348	1.32905	0.026202	1.27952	0.0758998
b4397	creA	1.11767	0.499237	1.33191	0.264108	1.45781	0.09713
b4401	arcA	0.750696	0.0570575	1.29083	0.0902368	1.1108	0.470199
b4403	lasT	0.858268	0.34925	1.46815	0.0072973	1.28191	0.137834
b4406	yaeP	0.797358	0.140459	0.830988	0.400416	1.0309	0.92511
b4411	ecnB	0.44071	0.0629855	0.768811	0.221181
b4469	ygiQ	0.930772	0.802709	1.14727	0.333092
b4479	dgoR	0.493664	0.310186	0.808657	0.0703815	0.904129	0.491444
b4480	hdfR	0.779921	0.170262	1.14258	0.481453	0.946254	0.78705
b4483	tatD	1.50702	0.0366856	1.84076	0.0007616	1.6747	0.025533
b4484	cpxP	2.33982	0.0143847	1.88884	0.0039122	1.30849	0.0971824
b4517	gnsA	0.832372	0.370099	0.893661	0.552214	1.14369	0.445508
b4537	yecJ	0.963062	0.819738	1.04993	0.721625	1.03735	0.843333
b4554	yibT	1.89868	0.0221886	3.16192	0.0002136	3.29345	0.001533
lcl|AB359062.1_cdsid_BAF76066.1	Zmo_adhB	0.974747	0.887147	0.63424	0.005578	0.903753	0.631336
lcl|M15393.2_cdsid_AAA27696.2	Zmo_pdc	1.09172	0.703526	0.6157	0.0064655	0.758174	0.148169
b0054	imp			0.577263	0.0560775
b0068	tbpA			1.16805	0.475285	0.818469	0.534818
b0212	gloB			0.891805	0.60281	0.897323	0.545076
b0272	yagI			0.55187	0.0035855
b0324	yahJ			0.814677	0.751723	1.32024	0.101575
b0398	sbcD			1.35604	0.0573945
b0435	bolA			1.22086	0.129882
b0442	ybaV			0.312624	0.0007815
b0493	ybbO			1.17349	0.221232	1.48627	0.0398529
b0707	ybgA			1.27341	0.266956
b0711	ybgJ			0.429253	0.0059682	0.746027	0.101183
b0772	ybhC			0.561477	0.0132696	0.745562	0.18391
b0809	glnQ			0.598988	0.0588838
b0998	torD			0.823192	0.17377
b1051	msyB			0.589351	0.0740661
b1090	plsX			1.25119	0.123111
b1178	pliG			0.201535	0.0065082	0.149229	0.0012247
b1181	ycgN			0.787854	0.18604	1.1869	0.456226
b1193	emtA			0.474572	0.0084017	0.994815	0.989975
b1209	lolB			0.469989	0.0035855	0.626115	0.015984
b1270	btuR			0.863639	0.264416
b1461	pptA			0.448382	0.0049602	0.937181	0.719037
b1527	yneK			0.860532	0.225125
b1536	ydeI			0.327076	0.0004472	0.757333	0.062025
b1542	ydfI			0.762918	0.132671
b1570	dicA			1.20247	0.139581
b1595	ynfL			1.25928	0.0639652
b1647	ydhF			0.926909	0.692252	0.899441	0.596981
b1653	lhr			0.572322	0.067712
b1672	ydhW			1.33422	0.211566
b1844	exoX			0.652025	0.0169819
b1880	flhB			1.29693	0.465135
b2111	yehD			0.422933	0.0131856
b2124	yehS			1.37564	0.151388
b2150	mglB			1.05914	0.843074
b2177	yejA			1.12529	0.411289
b2285	nuoE			1.09748	0.652084	0.952044	0.874999
b2302	yfcG			0.890569	0.565505	0.690685	0.109984
b2340	sixA			3.07524	0.0059915
b2399	yfeD			0.911049	0.732366
b2619	ratA			0.778949	0.468504
b2707	srlR			1.33469	0.24029
b2717	hycI			0.805468	0.245314
b2728	hypC			1.46439	0.123771	0.832199	0.599729
b2742	nlpD			0.934198	0.627761
b2782	mazF			0.8284	0.449029
b2809	ygdI			0.728197	0.165035	1.02349	0.953152
b2830	rppH			1.29504	0.212012
b2949	yqgF			1.11257	0.595887
b2955	yggW			1.14449	0.233731
b3032	cpdA			1.12717	0.340469	1.54232	0.499579
b3037	ygiB			1.23653	0.0581435	1.43903	0.0386412
b3070	yqjH			1.31485	0.0372907
b3087	ygjR			0.936857	0.814554
b3091	uxaA			1.17634	0.309209	0.991923	0.961624
b3097	yqjC			0.489982	0.0066504
b3239	yhcO			1.2422	0.449029
b3354	yheU			1.3521	0.101039
b3360	pabA			1.2158	0.132671	1.10244	0.599401
b3447	ggt			1.21985	0.434063
b3503	arsC			0.881175	0.374697	0.805859	0.119226
b3510	hdeA			1.08983	0.744425
b3540	dppF			0.641535	0.0102526
b3618	htrL			0.944682	0.857688
b3625	rfaY			3.71201	0.0034708
b3631	rfaG			0.983911	0.951713
b3712	yieE			1.44884	0.06065	1.88635	0.0405196
b3738	atpB			1.39629	0.0902368	0.984935	0.978767
b3746	ravA			1.12218	0.368361
b3753	rbsR			1.86439	0.0059641
b3845	fadA			0.943962	0.721836
b3894	fdoG			0.973869	0.90359	0.761703	0.404992
b3922	yiiS			0.940565	0.814554
b3958	argC			0.133268	0.0017622	0.0811031	0.0002856
b3990	thiH			0.822735	0.379903
b4012	yjaB			1.81655	0.0690783	1.15381	0.518272
b4071	nrfB			0.554631	0.059178
b4119	melA			0.878979	0.464045	0.998338	0.994992
b4123	dcuB			0.275686	0.265478
b4124	dcuR			1.0284	0.884463	1.78534	0.147576
b4169	amiB			1.26646	0.0775511	1.0041	0.988858
b4196	ulaD			1.04732	0.802468
b4227	ytfQ			0.616512	0.0047489	0.551487	0.014246
b4346	mcrB			1.08998	0.585452
b4373	rimI			1.7903	0.0031781	1.71987	0.008066
b4398	creB			1.02215	0.95804
b0061	araD					0.770945	0.514471
b0111	ampE					0.571134	0.124166
b0209	yafD					2.03341	0.0026746
b0231	dinB					2.01838	0.18121
b0559	ybcW					1.20455	0.357306
b0587	fepE					0.557367	0.198066
b0836	bssR					0.931482	0.781652
b0868	ybjS					1.05475	0.878649
b0880	cspD					1.21563	0.23098
b0953	rmf					1.54061	0.430959
b1056	yceI					0.65447	0.179033
b1356	racR					0.80207	0.228595
b1512	lsrR					0.870973	0.306529
b1535	dgcZ					5.30775	0.0081044
b1563	relE					0.623257	0.0295902
b1633	nth					1.12678	0.47512
b1739	osmE					0.449097	0.03344
b1771	ydjG					0.812928	0.199051
b1811	yoaH					0.801236	0.498308
b1846	yebE					1.30333	0.140443
b1939	fliG					0.982276	0.904607
b2125	yehT					1.06467	0.809162
b2467	nudK					0.858327	0.49413
b2512	bamB					0.825591	0.421298
b2667	ygaV					0.924279	0.605665
b2676	nrdF					2.04968	0.0086093
b2798	ygdG					1.33478	0.399958
b2800	fucA					0.609247	0.11669
b2865	ygeR					0.8682	0.391392
b2997	hybO					1.1145	0.428812
b3200	lptA					1.01438	0.956516
b3207	yrbL					3.03206	0.0069054
b3211	yhcC					0.906262	0.765109
b3443	yrhA					1.17593	0.290094
b3467	yhhM					1.24548	0.155848
b3571	malS					1.21403	0.196688
b3594	yibA					1.25397	0.140433
b3773	ilvY					0.973329	0.920771
b3807	cyaY					0.919614	0.736376
b3838	tatB					1.53039	0.185916
b3946	fsaB					0.948224	0.736111
b4090	rpiB					0.809386	0.204691
b4144	yjeI					0.788728	0.286605
b4362	dnaT					1.21453	0.370581
