# Supplementary material for: Aromatic inhibitors derived from ammonia-pretreated lignocellulose hinder bacterial ethanologenesis by activating regulatory circuits controlling inhibitor efflux and detoxification
Source: Front Microbiol. 2014 Aug 13;5:402. doi: 10.3389/fmicb.2014.00402 (PMC4132294; doi:10.3389/fmicb.2014.00402)
Supplement: Supplementary file 1 [file DataSheet1.ZIP › Table S7A_D.xlsx]

## Sheet: 7A-Exponential
Table S7A. Translational Effects in Exponential Phase SynH2 vs. SynH2–
Column	Definition						Data Type
b.no	b.number						Gene ID
gene	Gene name						Gene ID
SynH2- RNA CPKM	CPKM from RSEM-edgeR algorithm for SynH2- cells						RNA
SynH2 RNA CPKM	CPKM from RSEM-edgeR algorithm for SynH2 cells						RNA
log2 RNA ratio	log2 of EdgeR computed RNA Fold-Change in SynH2- cells vs. SynH2 cells						RNA
RNA ratio pval	RNA ratio adjusted p-value						RNA
log2 RNA ratio norm	log2 of RNA ratio after normalization with protein ratio						RNA
SynH2- Pep.Intensity	Average Intensity from iTRAQ-measured peptides for SynH2- cells						Protein
SynH2 Pep.Intensity	Average Intensity from iTRAQ-measured peptides for SynH2 cells						Protein
log2 Protein ratio	log2 of computed Protein Fold-Change in SynH2- cells vs. SynH2 cells						Protein
Protein ratio pval	Protein ratio adjusted p-value						Protein
log2 Protein ratio norm	log2 of Protein ratio after normalization with RNA ratio						Protein
Protein/RNA Ratio/Ratio	log2 ratio of normalized protein ratio to normalized RNA ratio						Protein/RNA
Protein/RNA pvalue	adjusted p-value for Protein/RNA ratio						Protein/RNA
	Inhibitor-induced protein change without matching RNA change-Exponential Phase (sorted by protein ratio high to low)
			SynH2–	SynH2	log2	RNA	log2	SynH2–	SynH2	log2	protein	log2 Protein	Protein/RNA
	b.no	gene	RNA CPKM	RNA CPKM	RNA ratio	ratio pval	ratio norm	Pep.Intensity	Pep.Intensity	Protein ratio	ratio pval	ratio norm	ratiio/ratio	Protein/RNA pval
	b3708	tnaA	0.00813501	0.0490318	-2.58865	1.7489e-08	-2.10022	80524.7	26891.8	1.5823	0.0735185	3.31908	5.41931	1.10153e-05
	b2741	rpoS	0.646902	1.81391	-1.48745	0.00214862	-1.2068	168512	61007.5	1.4658	0.0119429	3.07471	4.28151	0.0016189
	b4034	malE	0.0258821	0.138606	-2.42075	9.6393e-08	-1.964	46901.8	19629.1	1.2567	0.328259	2.6361	4.6001	0.00046649
	b0811	glnH	0.0281207	0.383455	-3.76885	1.15247e-16	-3.05775	29614.5	18525.8	0.6768	0.273914	1.41968	4.47742	0.000736383
	b4411	ecnB	0.0293335	0.00877563	1.7096	0.0121766	1.38703	39827.1	90367.3	-1.1821	0.0629855	-2.47961	-3.86664	0.00703225
	b1902	ftnB	0.0291231	0.115038	-1.98307	2.67069e-05	-1.6089	37169.7	203137	-2.4503	0.0070837	-5.13983	-3.53093	0.0236611
	Inhibitor-induced RNA change without matching protein change-Exponential Phase (sorted by RNA ratio high to low)
1	b0355	frmB	3.26682	0.00823859	8.64281	3.18568e-40	7.01209	155792	136785	0.1877	0.489066	0.393726	-6.61837	3.00904e-08
2	b0357	frmR	8.73256	0.0222009	8.63637	3.32363e-40	7.00687	108052	109273	-0.0162	0.954889	-0.0339817	-7.04085	3.16604e-09
3	b0356	frmA	11.6692	0.0581111	7.6516	1.98611e-35	6.20791	123876	103817	0.2548	0.411964	0.534477	-5.67343	3.31323e-06
4	b3917	sbp	1.35337	0.0137021	6.62822	8.32481e-29	5.37762	91311.2	68495.3	0.4148	0.169573	0.870098	-4.50752	0.000679274
5	b2764	cysJ	1.77789	0.0214112	6.37731	1.09539e-27	5.17405	71077.2	70657.5	0.0085	0.973736	0.0178299	-5.15622	3.47953e-05
6	b2752	cysD	2.37782	0.0294113	6.33819	2.02147e-27	5.14231	90069.8	103517	-0.2008	0.328259	-0.421205	-5.56351	5.47633e-06
7	b2763	cysI	1.69565	0.0234955	6.17473	1.55696e-26	5.00969	76593.7	83383.3	-0.1225	0.626523	-0.25696	-5.26665	2.3022e-05
8	b2762	cysH	1.60435	0.0247793	6.01899	1.95238e-25	4.88334	72293.3	96780.6	-0.4209	0.0817849	-0.882894	-5.76623	3.04372e-06
9	b2750	cysC	0.96573	0.0158225	5.93497	1.11058e-24	4.81517	83959.3	113004	-0.4286	0.228744	-0.899046	-5.71421	3.04372e-06
10	b2843	kduI	0.520668	0.00900958	5.86056	4.62978e-24	4.7548	78380.9	81441.2	-0.0553	0.962819	-0.115999	-4.8708	0.000131553
11	b2751	cysN	2.36381	0.0425597	5.79594	1.80093e-24	4.70237	93062.9	108718	-0.2243	0.372836	-0.470499	-5.17286	3.47265e-05
12	b2425	cysP	1.36642	0.0298536	5.51849	1.26671e-22	4.47726	78978.4	56398	0.4858	0.122986	1.01903	-3.45823	0.0300319
13	b1287	yciW	0.529555	0.0121882	5.44261	5.21391e-22	4.4157	106912	97980.7	0.1259	0.890563	0.264092	-4.15161	0.00258121
14	b1987	cbl	0.230296	0.0072955	4.98013	5.60464e-19	4.04048	89636.1	92727.9	-0.0489	0.876822	-0.102574	-4.14306	0.00258121
15	b2842	kduD	0.479232	0.0171281	4.81026	2.34315e-18	3.90266	91010.5	92958.2	-0.0305	0.981573	-0.0639778	-3.96664	0.00503262
16	b2091	gatD	0.0271936	0.283141	-3.37951	6.79151e-14	-2.74186	44614.2	35749.1	0.3196	0.357084	0.670404	3.41227	0.0344361
17	b1498	ydeN	0.00160308	0.0198817	-3.62504	6.77714e-14	-2.94107	46127	37055.2	0.3159	0.55171	0.662642	3.60371	0.0185647
18	b3744	asnA	0.0261818	0.500004	-4.25432	2.01244e-20	-3.45162	71885.9	75411.1	-0.0691	0.890536	-0.144946	3.30667	0.0474061
19	b3513	mdtE	0.0103564	0.317676	-4.93686	1.18635e-25	-4.00538	69958.4	65216.8	0.1013	0.894708	0.21249	4.21787	0.00204325
20	b3517	gadA	0.0515541	1.96349	-5.25093	8.57581e-29	-4.26019	77593.7	87262.3	-0.1694	0.839541	-0.355339	3.90485	0.0062491
21	b1493	gadB	0.0654405	4.48532	-6.0986	3.54838e-36	-4.94792	69078.9	93175.3	-0.4317	0.256038	-0.905548	4.04238	0.00381199
22	b3941	metF	0.00418236	0.305372	-6.18497	5.26597e-35	-5.018	42081.8	73053.6	-0.7958	0.430976	-1.6693	3.3487	0.0420416
23	b1492	gadC	0.033208	3.03218	-6.51206	8.06121e-40	-5.28337	68042.2	77123	-0.1807	0.677266	-0.379042	4.90433	0.000119493
24	b3829	metE	0.0189522	1.75807	-6.53505	6.05263e-40	-5.30202	36024.4	59834.2	-0.732	0.310896	-1.53547	3.76656	0.0101577
25	b4244	pyrI	0.0184643	4.02744	-7.76567	5.74087e-50	-6.30045	64119.9	72310.3	-0.1734	0.902322	-0.36373	5.93672	1.60608e-06
26	b4245	pyrB	0.015085	3.94862	-8.02958	1.54962e-52	-6.51457	65224.8	84131.4	-0.3672	0.773331	-0.770251	5.74431	3.04372e-06

## Sheet: 7B-Transition
Table S7B. Translational Effects in Exponential Phase SynH+LT vs. SynH
Column	Definition						Data Type
b.no	b.number						Gene ID
gene	Gene name						Gene ID
SynH2- RNA CPKM	CPKM from RSEM-edgeR algorithm for SynH2- cells						RNA
SynH2 RNA CPKM	CPKM from RSEM-edgeR algorithm for SynH2 cells						RNA
log2 RNA ratio	log2 of EdgeR computed RNA Fold-Change in SynH2- cells vs. SynH2 cells						RNA
RNA ratio pval	RNA ratio adjusted p-value						RNA
log2 RNA ratio norm	log2 of RNA ratio after normalization with protein ratio						RNA
SynH2- Pep.Intensity	Average Intensity from iTRAQ-measured peptides for SynH2- cells						Protein
SynH2 Pep.Intensity	Average Intensity from iTRAQ-measured peptides for SynH2 cells						Protein
log2 Protein ratio	log2 of computed Protein Fold-Change in SynH2- cells vs. SynH2 cells						Protein
Protein ratio pval	Protein ratio adjusted p-value						Protein
log2 Protein ratio norm	log2 of Protein ratio after normalization with RNA ratio						Protein
Protein/RNA Ratio/Ratio	log2 ratio of normalized protein ratio to normalized RNA ratio						Protein/RNA
Protein/RNA pvalue	adjusted p-value for Protein/RNA ratio						Protein/RNA
	Inhibitor-induced protein change without matching RNA change-Transition Phase (sorted by protein ratio high to low)
			SynH2–	SynH2	log2	RNA	log2	SynH2–	SynH2	log2	protein	log2 Protein	Protein/RNA
	b.no	gene	RNA CPKM	RNA CPKM	RNA ratio	ratio pval	ratio norm	Pep.Intensity	Pep.Intensity	Protein ratio	ratio pval	ratio norm	ratiio/ratio	Protein/RNA pval
	b2751	cysN	0.0326057	0.817165	-4.64684	2.94816e-46	-3.78984	80976.5	38116.2	1.0871	0.0034609	1.51436	5.3042	3.73911e-05
	b2752	cysD	0.0154335	0.828563	-5.74415	9.96724e-63	-4.68477	71773.5	38514.5	0.898	0.0061558	1.25094	5.93571	1.61112e-06
	b0809	glnQ	0.946569	0.11	3.10483	1.74353e-18	2.53222	37893.2	63263	-0.7394	0.0588838	-1.03	-3.56222	0.0380381
	b3869	glnL	0.215456	0.0463166	2.21708	1.87765e-10	1.80819	40243.7	91948.3	-1.1921	0.0010339	-1.66062	-3.46881	0.0461134
	b3868	glnG	0.215761	0.0473757	2.1867	2.50349e-10	1.78342	47658.2	110033	-1.2071	0.000269	-1.68152	-3.46493	0.0461134
	b3870	glnA	2.61737	0.412832	2.66444	1.82764e-14	2.17304	24259.9	70333.9	-1.5356	0.0005813	-2.13913	-4.31217	0.00270706
	b1800	dmlA	1.00894	0.0214458	5.55506	3.04404e-44	4.53056	53024.2	163845	-1.6276	0.0002596	-2.26729	-6.79785	1.75429e-08
	b0811	glnH	2.66621	0.287029	3.21539	1.26184e-19	2.62239	31989.3	117316	-1.8747	0.0002775	-2.6115	-5.23389	3.91718e-05
	b0849	grxA	0.0461038	0.0210141	1.13049	0.00591446	0.921997	31080.4	114302	-1.8788	0.001127	-2.61721	-3.53921	0.0389995
	Inhibitor-induced RNA change without matching protein change-Transition Phase (sorted by RNA ratio high to low)
	b0614	citX	2.23534	0.00366604	9.24053	1.48286e-80	7.53633	147541	47449.4	1.6367	0.0010339	2.27996	-5.25637	3.91718e-05
	b0615	citF	2.30096	0.00384475	9.22118	9.37263e-85	7.52055	115413	53723.5	1.1032	0.0007815	1.53678	-5.98377	1.61112e-06
	b0617	citD	0.98196	0.0016066	9.21097	1.81755e-68	7.51222	140444	42046.7	1.7399	0.0014322	2.42372	-5.0885	7.45267e-05
	b0616	citE	1.7571	0.00327912	9.05878	1.48286e-80	7.3881	124727	51312.4	1.2814	0.0015334	1.78502	-5.60308	8.6966e-06
	b2762	cysH	0.0311708	0.41855	-3.74636	1.90868e-31	-3.05543	80222.9	50900.1	0.6563	0.0090894	0.914242	3.96967	0.0108088
	b2422	cysA	0.0358846	0.608122	-4.08209	2.72716e-37	-3.32924	41591.5	37048.1	0.1669	0.453803	0.232496	3.56174	0.0380381
	b2764	cysJ	0.0271162	0.58039	-4.41908	1.12321e-42	-3.60409	63802.5	58201.8	0.1325	0.374697	0.184576	3.78867	0.0192469
	b2763	cysI	0.0277626	0.602306	-4.4386	5.85987e-43	-3.62001	64381.1	55540	0.2131	0.171264	0.296853	3.91686	0.0123501
	b2425	cysP	0.0281813	0.629207	-4.47977	6.40154e-43	-3.65359	60354.4	60365	-0.0003	0.998313	-0.000417907	3.65317	0.030565
	b2750	cysC	0.011314	0.307342	-4.76112	1.33806e-44	-3.88305	83854.6	67833.6	0.3059	0.189961	0.426126	4.30917	0.00270706										iTRAQ.Scaled.Ratio
																								4.85665170098127
																								5.36553518748341
																								2.37995675172564
																								1.34362074476613
																								1.22846211637873
																								1.13648264346887
																								0.999710370798307
																								1.88457800205331
																								1.17486555261894
																								0.48970954279423

## Sheet: 7C-Stationary
Table S7C. Translational Effects in Exponential Phase SynH+LT vs. SynH
Column	Definition						Data Type
b.no	b.number						Gene ID
gene	Gene name						Gene ID
SynH2- RNA CPKM	CPKM from RSEM-edgeR algorithm for SynH2- cells						RNA
SynH2 RNA CPKM	CPKM from RSEM-edgeR algorithm for SynH2 cells						RNA
log2 RNA ratio	log2 of EdgeR computed RNA Fold-Change in SynH2- cells vs. SynH2 cells						RNA
RNA ratio pval	RNA ratio adjusted p-value						RNA
log2 RNA ratio norm	log2 of RNA ratio after normalization with protein ratio						RNA
SynH2- Pep.Intensity	Average Intensity from iTRAQ-measured peptides for SynH2- cells						Protein
SynH2 Pep.Intensity	Average Intensity from iTRAQ-measured peptides for SynH2 cells						Protein
log2 Protein ratio	log2 of computed Protein Fold-Change in SynH2- cells vs. SynH2 cells						Protein
Protein ratio pval	Protein ratio adjusted p-value						Protein
log2 Protein ratio norm	log2 of Protein ratio after normalization with RNA ratio						Protein
Protein/RNA Ratio/Ratio	log2 ratio of normalized protein ratio to normalized RNA ratio						Protein/RNA
Protein/RNA pvalue	adjusted p-value for Protein/RNA ratio						Protein/RNA
	Inhibitor-induced protein change without matching RNA change-Stationary Phase (sorted by protein ratio high to low)
			SynH2–	SynH2	log2	RNA	log2	SynH2–	SynH2	log2	protein	log2 Protein	Protein/RNA
	b.no	gene	RNA CPKM	RNA CPKM	RNA ratio	ratio pval	ratio norm	Pep.Intensity	Pep.Intensity	Protein ratio	ratio pval	ratio norm	ratiio/ratio	Protein/RNA pval
	b1535	dgcZ	0.0865105	0.0502154	0.787039	0.519141	0.369253	166071	31289.2	2.4081	0.0081044	3.94594	3.57669	0.0341017
	b2843	kduI	0.0101237	0.0482707	-2.24018	0.0093282	-1.05102	110427	26770.5	2.0444	0.0030482	3.34998	4.40099	0.00563205
	b1650	nemA	0.0707852	0.103402	-0.543781	0.636707	-0.255124	93113.5	24445.2	1.9294	0.0015669	3.16154	3.41666	0.0497011
	b2842	kduD	0.0229674	0.0618629	-1.4221	0.122751	-0.667201	98684.9	28020.8	1.8163	0.0007608	2.97621	3.64341	0.0324515
	b0355	frmB	0.0144907	0.100242	-2.78547	0.0009512	-1.30685	47121.2	14659.6	1.6845	0.0043656	2.76024	4.06709	0.0122692
	b0356	frmA	0.0882594	0.285575	-1.69415	0.0531008	-0.794839	112506	36321.8	1.6311	0.0003031	2.67274	3.46758	0.0473471
	b0268	yagE	0.0147674	0.15263	-3.36326	7.28487e-05	-1.57793	52386.9	22450.5	1.2225	0.0009528	2.0032	3.58113	0.0341017
	b2721	hycE	0.00677049	0.127013	-4.22484	1.34749e-06	-1.98215	77342	35206	1.1354	0.165442	1.86048	3.84263	0.0184871
	b4024	lysC	0.187483	0.173328	0.113939	0.97447	0.0534564	34775.1	145913	-2.069	0.0002555	-3.39029	-3.44374	0.0473471
	b1761	gdhA	0.75232	0.905892	-0.268081	0.849096	-0.125775	40538.1	204882	-2.3374	0.0009415	-3.83009	-3.70431	0.0276965
	b2309	hisJ	0.156523	0.234781	-0.582261	0.60733	-0.273178	31933.9	212073	-2.7314	0.0001626	-4.4757	-4.20252	0.00946618
	b1178	pliG	0.010066	0.048111	-2.23392	0.0116416	-1.04808	30091.3	201640	-2.7444	0.0012247	-4.497	-3.44892	0.0473471
	b0720	gltA	0.445536	0.614037	-0.46268	0.69991	-0.217074	26868	193465	-2.8481	0.0005066	-4.66693	-4.44985	0.00563205
	b3172	argG	0.0772983	0.278731	-1.84969	0.0319644	-0.867814	25763.9	217211	-3.0757	0.0001626	-5.03988	-4.17206	0.00946618
	b2818	argA	0.0408094	0.249568	-2.61117	0.00179232	-1.22507	23643.5	204678	-3.1138	0.0001626	-5.10231	-3.87723	0.0184068
	b0763	modA	0.370227	0.325954	0.183665	0.934266	0.0861693	28469.2	317404	-3.4788	0.0001626	-5.7004	-5.78657	1.12642e-05
	Inhibitor-induced RNA change without matching protein change-Stationary Phase (sorted by RNA ratio high to low)
	b0860	artJ	0.0168948	0.226864	-3.74215	1.33652e-05	-1.75569	21041.3	230683	-3.4546	0.0001962	-5.66075	-3.90505	0.0184068
	b3958	argC	0.0188857	0.315098	-4.05874	2.77038e-06	-1.90422	17160.6	211588	-3.6241	0.0002856	-5.93849	-4.03427	0.0122692
	b3959	argB	0.0292599	0.274469	-3.22839	0.000126679	-1.51466	24159.2	208777	-3.1113	0.0001962	-5.09821	-3.58356	0.0341017
	b4254	argI	0.016737	0.187303	-3.48058	4.09922e-05	-1.63297	21483.4	216354	-3.3321	0.0002927	-5.46002	-3.82704	0.0184871

## Sheet: 7D-Protein_Intensities
Table S7D. Relative Protein Intensities Determined by iTraq
Column	Definition
b.no	b.number
gene	Gene name
SynH2- Exponential	Average Intensity from iTRAQ-measured peptides for SynH2- cells in exponential phase
SynH2- Transition	Average Intensity from iTRAQ-measured peptides for SynH2- cells in transition phase
SynH2- Stationary	Average Intensity from iTRAQ-measured peptides for SynH2- cells in stationary phase
SynH2 Exponential	RNA ratio adjusted p-value
SynH2 Transition	log2 of RNA ratio after normalization with protein ratio
SynH2 Stationary	Average Intensity from iTRAQ-measured peptides for SynH2- cells
b.no	gene	SynH2- Exponential	SynH2- Transition	SynH2- Stationary	SynH2 Exponential	SynH2 Transition	SynH2 Stationary
b0002	thrA	42401.9	116209	144589	42293	42081.8	47507.4
b0003	thrB	46181.6	121986	143290	50114.5	42100.7	42660.8
b0004	thrC	52603.3	128276	122400	48728.5	48772.2	47148.8
b0006	yaaA	95271.3	71467.6	46134.4	65239.9	89858.3	69739.7
b0007	yaaJ
b0008	talB	61353.8	49660	50630.4	55956.6	61859	65024
b0009	mog	65098.8	57991.7	63006.3	59211.9	70179.4	68979.9
b0011	yaaW
b0014	dnaK	44030.9	48900.1	61241.4	54775.5	53866	56907.6
b0015	dnaJ	67751.9	50591.5	43135.9	88678.5	103472	90786
b0018	mokC	121722
b0020	nhaR	59221.5	60894.5	61998.7	62356.5	86179.9	93288.5
b0023	rpsT	70852.2	51691.8	51808.7	92282.5	81142.1	58324.3
b0024	yaaY		83217.4	93184		32664.8	55507.6
b0025	ribF	63994.2	55043.4	59120.5	58368.3	73450	64058.6
b0026	ileS	56199.9	67710.1	73637.9	56443.8	57470.5	58036.6
b0028	fkpB	65908.1	57492.3	65574.2	65014.1	71220.1	71039
b0029	ispH	70429.2	63146.4	67657.7	61320.3	57336.7	62350.5
b0030	rihC	25270.2	41853.7	37770.5	36685.6	50038.4	46321.1
b0031	dapB	45706.2	124977	136801	37898.2	42867.9	44639.5
b0032	carA	74022.9	100202	89966.6	66566.6	103856	77999.5
b0033	carB	67565.8	107651	97862.7	64599.2	100685	81144.4
b0034	caiF	113360	135651		40554.6	67864.1
b0035	caiE	104257
b0036	caiD	51527	56701.2	65066.2	51691.5	60621	61035.9
b0037	caiC	60990.9
b0038	caiB
b0039	caiA	38709.7	52121.8	53649.9	44761.2	53351.8	49724.9
b0041	fixA
b0042	fixB			31745.5			45668.9
b0047	kefC
b0048	folA	120754	74036.8	58651.4	107272	83553.5	67940
b0049	apaH	87974.7	62007.9	51795.4	74250.5	86012.3	69402.7
b0050	apaG	86740.6
b0051	rsmA	69911.2	60237.1	64998.4	64795.1	74869.7	70504.2
b0052	pdxA	72659.2	66634.5	80968.3	58360.9	59523.5	72349.1
b0053	surA	72791.8	69555.2	65609.8	73874.1	74150	63368.6
b0054	imp	90886.1	84939.8	65026.6	89113.6	49034.1	33667.7
b0055	djlA	53458.7	42676.2	42817.4	65861.4	77273	60207.4
b0058	rluA	57897	58116.2			74801.3
b0059	hepA	63230.1	45190.4	41888.6	72441.4	74835.2	56227.6
b0060	polB	52143.2	54174.7	40617.9	45851.6	85518.4	73439.4
b0061	araD	18353.9	21589.7	17874.4	18511.2	19614.3	13780.5
b0062	araA	13816.9	19167.2	24608.8	12762.9	17313.8	20288.8
b0063	araB	20271.7	22298	24124.9	19442.8	18509.5	22908.2
b0064	araC	58001	54382.9	68363.8	42380.4	64865.8	55629
b0065	yabI
b0067	thiP
b0068	tbpA	39741.3	31485.8	33895.8	71161.7	36777.8	27742.1
b0069	sgrR	97915.5
b0070	setA
b0071	leuD	75736	75792.4	57837.3	39275.3	62649.7	56245.1
b0072	leuC	76567	75837	56618.6	44016.2	67385.9	51705.9
b0073	leuB	69811.4	71865.5	58560.4	46348.4	67851.8	56697.7
b0074	leuA	75708.1	65288.5	47748.9	44646.1	70480.5	47250.1
b0077	ilvI	52313.9	83687.9	101990	43072	47120	71822
b0078	ilvH	55683.1	90163.3	111212	39159.4	45453.3	66228.8
b0080	cra	96997.7	79737.8	89248.9	54823.4	70916.7	82872.2
b0081	mraZ	85136.2	86564.1	84904.3	48466.2	68317.1	88474.6
b0082	mraW	114007	110114	92811.5	54917.2	74318.8	80731.1
b0084	ftsI	86829.5	75551.9	50117.2	84766.3	58458.7	77950.4
b0085	murE	84090.1	84260.7	79169.1	66471.1	67533.9	75337.2
b0086	murF	69393.8	84695	79018.3	63307.6	63575.8	71104.4
b0088	murD	88865.6	80934	70656.5	58248.6	61698.5	80002.1
b0090	murG	56586.7	61843.3	46151.9	63948.2	59108.4	74665.2
b0091	murC	78180.8	74914.6	78932.2	62265.5	75754.2	80456.8
b0092	ddlB	72442.9	81579.1	80068.8	63009.9	65079.7	69270.3
b0093	ftsQ		36970			90568.2
b0094	ftsA	108372	84315.1	62790.6	74240.4	70610.2	87965.9
b0095	ftsZ	104122	85334.6	88456	76840.7	78635.2	76863.3
b0096	lpxC	88726.7	67827.9	57210.4	83543.6	116951	66813
b0098	secA	63361.1	67189.9	88922.4	71461.6	84772.1	76290.8
b0099	mutT
b0101	yacG	63566.8	76169.8		64496.4	80625.7
b0102	yacF	71794.6	59366.9	58683.1	66761.6	92271.3	73250.4
b0103	coaE	64746.7		61053.1	56104.5		60403.8
b0104	guaC	121135	81546.7	57318.1	55555.8	83738.5	69029.7
b0106	hofC
b0107	hofB	54854.6
b0108	ppdD
b0109	nadC	66705	68224.3	75584.3	59001.5	52495.2	59722.3
b0110	ampD	66522.1	74871.6	67069.9	61184.3	65512.9	72775
b0111	ampE			187537			107105
b0113	pdhR	94730.6	60565.7		155322	86509.3
b0114	aceE	41898.6	31119.2	38236.4	95475.6	56155.7	43312.8
b0115	aceF	39953.9	26545.6	33071.5	93004.2	55275.6	41869.7
b0116	lpd	49133.7	39017	51848.6	91211.8	62486.4	52603.2
b0118	acnB	48796	68842.5	103707	56208.7	50827.1	69716.2
b0119	yacL	63676.1	53792.1	59016	65200.9	63895	82057
b0120	speD	60672.3	73761.5	77468.3	55717.1	65320.5	62326.9
b0121	speE	55801.7	71467.7	82853.6	53921.4	48373	65130.1
b0122	yacC	80390.1	141724	66302.2	71403.9	99482.1	95545
b0123	cueO	58493	52169.7	60460.6	54613	49346.3	54432.7
b0124	gcd
b0125	hpt	88063	66262.9	63431.3	65506.8	87008.3	81715.1
b0126	can	61476.5	51323.7	56008.1	69621.1	64490.2	62724.1
b0127	yadG	66964.6	53442.5	59002.2	89333.1	93880.3	74247
b0130	yadE
b0131	panD	73000.2	40752.7	41775.1	60361.9	56244.8	71223.3
b0132	yadD	47565.8
b0133	panC	76257.4	79923.1	81099.3	56335	65140.9	72309.1
b0134	panB	54989.2	61559.5	85970.7	55482.4	59728.1	73232.4
b0140	ecpD	47840.4			34412.1
b0142	folK	64686.1	97543.2	67893.5	80971	66545.9	73423.4
b0143	pcnB	79820.8	58789.1	54696.1	85464	83371.7	58449
b0144	gluQ	43211.4	47256.7	64960.6	57512.3	71540	68287
b0145	dksA	85127.7	66468.7	54800	74323.7	76950.7	71114.6
b0146	sfsA	71593.2	59804.4	54380.9	64815.4	73660.3	79720.4
b0147	ligT	79205.1
b0148	hrpB	75350.5	53891.9	55267.4	70725.8	65768.8	63580.9
b0149	mrcB	86661.8	65791.7	38709.5	75606.5	52710.8	76267.6
b0151	fhuC
b0154	hemL	96624.5	62132.1	65661	85351.8	98104.7	66226.7
b0156	erpA	56961.8	22560.4	31247.6	99546.7	91679.7	51067.4
b0159	mtn	71191.4	58383.1	65991.2	57038.5	73159.9	68700.5
b0160	dgt	70988.9	63421.5	64054	72166.1	64907.5	62874.6
b0161	degP	60603.9	38653.3	38321.8	103174	123530	105404
b0162	cdaR	83398.7	56966.8		72127	75972.6
b0163	yaeH	82760.7	80885	67959.4	57247.8	80968.9	87922.9
b0164	yaeI	75089.9
b0166	dapD	61999.9	70248.4	79682.2	53031.2	56512.5	57705.1
b0167	glnD	74092.8	73987	63324.3	54285.3	80909.9	73500.2
b0168	map	51535.1	50610.7	50869.1	59576.2	81619.5	73435.1
b0169	rpsB	70514.7	50959.1	51578	94165.1	76599.9	56054.9
b0170	tsf	65501.9	56819.5	59141.4	72891.4	75741.7	62926.5
b0171	pyrH	72356.7	54318.9	61259.5	71135.8	76411.3	62560.7
b0172	frr	74889	65677.8	64877.2	65888	70721.5	72035.4
b0173	dxr	66768.4	55761.7	58377.5	62981.7	75752.9	70314.6
b0174	ispU	127541	86952.2		44276	80560.1
b0176	rseP	71310.4	71654.6		64359	50745.5
b0177	bamA	106523	68402.1	65568.1	103131	100115	59347.3
b0178	hlpA	107052	114118	100427	90752	85895.7	88419.8
b0179	lpxD	96708	67993.6	70400.9	79887.1	82236.3	80746.6
b0180	fabZ	97519.6	88532	83900.1	77720.2	94840.1	82529
b0181	lpxA	69312.7	79532.1	79999.1	62841	60413.2	65679.6
b0182	lpxB	86536.6	79926.4	66281.8	87581.9	101595	87639.5
b0183	rnhB	83980.9
b0184	dnaE	85831.2	69412.4	63626.4	73624.7	89728	81471.5
b0185	accA	89897	79435	77134.6	59892.6	87209.7	84011.4
b0186	ldcC	50264.2	60560.7	48144.2	48840.7	71551.9	57215.6
b0187	yaeR	124618
b0188	tilS	86603.2	64484.7	55606.7	66293.9	82522	81901.2
b0189	rof	76374.8	71158.4	67239.1	54116.2	63504.6	73775.5
b0190	yaeQ	69056.4	53901.2	58072.6	65531.7	88348.5	97329.2
b0191	arfB	75136.4
b0192	nlpE	56037.1
b0193	yaeF
b0194	proS	69736.4	56538.6	51879.8	72993.2	72657.1	63420.6
b0195	yaeB	79532.3	58804.6	73333.9	68883.7	66357.7	84371.2
b0197	metQ	53659.4	52393.2	62337.1	36221.4	27233.6	49218.7
b0198	metI	60554	57770.9		52970.4	36737.8
b0199	metN	76016.2	63269.5	49043.7	50449.9	33154.7	60835.2
b0200	gmhB		56740.4	59067.3		68506.7	69312.1
b0207	dkgB	82881.3	57046	46761.4	58304.7	58947.1	60391.9
b0208	yafC	66337.3	58266.6	62735.4	62263.5	82953.7	88698.6
b0209	yafD	78624.3	40600.8	45369.2	69279	91800.5	92255.6
b0212	gloB	59864.8	48635.9	78321.7	56576.8	43374.4	70282.3
b0214	rnhA	80109.9	64221.1	66683.9	54356.3	68064.4	70877.6
b0215	dnaQ	59369	53717.7	66314.1	68942.5	89392.9	75773.5
b0218	yafU
b0219	yafV	66604.4	73250	75533.7	58163.5	67225.7	78936.7
b0220	ivy	109224	85052.2	93279.1	56513.1	79950.8	95177.1
b0221	fadE	70196.1	34981.1		112917	111129
b0222	gmhA	68333.2	64818.8	75144.5	60713.4	62628.7	70738
b0223	yafJ	88388.3	77484.1	77293.3	63676.7	87236.4	81383.4
b0224	yafK	101821	64645.4		77608.8	49961.5
b0225	yafQ		154542			17214.7
b0226	dinJ	111687	48082.7	58909.7	109165	115125	57792
b0231	dinB	57347.6	39216.5	33653.4	65046	105698	67924.1
b0232	yafN			65052.3			57495.4
b0233	yafO	66767.2	56250.4	80497.2	38100.3	73574.3	88688.2
b0236	prfH
b0237	pepD	72226	61802.6	57457.9	65506.1	68203	71191.3
b0238	gpt	74416.5	60335.1	58690.1	90323.5	88200.1	60707
b0239	frsA	56120.3	55585.7	62251.2	58175.2	74515.7	76003.1
b0242	proB	78044.2	80044	70103.4	53734	70065.4	77096.7
b0243	proA	80159.7	71787.4	65251.9	60615.4	70772.8	70600.7
b0254	perR
b0255	insN-1
b0258	ykfC		63108.1	74030.8		57462.6	79596.9
b0261	mmuM	91190.3	92807.9	79824.4	67210.2	57826.8	84773.1
b0267	yagA
b0268	yagE	45834.1	24509.8	22450.5	54575.5	76732.4	52386.9
b0269	yagF	62656.4	30794.9	32474.4	57520.4	78160.6	67998.7
b0270	yagG	31114.5
b0271	yagH	41998.1	65133.4	86867.7	35488	34384.6	39091.2
b0272	yagI	83154.8	118363	101250	47886.5	65319.1	75523.2
b0273	argF	31229.9	158619	176434	24775.3	51463.7	34892.7
b0279	yagM
b0281	intF	100094	73986.7		103468	51341.1
b0282	yagP
b0283	paoD
b0284	paoC		219510			60905.5
b0287	yagU	60361.2	34898.3	92626.5	56796.6	106960	50253.4
b0289	yagV
b0292	matC
b0294	ecpR
b0295	ykgL
b0296	rpmE2	16802.4			39547.1
b0304	ykgC	77186.5	69187.8	59381.5	53777.4	68379.3	59075.3
b0306	ykgE	17328.3	37958.7	43957.1	15990.6	19383.8	23871.1
b0307	ykgF	30482.3	34411.4	39649.7	29069.5	29687.4	27519.4
b0308	ykgG	40828.3			37565.1
b0311	betA			79894.9			65472.4
b0312	betB	57631.6	66987.8	75297	72156.4	61522.6	66316.4
b0314	betT
b0315	yahA	79822.2	73215	80246	57832.8	56899.3	84906.5
b0321	yahG
b0323	yahI		49038.6	57332.9		149055	53794.9
b0324	yahJ	67502.2	46807.3	56205.7	62289.3	38131.9	74202.7
b0325	yahK	44238.5	66811.4	66489.4	53671.4	51910.6	53361.4
b0327	yahM
b0329	yahO	80672	184517	107629	54091.5	51745.4	10183.4
b0330	prpR
b0331	prpB
b0334	prpD	37163
b0335	prpE
b0337	codA	81237.5	95938.8	75690.5	69638.6	69984.7	51694.2
b0338	cynR	78545			63259.4
b0339	cynT	69861.4			59530.9
b0341	cynX	68625.3		72064.3	78403.8		71248.5
b0342	lacA
b0344	lacZ	76434.6	97727.6	114146	54564.4	36262.9	60237.2
b0345	lacI	57874.9	68191.7	64929.5	64278.7	72805.7	70139
b0346	mhpR		63167.8			83595.8
b0347	mhpA	46976	62532.1	48153	66781.3	60313.7	60993.6
b0350	mhpD
b0354	yaiL	75023.1	79247.2	89049.9	59243.4	81064	78044.9
b0355	frmB	136785	31937.7	14659.6	155792	172288	47121.2
b0356	frmA	103817	46272.2	36321.8	123876	155852	112506
b0357	frmR	109273	44659.8	41360.4	108052	138670	67084.2
b0363	yaiP
b0365	tauA	64464.7	28174.9		59132.2	36353.9
b0368	tauD	100239	72095.8	70895.8	58977.4	76271.5	93003.1
b0369	hemB	34084.6	33251.1	47189.2	86996.6	79893.4	72419.2
b0376	ampH	60080.1	57355.7	34814.5	126437	106359	91936.9
b0381	ddlA	78325.9	78206.9	60213.6	61258.5	60548.7	63168.8
b0382	iraP	89157.9	114372	115906	50996.9	41129.9	42846.6
b0383	phoA
b0385	adrA
b0386	proC	86630.6	63183	52519.6	78535.7	82635.6	73261.7
b0387	yaiI	59195.3	58046.8	60538.6	69933.1	73931.9	76491.9
b0388	aroL	55319.1	90295.4	107710	52077.2	67395	54170.1
b0389	yaiA	69991.4	86175.1	94789	46815.8	70449.5	63653.6
b0390	aroM	89012.3			68846.7
b0391	yaiE	106632	96082.5	83212.2	55220.7	67809.1	74852.1
b0393	rdgC	92978.7	69133.9	62607.7	77879.5	83002	77262.3
b0394	mak	72145	78891.8	74334.2	61627.5	64344.3	68022.2
b0397	sbcC	76362	81004.4	81206.6	74703.9	92560.1	74451.3
b0398	sbcD	60752.5	57295.9	73305.8	59681.7	77694.6	65024.6
b0399	phoB	75011.2	68354.2	65097.9	64042.2	77519.7	85339.8
b0400	phoR
b0402	proY	52443			50754.3
b0403	malZ	62302.7	68965.1	67093.5	55963.9	50433.5	83781.1
b0404	acpH	52805.1	62174.6		53030.3	65701.7
b0405	queA	74471.9	68302.7	69935.3	91131.7	79202.2	71914.9
b0406	tgt	59426.3	49345.5	54090.7	77303.1	81481	75972.8
b0407	yajC	73277.2	46554	56675.4	64613.7	56089.1	69971.8
b0408	secD	69895.9	54324.5	50212.4	84747.2	63370.6	63620.4
b0409	secF	75335.5	50811.5	55326	80870.5	52905.6	69570.7
b0410	yajD	130443	102900	77104.2	55094.3	69711.8	86498.3
b0411	tsx			106081			82985.6
b0413	nrdR	72748.4	75765.4	77554.4	65868.5	78316.1	74112.3
b0414	ribD	69536.7	66282.5	66374.2	66694.6	71304.4	72108.7
b0415	ribE	80553.9	58785.8	59374.4	70437.7	67212.5	61023.8
b0416	nusB	78631.3	65302.6	71678.2	74954	82179.4	75922.5
b0417	thiL	80034.1	70548.7	69373.8	76594.9	92722.3	77821.5
b0419	yajO	64854.7	76170.3	57417.6	50745.7	61951.3	58430.7
b0420	dxs	77904	53252.2	49569	76638.5	72463.6	68989.9
b0421	ispA	74414.7	55861.3	64577.5	75346.8	77430.1	68411.2
b0422	xseB	79558	97378.8	76374.9	67043.1	85351.8	73822.9
b0423	thiI	75192.9	49792.3	59075.2	103368	82394.1	74017.4
b0424	yajL	65276.3	65752.8	74726.8	60717.6	63284.4	71389.5
b0425	panE	61439.9	65543.2	60770.8	59918.3	78567.3	77180.5
b0426	yajQ	64098.9	71905.9	94721	59962.4	63952.9	63745.5
b0427	yajR
b0431	cyoB	53783.8
b0432	cyoA
b0434	yajG	82416.9	77973.5	84985.9	53277.4	46081.4	47748.2
b0435	bolA	101594	60995.7	48933.1	74471.8	74467.1	40068
b0436	tig	65883.7	46877	46864.4	77199.1	82190.7	66167.5
b0437	clpP	71337.5	68449.8	72376.2	62007.5	66412	60320.4
b0438	clpX	94107.3	58354.6	60617.1	72680.3	93277.6	60979.7
b0439	lon	86284.8	78936.3	72604.6	66813.8	81255.9	78118.4
b0440	hupB	100223	80431.6	64680.9	69744.7	70970.7	73754.4
b0441	ppiD	70023.1	59386.4	52054.7	79622.2	63192.7	71014.7
b0442	ybaV	54154.7	130358	105806	63688.9	40754.1	56602.6
b0443	fadM	46775.2	56984	53856.8	37978	61169.2	50726.1
b0444	queC	79719.4	70503.2	74961.8	63220.1	78224.4	85042.1
b0445	ybaE		59158.5			23764.7
b0446	cof	69714.1
b0447	ybaO	57137.5	74315.6		26107.5	81722.3
b0448	mdlA	31151.5	72017.3		42719.3	85198.4
b0449	mdlB	56750			82946.7
b0450	glnK	21257.5	31326.7	25925	18126.1	14941.1	47160.4
b0452	tesB	64116.8	64291.1	56072.7	59046.8	59267.3	58398.5
b0454	atl
b0456	ybaA
b0459	maa	28842.7	54147	113227	38603.2	36770.1	43542.7
b0460	hha	109874		42959.4			44717.7
b0462	acrB	48935.9	39219.6	43311.1	82088.8	71994.6	62920.1
b0463	acrA	41622	35132.3	36128.3	81829.4	58653.4	54233.9
b0464	acrR	59471.1			50946.6
b0465	kefA	103837	64807.5	98373.6	91665.8	55754.4	77944.7
b0466	ybaM	40801.6
b0467	priC	106976	71010	78145.5	76877.5	83138	49178.7
b0469	apt	72475.5	62990.4	56521.7	79000.1	73307.9	71540.9
b0470	dnaX	82919.9	73727.4	67244.1	65165.3	80005.9	76503.7
b0471	ybaB	84102.7	79141.9	86048.7	64874.6	82187.8	81622.7
b0472	recR	79156.7	70341.9	77298.3	56568.4	85412.7	81810.3
b0473	htpG	45585	58773.6	63219.7	58246.4	63580.8	65786.6
b0474	adk	63835.4	72842.5	68889.2	59370	66676.3	61320.5
b0476	aes	72839.6	48951.6	69848.9	34813.2	36262	57787.8
b0477	gsk	60601.3	58745.7	69254.3	80271.4	68503.8	70476
b0478	ybaL	60637.1	54905.4	43676.9	51099.8	70617.8	59509
b0479	fsr	70432
b0480	ushA	66960.6	79266.1	73026.9	53154.4	58964.9	69252.9
b0481	ybaK	100779	81121.5	84873.6	58649.9	78189	79436.6
b0482	ybaP
b0483	ybaQ	128719	107621	34320.5	56326.6	127940	74392.4
b0484	copA	52682.5	41169.6	36173.9	60481.3	36613.8	33956
b0485	glsA1	71954.7	70197.3	47024.5	69103.8	61838.4	51455.9
b0487	cueR	70234.9	56793.2	79119.1	68396.7	83487	68722.6
b0489	qmcA	90682.1	68342.6	62037.3	119795	65131.7	84468.9
b0490	ybbL	66558.4	80608	93584.2	59873.2	48768.7	73576.9
b0492	ybbN	63301	58993.9	57204.2	57360.8	76537.6	60939.2
b0493	ybbO	78136.3	51009.9	48975.6	60503.5	59857.7	72791.6
b0494	tesA	58333.7	107863	94727.5	52100.2	59825	67204.2
b0495	ybbA	73842.7	86425.7	79181.7	65660.1	58854.5	78562.9
b0496	ybbP		79284.9			49452.1
b0497	rhsD
b0498	ybbC	124388
b0502	ylbG	50999.4			85536
b0503	selU	43365.1	46446	41191.3	80624.3	78555.6	69534.8
b0504	allS
b0506	allR	86180.7	85989.2	77339.4	62859.2	71400.8	87882.6
b0507	gcl	81084.1	129691	43843.4	37033.3	43890.9	52319.8
b0508	hyi
b0509	glxR
b0510		118839			105037
b0512	allB		95383			35575.4
b0514	glxK	68640.1			46636.9
b0515	allE	81837	104499	92013	60437.6	53665.5	80092.3
b0518	fdrA
b0519		20436.1
b0522	purK	87162.4	90973.2	106530	64004.6	101944	127131
b0523	purE	90053.2	84137.9	92725.1	61084.4	97811.6	103114
b0525	ppiB	82111.3	68256	74668.4	70799.3	66249.9	71605.7
b0526	cysS	70161.2	59714.7	53757	71041.9	71305	63421.7
b0528	ybcJ	98690.2	92356.4	63208.5	78696	91850.7	66317.1
b0529	folD	99462.5	74477.2	77651.8	67228	77074.9	87389.1
b0532	sfmD
b0537	intD		117714			93500
b0542	renD
b0544	ybcK		81225.7			59126.7
b0545	ybcL		87830.1	85074.6		30667.3	32669.1
b0546	ybcM
b0547	ybcN
b0549	ybcO
b0550	rusA
b0553	nmpC	52084.9		103067	29859.3		47430.3
b0559	ybcW	57179.2	55871.6	65335.1	69755.4	39411.5	78702.2
b0565	ompT	105724	106939	144841	72726	48083.2	63670.4
b0567	ybcH	43103.9	42243.9		86394.4	62415.6
b0568	nfrA	43754.2	32967.4		46098.9	72686.6
b0571	cusR	90651.4	49853.7	43193.5	54663.3	89565.9	77613.4
b0572	cusC	35761.9	62323	7367.89	22649.9	54296.6	6264.66
b0573	cusF	5275.08	51589.2	32202.9	11976	48345	10034.1
b0574	cusB	26715.8	35054.7		56297.1	50665.6
b0577	ybdG	70824.2	49530.6	49115	68571.8	61067.9	74621.5
b0578	nfnB	48547.4	43961.3	40699.7	84877.9	75211.7	73645.8
b0579	ybdF	81724.5	91691.3	83811.7	49426.6	69341.3	98433.5
b0581	ybdK	63507.2	67387.2	52972.4	93231.7	78315.3	64309.6
b0583	entD
b0584	fepA
b0585	fes
b0586	entF	78185.5	54602.2		71188.4	68072.2
b0587	fepE		43374.7	173903		93979.5	96926.6
b0596	entA	72678.2			123640
b0598	cstA
b0599	ybdH	66975.3	76953.6	94360.7	44682	21188.4	56796.4
b0600	ybdL	69879.5	59920.9	56427.5	36768.7	30680.8	64498.9
b0604	dsbG	68831.1	72626.2	67346	64058.3	99423	59733.5
b0605	ahpC	42570	49930.8	61260.5	45955.4	46397.2	56261.6
b0606	ahpF	53117.7	63755.6	88859.6	53438.5	51278.2	56492.2
b0607	uspG	74613.6	81678	51793.2	65218.9	73749.7	104463
b0608	ybdR	143741	112052			45434.2
b0610	rnk	64712.5	55002.6	51234.7	65009.8	61337.5	56450.5
b0611	rna	57294.3	69002.1	75897	73938.3	71660.5	62898.2
b0612	citT
b0613	citG	127957
b0614	citX	85750.3	47449.4	27308.4	108864	147541	134015
b0615	citF	77685.3	53723.5	34866	96510.8	115413	126761
b0616	citE	78321.4	51312.4	28966.2	105003	124727	126381
b0617	citD	78554.9	42046.7	26601.3	105936	140444	137750
b0618	citC	102012	18334.2	21141.8	146004	238216	71504.2
b0619	dpiB	35429.2	108719		37457.7	76993
b0620	dpiA	94501.2	66080.8	58888.9	82617.2	98937.7	79169.9
b0623	cspE	124329	50874.8	47429.6	64484.5	86091.6	50289.9
b0624	crcB
b0626		48733.9
b0627	tatE
b0628	lipA	79873.3	42925.2	32672	100520	98394.3	40259.8
b0630	lipB	90358.8	83883.7	68559.1	60875.5	99527.9	67283.9
b0631	ybeD	83142	85845.6	81586.9	100576	86307.4	66092.4
b0632	dacA	68907.9	47692.5	44228.8	101384	71192.4	80138.7
b0633	rlpA
b0635	mrdA	59967.2
b0636	rlmH	102094	95429.4	95168.9	85570.9	93774	69467.9
b0637	rsfA	69972.6	53755.1	47894.4	90609	104606	65772.5
b0638	cobC	66959.2
b0639	nadD	103985	84721	61943.3	67138.1	93869.1	70070.9
b0640	holA	83235.4	73686.6	70807.9	69997.8	88164	83475.5
b0641	lptE	94241.7	113406	134179	79025.1	59688.6	69429.2
b0642	leuS	75757.1	69248.9	64236.4	75289.7	71760.9	71828.4
b0643	ybeL	64150.4	76892.4	59681.5	61227	71549.3	75320.3
b0644	ybeQ
b0645	ybeR
b0646	djlB	45750.5
b0649	djlC
b0650	hscC		68387.1			46253.4
b0651	rihA	41008.5	54186.3	88794.2	58463.7	43482	55042.4
b0652	gltL	92894.5
b0654	gltJ	29465.4
b0655	gltI	35963	100826	91753.3	59251.4	49018.3	80335.9
b0658	corC	75210.4	83758.5	86268.7	66252.4	70619.2	71015.2
b0659	ybeY	72828.2	76857.3	74912.3	58919.9	64994.1	69357.5
b0660	ybeZ	80090	90626.8	100282	64013.5	74127.7	80446.8
b0661	miaB	87539.4	53229.8	44420.3	92715.4	98762.2	64535.2
b0662	ubiF	72808.2	65472.3	42387	64816.4	83825.9	78963.3
b0674	asnB	67051.6	88822.4	76543.8	56841.2	46849	67783.9
b0675	nagD	67523.1	72088.6	76755.1	62407.6	66070.3	75681.1
b0676	nagC	58766.1	73883.5	87680.6	51382.3	61808.8	73568.2
b0677	nagA	54933.9	54299.1	62319.8	52209.1	56320.8	54383.3
b0678	nagB	56128.6	46710.2	31143.5	46998.7	46682.5	38829.8
b0679	nagE	74040.6	72647.9	40637	56798.7	39001.9	68736.4
b0680	glnS	65594.2	55594.8	56533.9	80886.5	74884.3	70269
b0681	chiP	20865.1			84469.6
b0683	fur	76312.2	73166	74991.7	74021	73430.6	69137.2
b0684	fldA	55185.4	60149.8	58398.7	69152.3	72899.8	65525.6
b0685	ybfE	93598.2	60044.6	68583.9	88274.5	104890	76284.5
b0686	ybfF	86221.9	80002	87428.9	64715.3	73375.8	74924.9
b0687	seqA	132710	91780.8	83673.5	57359.3	96844.9	97177.2
b0688	pgm	85977.3	85945.5	76097.6	63163.2	63476.5	71752.6
b0691	ybfG
b0693	speF	41164.6			72625.2
b0694	kdpE	49350.6	89115.6	63016	48447.9	70133.4	77572.4
b0695	kdpD	66199.3	76083.8	57009.1	44780.1	70475.7	37341.9
b0697	kdpB		44263.7	82114.4		58336.6	47343.7
b0699	ybfA
b0700	rhsC	88214.1
b0707	ybgA	80767.5	81520.1	65772.9	52519	103811	71373.4
b0708	phr	67907.5	44390.2		66916.7	62396.7
b0709	dtpD		87059.2	49867.1		64745.8	49847.4
b0710	ybgI	65344.3	82274.4	85462.6	51954.6	61518.4	59995.7
b0711	ybgJ	80297.2	107291	91643.6	47867.2	46054.6	68369.6
b0712	ybgK	84904.6	108533	87856	54720.2	60870.1	68402.4
b0713	ybgL	97990.5	95653.9	98867.7	64359.4	53191.5	65609.9
b0714	nei	62822.5	62337.8	66167.5	47686.2	71075.7	69789.8
b0718	ybgQ
b0720	gltA	21397.8	118836	193465	24638.3	17466.8	26868
b0723	sdhA	51202	60090.4	73289.5	94959.4	55005	66538.6
b0724	sdhB	47491	65883.2	68566.7	75770.7	57784.5	59238.3
b0726	sucA	75963	75156	75869.6	70847	62708.1	65793.6
b0727	sucB	73968.8	77362.1	77575.6	69853.7	64589.7	68043.7
b0728	sucC	61857.2	66383.1	68901.5	70768.9	63809.7	64578.1
b0729	sucD	64267	70471.4	71774.8	74449	63627.2	68346.9
b0730	mngR	61467	68292.5	63069.6	64963.7	80394.9	81393.8
b0732	mngB	67218.4	85318.3		79069.7	62210
b0733	cydA	55057.5	62682.2	80170.6	64201.5	40500.9	46804.6
b0734	cydB	57123.8	60612	74168.6	70378.5	51026.9	54808.1
b0736	ybgC	90774.4	65486.6	88914.4	53081.9	81586.4	88049.6
b0737	tolQ	81857.2	51673.4	68512.8	82966.4	60631.1	53581.5
b0738	tolR	78764
b0739	tolA	61861.7
b0740	tolB	79045.5	55680.3	53950.1	76708.3	83449.9	67879.3
b0741	pal	67231.7
b0742	ybgF	55362.2	43987.1	43524.6	110675	114037	63645.4
b0750	nadA	82873.6	130015	78151.9	111157	74017.7	111278
b0751	pnuC	15684.5
b0752	ybgR
b0753	ybgS	97219.7			84379.7
b0754	aroG	71918.6	105953	125761	45688.5	44094.9	69364.6
b0755	gpmA	62761.2	76254.1	93201.1	60663.9	54189	71363.1
b0756	galM	47010.3	64409.3	55875.4	46153	42619.1	54513.8
b0757	galK	25083.4	21490.6	33987	37413.6	38425.3	38429.7
b0758	galT	26206	25111.4	29946.2	35275.3	41374.9	38423.8
b0759	galE	37382.9	31348.4	35450.7	39028.1	48782.6	47139.6
b0760	modF	66365.5	95300.2	90787.7	49441.6	58543.4	61258.4
b0761	modE	78572.7	78964.1	82211.3	59085	93543.8	95401.1
b0763	modA	12403.5	163662	317404	20288.4	20845.1	28469.2
b0764	modB
b0765	modC	52807.6	269403		58363.1	75451.7
b0766	ybhA	85417.2	52276	26274	102065	99053.9	74827.1
b0767	pgl	58506	72734.3	59166.6	50664.7	53479	47997
b0769	ybhH
b0771	ybhJ	45021.5	83969.6	94214.8	29864.9	35859.6	41474.3
b0772	ybhC	54890.8	67331.4	74764.4	57756	37805	55741.4
b0773	ybhB	58253.4	43163	49720.8	86152.4	76562.5	86463.9
b0774	bioA	58950.4	46560.5	49089.7	121680	109726	75574.8
b0775	bioB	77094.5	28004.3	33673.9	237742	98781.4	34720.9
b0776	bioF	77655.2	35504.2	40997.4	163346	114751	84518.4
b0777	bioC	187260
b0778	bioD	67536.4	43491.7	41858	176280	123388	65539
b0779	uvrB	79305.3	56963.7	56395.6	57333.3	99080.6	87000.6
b0780	ybhK	74540.6	68000.7	71087.6	59493.5	74967.5	71151.2
b0781	moaA	39805.5	48713.3	52016.1	64516.3	71710.2	55372.1
b0782	moaB	40371.7	45675	59055.5	49282.1	44484.6	62161
b0783	moaC	52229.5	53959.7	53155.9	64681.1	63852.8	63521.1
b0784	moaD	45339	44138.3	55257.8	54831.8	56781.6	62032
b0785	moaE	55482.1	62448.7	68506.2	59306.6	55483	65398.1
b0789	clsB
b0790	ybhP	78083
b0792	ybhR	46372.5	50334.1	86715.2	101633	45497.4	75843.9
b0794	ybhF	120079		73309.2	129707		67241.6
b0795	ybhG	65315.4	66094.2	63515.2	48944.4	72027.4	88035.5
b0796	ybiH	86697.7	74259.9	67276.6	62232.8	97487	80426.7
b0797	rhlE	80877.4	55798.6	54048.8	97631.9	98713.2	73074.9
b0798	ybiA	78644.1	47977.6	76332.5	76436.8	60953.7	68928.9
b0799	dinG	68733.8	83090.5	71972.6	54319.5	53162.5	152138
b0800	ybiB	75668.4	83361	77997.7	60076.3	62606.4	71243.7
b0801	ybiC	65226.9	87832.7	76167.2	51380.9	39586.2	52853.7
b0802	ybiJ	51530.9	62248.3		106325	77251.5
b0804	ybiX
b0807	rlmF	71452	83444.2	71417.8	64748.6	82864.8	77898.4
b0809	glnQ	22715	63263	53233.8	30348.4	37893.2	120566
b0811	glnH	18525.8	117316	69123.7	29614.5	31989.3	108716
b0812	dps	85817.8	63106.7	45772.4	59227.8	85241	76366.6
b0813	rhtA	74935.4
b0814	ompX	55291.8	41264.6	62041.4	106818	75189.4	61955
b0817	mntR	105949	108801	98546.4	72735.9	90720.1	94402.4
b0819	ybiS	89408.6	79014.4	77127	58821.9	72867.5	77968.9
b0820	ybiT	74953.7	71602.9	66392.2	75025.3	76778.9	68799.5
b0821	ybiU	63368.4	108059	51968.7	65022.3	71760.8	58612.6
b0822	ybiV	60004.8	70729.5	74878	52968.8	55572	66653.4
b0823	ybiW	49214.9	53011	37395.3	56311.1	54941.4	45354.7
b0824	ybiY	59393.4	49531.6	48483.7	97931.6	63264.6	53025.1
b0825	fsaA	58855.9	52945.6	75917.6	59756.8	66522.5	61439.2
b0826	moeB	56293.3	63673.6	74122.2	65185.6	64636.2	77697.6
b0827	moeA	62732.4	59541.8	70636.6	69219.6	64282.9	68641.6
b0828	iaaA	75829.4	71300.5	69976.9	76473.3	63881.2	66728.1
b0829	gsiA	56955.2	69588.3		75426.1	48747.7
b0830	gsiB	48114.6	74817	82843.4	59976.3	53503.1	52584.5
b0832	gsiD	68643.2
b0833	yliE		30577.1			67687.5
b0834	yliF	72234.2	35220.3		122611	55741.8
b0835	rimO	59843.4	78044	71325.2	69493.8	68408.8	65684.6
b0836	bssR	45967.9	70942.2	81989.8	83406.6	25894.5	76371.6
b0838	gstB	91611	116321	85054.4	59903.9	66683.2	86605.5
b0839	dacC	86161	78527.2	68185.7	82501.9	74991.6	84419.2
b0840	deoR	79996.1	78245.3	80943.4	57154.2	93762.8	86331.1
b0844	ybjI	121999	116520	43769.8	58922.9	83176.9	86823.8
b0846	rcdA
b0847	ybjL	40168.8			38689.9
b0849	grxA	47954	114302	146416	39203.6	31080.4	40294.1
b0851	nfsA	29609.6	23056.7	24612.6	114252	92982.4	67520.8
b0852	rimK	40893.1	45740.4	36508.9	88964.2	98280.6	82245.7
b0853	ybjN	64644.3	25295.1	23551.6	113560	123853	41104.1
b0854	potF	52037.8	115691	71054.2	61158.2	44371.4	43782.9
b0859	rlmC	43044	50164.5	65326.1	54603.1	86629.7	65876.5
b0860	artJ	15029	244092	230683	16666.1	21572.9	21041.3
b0863	artI	46002.2	112579	113230	66077.3	58140.6	38887.6
b0864	artP	55939.5	122911	99022	64951	58073.9	46336.7
b0865	ybjP	62872.8	63386.9	105814	54206.8	62732.3	70967.6
b0866	ybjQ	66405.9	83725.2	72074.6	76721.5	86391.7	78501.1
b0867	amiD
b0868	ybjS	76147.4	86203.2	74754.7	71394.2	83701.1	78844.7
b0870	ltaE	76572.8	85328.6	80297	55914.3	61198.4	78581.9
b0871	poxB	45391.7	60449.7	53695.3	50994.8	59759.8	57108.9
b0872	hcr	33635.8	22151.6	29578.5	42820	27334.9	25394.4
b0873	hcp	25324.6	14468	20132	39839.1	20084.7	21236.8
b0876	ybjD	68821.3	59380	56431.9	59303.2	61457	72119.5
b0877	ybjX	128885	106134		119392	67854.4
b0878	macA	67477.9			66222
b0879	macB	70701.9
b0880	cspD	134565	82960.1	57765.3	74032.1	59998	70219.5
b0881	clpS	77147.8	57281.5	62739.7	46657.7	43078.8	64433.2
b0882	clpA	89730.1	80251.8	77229.1	62663.5	91433.2	68693.9
b0884	infA	68835.2	58422.4	61818.4	70881.2	72543.2	65686.3
b0886	cydC	72556.3	55125.1	58703.8	61309.2	64990.5	65861
b0887	cydD	66647.5	50529.1	34169	65885.4	67027.2	59559.2
b0888	trxB	72104.6	65263.9	62891.3	75524.6	79324.5	72548.3
b0889	lrp	93097.7	110434	103903	61987.7	58775.5	53018.5
b0890	ftsK	100312	85880.4	57563.3	70348.2	65625.2	62464.8
b0891	lolA	73691.3	86463.1	86856.7	74908.5	75456	71874.9
b0892	rarA	76517.7	76705.4	65304.2	62568.2	78266.1	84051.4
b0893	serS	69133.5	84564.6	90863.9	53087.3	51868.1	55818.1
b0894	dmsA	51809.2	30927.6	32383.2	93986.7	75235.9	66410.5
b0895	dmsB	53456.6	43400.8	40332.8	72334.4	60060.2	74774.1
b0897	ycaC	88122.8	64220.3	39982.7	65151.3	63417.4	43588.8
b0901	ycaK	89215.9	48431.1		63920	73511.3
b0902	pflA	70705.7	54713.4	50754.5	73167.6	89397.1	79204.7
b0903	pflB	46780.8	29386	37576.1	88332.2	73805.4	21439.9
b0904	focA
b0905	ycaO	70554.3	57628.7	59671.5	98549	69183.3	62096.1
b0906	ycaP
b0907	serC	91962.2	107085	115890	49363.9	51485.9	64503.4
b0908	aroA	100698	103559	100306	59028.3	56728.8	66425.4
b0910	cmk	95524.9	71169.8	55487	77112.2	94596.9	63588.3
b0911	rpsA	62192.7	55355.2	62455.2	79713.6	70492.8	61933.1
b0912	ihfB	110310	95538.8	70630.4	68139.8	80807.1	78227.4
b0914	msbA	64851.9	52690.1	51298.3	91204	71944.7	59959.1
b0915	lpxK	67759.5	43794.2		82540.6	73531.2
b0917	ycaR	59067	78677.4	72682.3	62084.9	62982	57143.9
b0918	kdsB	81617.2	68620.7	69275.2	63413.4	73059.5	73868.5
b0919	ycbJ	66472.8	69974.5	58192.9	62868.8	79416.2	81167
b0920	ycbC		29715.7			89497.1
b0921	smtA	100386	69376.7	53996.4	66411.9	93976	94490.7
b0922	mukF	89840.9	63378.3	63266	77332.2	84504.6	70635.5
b0923	mukE	84818.1	70349.1	64911.1	73775.9	86237.5	84594.8
b0924	mukB	85368.9	69362.2	63964.4	73095	77689.6	70844
b0925	ycbB	67704.6	77264.4	59310.1	67502	84573.9	94901.1
b0926	ycbK	72195.9	62226.2		88894.2	104979
b0927	ycbL	90451.7	76862.6	78295.2	80757.5	90379.3	82160.4
b0928	aspC	66777.1	73169.5	83479.1	51201	54291.6	78705.4
b0930	asnS	66964.5	59739.9	67057.6	68134.4	65160.8	64385.3
b0931	pncB	113272	86957.6	71002.3	108092	103392	105913
b0932	pepN	58157.7	64702.5	63131.8	62830.9	57876.5	64745.8
b0939	elfD			71252.2			99285.5
b0940	elfC
b0941	elfG
b0945	pyrD	100198	70058.3	57639.6	71317.9	92588.8	67167.5
b0947	ycbX	75262.3	79397.9	77293.3	64450.4	67488.8	81861.7
b0948	rlmL	72765.5	57858.8	52036.1	105072	91665.2	69909.1
b0949	uup	72270.1	58501.7	57100.1	94874	93251.9	71813.3
b0951	pqiB	27547.4
b0952	ymbA	53226.4
b0953	rmf	44922.2	117998	83163.7	13972	49753.8	128123
b0954	fabA	59732.6	64120.8	68702.9	84004.6	79778.9	82421.8
b0955	ycbZ	77561.9	45792.3	62243.2	98404.2	66199.8	96629.2
b0956	matP	91778.7	84461.2	105246	75598	94748	70903
b0957	ompA	73851.1	69323.2	89234.8	80043	83081.6	73762.3
b0959	sxy
b0960	yccS	46169.2
b0961	yccF	55296.8	54152.7	47830.7	60948.7	79794.2	67018.7
b0962	helD	103588	125769	65344	51741.2	83614.6	95802.8
b0963	mgsA	52644.9	72212.2	86150.5	43219	51996.3	62363.5
b0965	yccU	84343.3	74070.6	73911.5	66430.7	82005.5	80843.2
b0966	hspQ	78566.3			90173.4
b0967	rlmI	71340.8	58915.2	54934.2	102219	85177.9	79979
b0968	yccX	58579.5	87021.8	79914.7	49726.3	47650.8	80868.5
b0969	tusE	69848.9	62530.6	65816.3	96000	89526.2	83839.2
b0972	hyaA	74495.6
b0973	hyaB	105821	67844.2	54233.8	38962.4	46933.3	45345.9
b0975	hyaD	94493.2
b0976	hyaE	83704.2	92349		72242	59106.3
b0977	hyaF	199702
b0978	appC	108282
b0980	appA	64970.6	68955	60272.9	66202	62355.7	64294.4
b0984	gfcD
b0990	cspG	115110	103857	17338.4	86731.2	48620.5	36744
b0992	yccM
b0993	torS
b0994	torT	60059.7	68828.3	129380	55836.5	66515.5	104454
b0995	torR	80978.2	68361.1	69058.3	61806.6	71148.2	61450.6
b0996	torC	61766.5	62777.5	65980.6	79732.8	60188.3	94655.6
b0997	torA	70177.2	57685.5	49045.1	96635.9	81543	87257.8
b0998	torD	74751.2	89283.1	77781.6	65512.5	73499.1	100117
b0999	cbpM	57932.2	81304.5		55401.5	72417
b1000	cbpA	78256	75858.4	81145.1	63410.9	66834.3	70194.3
b1001	yccE	39440.1
b1002	agp	47007.2	55199.7	94261.5	61076.9	42467	48851.3
b1003	yccJ	62014.1	56186.2	49218.7	55794.5	66660.2	54494.3
b1004	wrbA	50772.9	52903.5	53338.9	54621.2	57876.7	50908.3
b1013	rutR	101749	62923.3	62427.8	100570	81511.5	74374.9
b1014	putA	84184.1	30862.4	90070.9	60998	40951.6	98563.8
b1018	efeO	50540.4	83971.9		97068.1	81220.5
b1019	efeB
b1020	phoH
b1024	pgaA	54770	76757.9		58324.9	34944
b1025	ycdT	70987.3	53323	57874.7	75918.2	83665.7	61850.5
b1033	ghrA	68721.5	72702.4	73252.6	66348.2	65161.1	83045.7
b1034	ycdX	76813.1	73500.9	73571.6	88566.2	74985.4	65959.4
b1035	ycdY	76177.4	80668.3	73599.9	66985.1	79699.6	72601
b1037	csgG	58978.9
b1045	ymdB	85041.8	80945.6	93755.5	58901.4	56184.1	78615.7
b1046	clsC	147631	89756.7	93577	98350.2	107259	112789
b1048	mdoG	79683.3	79553.1	90476.2	57203.9	77885.3	85184.6
b1049	mdoH	83075	61211.7	63366.9	89248.5	67821.3	69791.5
b1051	msyB	72096.2	98289.6	73211.9	68558.8	57926.3	91502.4
b1053	mdtG
b1054	htrB	54763.6	58531.7		128018	96726.5
b1055	yceA		78750.1			85538.2
b1056	yceI	57325	76149.5	88344.9	79348.4	61623.1	57820.7
b1059	solA	78943.1	67222.7	73949.6	58730.9	72872	78938
b1061	dinI	42302	25602.2	22230.9	53632.6	65674.5	29776.2
b1062	pyrC	122776	130628	99637	68145.6	69749.8	60030.9
b1063	yceB
b1064	grxB	54318.9	90568.3	117474	53936.9	54557.7	70976.5
b1065	mdtH	90098.5
b1066	rimJ	94086	79695.3	61245.8	60243.1	85069.1	94059.1
b1067	yceH	72273.8	93172.4	76592.5	56697.6	56692.6	84262.5
b1068	yceM	60449.3	92817.2	103293	53816.7	66325	92572.8
b1069	murJ	50788.7
b1070	flgN	125744
b1071	flgM	270774	89706.7		46360.6	45605.5
b1078	flgG
b1079	flgH	365470			31607.3
b1081	flgJ			111026			50501.2
b1083	flgL	56848
b1084	rne	64751.2	59390.5	80202.9	70754	71507	79178.5
b1086	rluC	90076.9	66151.2	65903.3	95244.2	84937.3	65722.7
b1087	yceF	75117.6	83502.4	84815.4	56801.3	71353.9	87075.8
b1088	yceD	82425.6	59651.3	67831.7	100552	74374.5	64891.6
b1089	rpmF	61921.8	58552.6	52220.4	87695.2	66019.6	47842
b1090	plsX	72514.4	66836.9	22031.1	91647.2	83625.2	60024.1
b1091	fabH	77584.3	62256.4	64837.9	70020.1	76605.2	71745.7
b1092	fabD	77894.3	71228	66698.9	72620.7	77979.4	76000.2
b1093	fabG	85857.9	72748.2	66584.1	79267.9	85224.7	82043.5
b1094	acpP	71838.4	68673.2	81974.2	79579.8	81460.5	68314.1
b1095	fabF	78550.5	55361.6	49051.1	79112.6	77131.1	69438.1
b1096	pabC	68887.3	82318	85648.5	82209.9	75809.5	83438.1
b1097	yceG	80451.3	67979		93405.4	47826.8
b1098	tmk	76516.6	69327.6	74061.4	79969.8	85626.8	86088.9
b1099	holB	74640	70041.1	69306.6	66711.1	70591.4	78869.9
b1100	ycfH	74722.9	61131.5	60470.8	83813.5	78028.6	75564.2
b1101	cat	66589.5	60478.2	67315.7	84684.9	54961.3	49840.8
b1103	hinT	71923.9	76219.8	57161.6	61533.8	70003.3	78014.1
b1105	lpoB	107519	126263	91387.3	53632.7	44303.1	63117.5
b1106	thiK	77670.8	66229.6	30367.6	73425.7	78875.1	80788.3
b1107	nagZ	88901.8	87924.5	68837.4	75511.1	72104.3	67244.3
b1108	ycfP	97053.8	80052.6	64345.9	78941.9	79619.3	71661.4
b1109	ndh	77122.2			100730
b1112	bhsA	21014.5
b1114	mfd	73480.4	79003.4	94007	58130.4	69422	80965.2
b1116	lolC
b1117	lolD	91606.8	69145.9	53140.4	89050.7	84653.5	86060.8
b1119	nagK	84730.1	103062	90276.6	55379.9	53144.4	80910.4
b1120	cobB	77924.1	75012.5	81442.4	64714.9	60246.8	73560.4
b1123	potD	56633.4	77375.1	86990.1	79886.5	65725.6	64122
b1126	potA	76242.8	55299.6	51445.7	101924	76109.7	76667.3
b1127	pepT	68585	67459.5	71032.7	72143	64890.4	68889.5
b1128	ycfD	78989.4	77748.2	79412.2	69468.9	71485.1	77706.9
b1129	phoQ		35849.4	134770		48493.4	25123.6
b1130	phoP	98127.1	97748.3	100400	82343.9	80853.5	104246
b1131	purB	85891.7	82988.6	95644.6	82579.7	97967.1	88757.9
b1132	hflD	57277.3	63946.4		83849.2	94972.1
b1133	mnmA	60208.7	52980.8	70540.1	81293.3	71215.8	69092.8
b1134	nudJ	73046.1	77342.8	90337.2	80692.6	81205.8	91521.2
b1135	rluE	56691.6	59184	72918.6	71738.7	81291.3	75438.8
b1136	icd	63577.6	72751	112742	72993.3	50199.2	62068.3
b1138	ymfE	72378.9
b1139	lit	111387	92477.5		101551	61380.5
b1140	intE	75180	43554.6	10846.7	67648	93800.4	67114.4
b1142	ymfH
b1143	ymfI
b1144	ymfJ
b1145	cohE	94478.9	108530	84323.5	65681	73788.4	78133.6
b1146	croE	18302.1	42494	45106	39194.4	48275.8	51164.7
b1147	ymfL	18242.4	35820.1	34067.9	25447.9	52100.9	54110.4
b1149	ymfN
b1152	jayE	58293.5	46660.5	53645.9	88075.1	79705.7	46364.1
b1155	tfaP
b1156	tfaE	73332.1
b1162	bluR	132310	135777		52751.4	81922.5
b1163	bluF
b1165	ymgA
b1171	ymgD	104622	79406.2	74640.4	81399.8	83635.5	52705.3
b1172	ymgG	125552	78766.8	47862.5	61412	95199.4	44740.4
b1174	minE	119945	123606	100237	59293	64572.3	90104.1
b1175	minD	127488	122903	80354	60750.3	70872.6	79261.5
b1176	minC	114386	120330	79525.2	65427.7	77175.4	78713.7
b1177	ycgJ	70415.6
b1178	pliG	65576.6	167348	201640	57806.5	33725.9	30091.3
b1179	ycgL	92776.5	92594.8	81686.1	70891.6	80713.5	85377
b1180	ycgM	78066.6	115116	100058	62698	53186	68157.3
b1181	ycgN	72900.6	90346.5	69287.6	59886.7	71177.6	82235.1
b1182	hlyE	65714.4	90415.7	117198	37901.7	53774	55544.8
b1183	umuD	31315.6	10549.4	19136.4	48829.1	77525.3	41846.3
b1184	umuC	100869
b1186	nhaB	76830.9	67163.5	54932.5	55493.5	45237.6	67574.2
b1187	fadR	117944	76163.7	84822.1	104407	88608.7	93151.9
b1188	ycgB		85967.1	79350.6		83835.6	71834.8
b1189	dadA	64152.8	82562.5	60222.8	66182.4	59546.5	83106.2
b1190	dadX	83091.5	94628	82965.3	72273.2	40303	61509.8
b1191	cvrA		71224.7	96376.9		71910.3	99969.8
b1192	ldcA	75677.6	86029.5	93007.6	57435.8	56479.5	71161.4
b1193	emtA	132728	119882	58287.3	76362.3	56893.5	57984.2
b1194	ycgR	40062.6
b1197	treA	64048	91836.4	74392.4	61520.9	55719.9	57145.4
b1198	dhaM	112542	116402	118661	44449.2	48968	73471.5
b1199	dhaL	129852	135587	108558	48611.6	49086.1	61905.9
b1200	dhaK	103160	110516	138759	38258.8	42999.5	66444.1
b1201	dhaR	70111.8	77738.8	58378.4	69467.8	56485.7	42731.7
b1203	engD	83613.3	63195.9	56195.2	90587.2	96164.7	76894.2
b1204	pth	80300.3	64712.5	75156.8	86293.6	87624.4	79086.6
b1205	ychH
b1206	dauA	53669.7	101603		63549.3	67446.6
b1207	prs	112349	99621.2	91755.8	69216.4	68082.4	65109.5
b1208	ispE	90669.1	97334.2	82327.1	70926.2	80163.2	83635
b1209	lolB	61839.6	106185	98397.8	52265.7	49904.6	61610.5
b1210	hemA	60331.2	50514	70452.2	59730.3	83313.7	50644.6
b1211	prfA	81664.3	72085.8	59946.2	81626.4	76971.4	63597.6
b1212	prmC	85962.8	73067.1	54298.7	76671.4	86022.7	68505.1
b1215	kdsA	94093.6	77632.7	67685.7	78449.5	84506.6	76109.4
b1217	chaB	70057.4	128450	79027.9	62388.7	49150	67046.7
b1219	ychN	64813.1	70201.7	75148.6	57011.8	59049	58707.2
b1221	narL	75242	83205.9	91495	66495.2	59593	70534.7
b1222	narX
b1223	narK	50551.9	23763.5	11970.9	101084	48550.1	26274.2
b1224	narG	57044.8	49331.7	36750.1	66210.6	40993.6	37888.5
b1225	narH	66272.8	59686.9	40341.6	76199.2	40088.5	39071.1
b1226	narJ	46396.9	27406.4	22667.1	50916.4	26494.4	18276.2
b1227	narI
b1232	purU	83171.5	70879.4	75678.8	76378.7	75117.3	76315.2
b1233	ychJ	114992	105535	85797.1	64862.8	71475.4	71998.7
b1234	rssA	83031.6	73223.8		53286	86511.7
b1235	hnr		103113	109969		82453.6	84122.6
b1236	galU	95993.5	93024.8	84426.6	57229.8	75444.7	94992.8
b1237	hns	99465.6	94364.5	70998.9	76781.1	72753.5	76529.5
b1238	tdk	96432.3	73556.6	64778.9	94067.1	88338.5	79055.2
b1241	adhE	68015.3	127800	164939	37734.3	53824.5	83359.7
b1243	oppA	83090.3	118733	129838	69288.2	61305.4	86716.5
b1244	oppB	121649		84993.8	87096.5		79866
b1245	oppC	100085	96077.2	121513	94422.1	43856.4	79211.4
b1246	oppD	74333.8	103136	81088.2	76233.7	63432.8	91372.6
b1247	oppF	99968.3	102146	92986.6	76038.5	70955	88252.8
b1248	yciU	81632.1	84651.1	41346.8	75724	78828.9	75887.4
b1249	cls	62377.8	25557.2	36575.1	74438.4	99915.4	114295
b1250	kch	115169	86601.6	56064.1	65403.2	65254.2	65689.8
b1251	yciI	90954.5	113146	102771	51510.5	49992.3	93362.9
b1253	yciA	91942.8	83895.2	69869.9	74257.7	88673.7	71121.9
b1255	yciC	72753.8
b1257	yciE	86140.8	102727	75187.9	63130.6	57800.5	50014.8
b1258	yciF	83682.5	118699	89208.2	76956.5	64671	52858.7
b1260	trpA	35732.6	93447.3	101369	51561.6	34477.6	47301.5
b1261	trpB	29653.3	100399	100629	40379.9	29231.6	34458.2
b1262	trpC	38473	109769	95472.6	47567.8	31565.1	39531.9
b1263	trpD	38916.9	96205.4	83613	55103.9	49771.1	38821.3
b1264	trpE	39868.5	103048	80429.3	49154.9	39370.4	29372.1
b1266	yciV	86988.4	72440.1	68687.9	69882.2	84017.1	74912.5
b1267	yciO	68632.7	75901.2	88532.5	73949.2	85860.7	74410.7
b1268	yciQ	34890.2			53341.2
b1269	rluB	74705.6	58442.1	57874.2	85049.9	85300.6	73379
b1270	btuR	82162.2	88929.7	101718	70998	76801.9	89229.1
b1271	yciK	88716.5	82738.8	72340.3	72980.6	79358	77958
b1272	sohB	104990	61287.8	53174.9	72696.2	61163.9	67183.1
b1273	yciN	90247.9	60125.8	54476.7	92456.4	96900.4	83771.3
b1274	topA	82613.2	80861.4	73346.2	74695	82268.4	82043.6
b1275	cysB	118366	104564	89347.9	68425.2	65969.2	66792.1
b1276	acnA	43476.8	71833.1	100203	55110.2	46775.7	60088.5
b1277	ribA	69304.8	64935	64239.7	93525.5	73557.2	62840.1
b1278	pgpB			56279.9			61396.7
b1280	yciM	78831.2	65121.7	64412.9	61027.5	58985.4	83033.6
b1281	pyrF	89698.6	60935.7	65991.3	99501	93809.5	82112
b1282	yciH	77810.2	74693.2	55774.1	116606	108199	72259
b1284	yciT	96257.1	83778.3	68225.5	72692.6	72251.3	74700.5
b1286	rnb	93888.4	90207.5	89637.9	70228.2	79456.3	71909
b1287	yciW	97980.7			106912
b1288	fabI	99317.3	75283.1	62360.9	90061.1	78740.3	59751.1
b1290	sapF	83873.4	42794.6		91940.5	60606.7
b1291	sapD	60577.7			90438.7
b1294	sapA	67160.6	66564.8	63173.9	75847.1	83282.3	81205.1
b1299	puuR
b1300	puuC	72556.5	95712.7		53424.6	61531.7
b1301	puuB
b1302	puuE
b1303	pspF	79522.7	79992.7	77609.2	61655.7	69409.2	96250.7
b1304	pspA	35551.8	82504	119673	20722.3	26270.5	52920.5
b1305	pspB	45122.7	99765.4	114333	28285.8	26544.8	46104.5
b1306	pspC	31325.1	102179	115417	18865.4	21217.2	38839.4
b1307	pspD
b1308	pspE	35001.3	118480	93466.1	68785.8	33732.3	34991.5
b1313	ycjQ
b1317	ycjU	25181.2
b1318	ycjV
b1320	ycjW	91902.2	91973.1	89700.9	70948.6	70005.1	107340
b1321	ycjX	95809.5	113141	112029	60775	74251.9	100583
b1322	ycjF
b1323	tyrR	92801.8	89794.2	93823.7	63687.7	77867.5	78535
b1324	tpx	70823.3	81111.7	151539	64540.9	53851.7	81384.6
b1325	ycjG	101623	117095	120944	69233.6	56181.8	70477.4
b1326	mpaA	51232	101274		65473.4	41651.6
b1327	ycjY	62463.3	69807.7	67066	52021.9	64678.8	80936.8
b1328	pgrR
b1329	mppA	69388.3	100058	102248	63525.1	59054.4	75704.4
b1333	uspE	91507.4	112056	96889.5	48598.7	60082.9	77813.8
b1334	fnr	88722	102720	104359	76556	82408.6	74126.1
b1335	ogt	60471.8	100441	68868.3	60873.2	80278.7	96709.1
b1338	abgA
b1340	smrA	85741.4	53411.1	43419.2	118189	118242	80093
b1341	ydaM			70060.1			64065
b1342	ydaN	54514.9
b1344	ttcA	106199	66534	51803.3	137291	108437	60764.6
b1345	intR			72123.5			84872.8
b1346	ydaQ	61143.9
b1349	recT
b1356	racR	58566.1	102200	94581.9	55090.5	58947.5	75862.5
b1358	ydaT
b1359	ydaU
b1360	ydaV		75738.9	37374.4		75339.8	85770.8
b1361	ydaW
b1363	trkG	17857.3
b1366	ydaY
b1368	ynaA
b1372	stfR	69525			51671
b1376	uspF	96923.9	136405	106585	62176.2	63068.2	87704
b1378	ydbK	59177.4	59778.2	47447.6	76011.4	79553	61835.3
b1379	hslJ
b1380	ldhA	67483.4
b1381	ydbH	71576.1
b1385	feaB	38329.6	66661.2		101287	71868.3
b1386	tynA	56383.1	49923.5	65821.6	54422.7	40319.2	54498.2
b1387	maoC
b1390	paaC
b1395	paaH	60993.2
b1398	paaK			66100.7			62628.3
b1399	paaX	87906.3	48426.6	68564.7	73937.4	65433.4	68753.2
b1400	paaY	71848.5	76046.1	79480.5	71774	64874	72197.6
b1406	ydbC	76786	103435	103699	58628	49024.7	67878.8
b1407	ydbD	15855.3	100090		24269.9	90599.9
b1408	ynbA	60098.4
b1409	ynbB
b1410	ynbC	44426.5		68027.5	24295		49833.1
b1412	azoR	62539.1	66778.4	70119.1	74138.8	84081.7	81852.5
b1413	hrpA	67367.8	67650	77769.7	82403.9	80917.3	75680.2
b1414	ydcF	94768.1	90822.1	81924.8	67939.2	66130.8	81944.8
b1415	aldA	40422.2	44995.8	77021.2	77142.6	46625.1	50188.6
b1421	trg
b1422	ydcI			162412			55701.4
b1423	ydcJ	41026.7
b1424	mdoD	93821.6	76905.6	61029	69977.3	72098.1	77498.3
b1426	ydcH	36738	89051.3	87690.1	36710.3	30792.2	73805.7
b1427	rimL	59171.8	82904.2	95330.1	62074.2	67746.8	68258.8
b1428	ydcK
b1430	tehB	71728.9	69462.7	63833.2	81816.5	69102	57604.1
b1431	ydcL	97659.1			34628.5
b1432	ydcM	104626		134369	84086		53446.6
b1434	ydcN	69576	66007.9	64568.8	131054	92987	63864.9
b1435	ydcP	109554	91375.4	62886.8	108087	87076.3	70070
b1439	ydcR	40606.7		89947.5	49464.3		57100.9
b1442	ydcU
b1443	ydcV
b1444	patD	81118.2
b1445	ydcX
b1446	ydcY	80229	95700.4	83584	67174.8	81369.9	85876.6
b1448	mnaT	32084.2	105841	88021.8	20789.6	50177	80821.6
b1449	curA	66969.7	71935.9	71077.1	62850	69936.4	64348.1
b1450	mcbR	65412.6			73867.3
b1451	yncD	53454.3
b1452	yncE	52501.8	48986.8	38680.3	103295	76737.1	65756.3
b1454	yncG
b1456	rhsE
b1461	pptA	93186.9	121971	110330	61368.2	54689.1	103400
b1463	nhoA
b1464	yddE	70606.3	92905.7	79709	58441.5	70258.9	81391.4
b1471	yddK
b1474	fdnG	39577.2	19908.3	54990.6	57382.8	38343.5	40616.6
b1475	fdnH	44600.1	27229.8	23987.7	76698.8	43416.5	33423.9
b1477	yddM	146441	101539	51748.8	89036.2	93830.9	118216
b1478	adhP	92566	71407.5	54968	90001.5	57589.5	49845.2
b1479	maeA	73761.9	72789.8	79879.7	82326.7	84233.5	87320.1
b1480	sra	94292.6	62216	68964.2	55681.1	80127.7	62546.5
b1482	osmC	72567.3	103498	104257	42646.9	48329	79776
b1487	ddpA	68976.8	48951.2	91461.1	106037	34699.8	71810.9
b1489	dos		68543.4	105632		47587	73604.9
b1491	yddW			73827.4			63818.4
b1492	gadC	77123	65560.1	44794	68042.2	40654.4	39610.4
b1493	gadB	93175.3	97141	59892.3	69078.9	55617.1	36357.9
b1494	pqqL
b1495	yddB
b1496	yddA
b1498	ydeN	37055.2	47697	51672.4	46127	32307.4	27982.2
b1501	ydeP		48884.9	68471.6		56854.9	59711.1
b1507	hipA	55066.5			39558.8
b1508	hipB	92321.7	51574.4	78178.8	89954.7	44851.2	102203
b1509	ydeU
b1510	ydeK
b1512	lsrR	76573.5	68827.1	76679.4	60534.2	79222.2	66787.7
b1513	lsrA		62989.1	65186.3		69916.8	62955.2
b1516	lsrB	172568	77240.2		63310.1	110812
b1517	lsrF	52487	73419.8	80297.4	66397.1	46550.8	65238.4
b1518	lsrG	90683.1
b1519	tam	61408.3	81094.4	55839.3	68405.3	81131.2	67048
b1520	yneE	114496
b1521	uxaB	13585.8	18692.3	26060.7	15207.6	11742.7	17767.8
b1524	glsA2	74712.8	62169.2	59355.3	72131.2	83673.8	74888.9
b1525	sad	50362.3	68465.4	91818.5	57233.5	56205.8	59817.1
b1527	yneK	63699	79506.1			68417.6
b1530	marR	22325	20336.8	17361.7	95474.9	115844	94856.4
b1531	marA	30129.4			197412
b1535	dgcZ	51538	62102.1	31289.2	61322.5	89327	166071
b1536	ydeI	69872.8	142961	82291.3	51736.5	46760.6	62321.2
b1537	ydeJ	143807	116345	77822.7	44453.4	80708	97758.6
b1538	dcp	69611.1	74413.7	83979.7	69488.1	59158.6	59603.7
b1539	ydfG	72266.8	105624	139247	52731.6	47875.8	63721.5
b1540	ydfH	83201.7	92936.7	102389	67958.7	75764.2	80369
b1541	ydfZ	85060.7	58128.6	106140	104049	95987.1	39986.3
b1542	ydfI		91013.5	117068		69435.4	108427
b1543	ydfJ
b1549	ydfO
b1550	gnsB	85232.1	82756	69922.9	65973.9	72790	59351
b1553	rzpQ
b1554	arrQ
b1557	cspB
b1559	quuQ	73465.3			106984
b1560	ydfU	100075
b1561	rem
b1563	relE	72103.2	94133.3	112948	55589.5	80524.9	70394.4
b1564	relB	100792	102123	99592.3	87145.3	79272.2	69324
b1570	dicA	78731.6	62823	84281.6	66533	75545.1	98354.6
b1577	ydfE
b1579	intQ
b1580	rspB	21843.6	26463.8	23683.2	22122.1	23449.5	26250
b1581	rspA	17097	19616.1	24995.8	17434.7	16139.2	24455.4
b1583	ynfB	79094.6	73250.4		85048.3	63912.6
b1584	speG	103771	112209	93072.1	56600.8	63738.8	74326.9
b1586	ynfD	50275	104086	103463	68605.5	47016.2	53310
b1587	ynfE	74676.3	54853.4	52925.3	74410.9	56679.1	82228.6
b1588	ynfF	74151.8	41884.1	33072.6	105000	88111	107106
b1589	ynfG	66730.1	43196.1	30787.5	82070.3	66376.6	136092
b1591	dmsD	78509.9	64831.1	58989.2	63493.9	92296.4	106322
b1593	bioD2	76741.1	72870.5	90645.9	66216	66429.1	63166
b1594	dgsA		87101.1	188350		32947.4	55948.8
b1595	ynfL	64102.3	66615.1	53552.6	71716.7	83889.7	65494.5
b1602	pntB	61922.1	65952.6	61474.8	56561.6	53587.2	63745.4
b1603	pntA	76174.8	76158.3	78610.6	64398.3	54876.9	75208.7
b1604	ydgH	94200.8	100077	111068	79528.1	82169.5	81014.3
b1605	ydgI
b1606	folM	79230.2	98417.9	66949.5	64119.1	55926.1	41244.9
b1608	rstA	95569	101729	101709	71177.4	74073.7	85220.9
b1609	rstB	63599.2			51205.3
b1610	tus	84325.5	78912.5	63169.2	71961.2	80223.5	62341.6
b1611	fumC	39262.6	33879.4	29711.6	108966	73082	75200.9
b1612	fumA	69094.7	75801.8	102286	90863.7	54269.8	50983.3
b1613	manA	82226	89138.6	100651	61383	59784.1	79821.1
b1614	ydgA	81073.3	67054.3	69599.1	75561.6	59586.2	69258.3
b1615	uidC
b1617	uidA	8835.79	9503.65	12402.4	13064.9	11573.8	14214.6
b1618	uidR	87205.9	95759.5	83269.9	60413.3	81391.5	81907.2
b1619	hdhA	65704.8	76325.5	67038.2	77692.3	76718.8	73134.6
b1622	malY	90891.5	89366.1	75547.3	65862.1	64826.1	75437.9
b1623	add	53540.3	34809.2	30410.2	177698	92606.2	63920.9
b1624	ydgJ	100287	93414.8	72617.2	51728.9	42419.2	58479.4
b1625	cnu	105710	74897.3	58087.4	83152.1	64497.2	55188.1
b1629	rnfC	64952.4		49102.6	107759		57953.8
b1631	rnfG	94475.1		17548.8	75702.5		32171.5
b1633	nth	84151.6	91279.5	67732.8	78971	66841.2	76321
b1635	gst	76845.4	113933	105255	61601.9	59184.6	80901.6
b1636	pdxY	99838.2	78424.4	73455.8	84362.5	85118.6	93514
b1637	tyrS	94929.1	86036.6	81708.1	71240.1	68555.8	68165.6
b1638	pdxH	92516.4	78763.6	70213.4	84619.7	85052.9	86904.5
b1640	anmK	83346.1	73299.7	61648.7	59876.4	64371.9	72139.2
b1641	slyB	86585	110483	113527	56694.5	54224.6	57500
b1642	slyA	78712.7	96402.4	103666	63160.3	56557.7	76802.1
b1644	ydhJ		104453			93355.5
b1645	ydhK
b1646	sodC	55391.6	129032	103881	55347.9	54875.9	57579.4
b1647	ydhF	63208	73885.3	82762.3	61268.5	68482.6	74438.9
b1649	nemR	85438	42507.2	41873.2	62535.7	94302.4	71734.2
b1650	nemA	90196.3	26461.6	24445.2	57243.7	132379	93113.5
b1651	gloA	55973.9	72612.2	77341.5	56409.9	61576.6	70723.8
b1652	rnt	82394.5	79278	69587.5	73057.9	78220.3	74510.6
b1653	lhr	94613.5	99217.5	106196	40857.5	56785.8	95843.2
b1654	grxD	85028.9	70057	70957.2	95613.4	80901.7	80312.2
b1655	mepH		38107.3			58027.1
b1656	sodB	59760.3	60435.6	71955.9	64028	60545.9	68146.3
b1657	ydhP
b1658	purR	95718	95251.5	78126.8	79819.7	77530.7	73481.7
b1659	ydhB	92551.8	59291.6	34606.9	89435.1	119163	101248
b1660	ydhC
b1661	cfa	116305	65432.3	56839.7	76363.2	100186	44523
b1662	ribC	77021.8	94156.7	114021	60616.5	53928.9	77655.2
b1664	ydhQ	94813.7	79238.8	60610.5	73924.5	73362.7	67875.2
b1667	ydhR	62447.7	88492	118028	56048.1	57090.2	72364.5
b1668	ydhS	99085.8	104570	46753.8	67831.2	71596.1	60687
b1671	ydhX	82376	173480	53232.2	56602.4	42673.4	108767
b1672	ydhW	55455.8	50895		74293.7	67903.6
b1673	ydhV	76259.9	55029.3	64782.1	55445.6	81579.2	97493
b1675	ydhZ	81449.1	120291	58947.3	52857.3	31297.6	63965.2
b1676	pykF	73748.1	72317	74594.8	78277.4	72753.4	67622.3
b1677	lpp	66562.4	78186.6	91623.8	66809.6	42240.4	38791.8
b1678	ynhG	60982.6	110897	77514	58559.7	70313.3	66842.4
b1679	sufE
b1680	sufS	56952.2	81010.2	64769.4	52407.1	57965.2	55788.7
b1681	sufD	75214.3	71505.9	44775.9	61189	62271.9	48645.9
b1682	sufC	65648.8	60827	50950.8	55251.2	65732	55408.1
b1683	sufB	68697.3	68133.1	44453.6	60421.3	60844.5	49238.6
b1685	ydiH	124508	69423.2	51712.5	109703	113554	104406
b1686	menI	74963	95159.3	101710	54655.3	64595.1	89387
b1687	ydiJ	75770.1	94068.5	100029	54931.5	62924.6	90083.3
b1688	ydiK	73614.1
b1691	ydiN
b1693	aroD	97969	102287	89625.1	57135.3	58838	72360.5
b1694	ydiF			65724.4			95187.3
b1696	ydiP
b1699	ydiS
b1701	fadK	186770	83144.5		147022	43537.1
b1702	pps	100652	126227	100296	49479.5	44246.8	57668.5
b1703	ppsR	116931	130638	79910.6	58246.3	54487.1	86063.7
b1704	aroH	67109.4	84573.3	98216.5	64771	70843.7	66670.3
b1706	ydiU	48910.7	79235.1	63164.1	48781.6	72125.8	70961.9
b1707	ydiV
b1709	btuD	109174	96220.4		79635.3	89167.6
b1710	btuE	101471	97013.5	86403.6	64115.1	74856.6	79745.1
b1711	btuC
b1712	ihfA	120062	100248	81811.3	70268.3	85157.6	75610
b1713	pheT	63310.2	70083	60659.3	67646.6	61336.6	52910.3
b1714	pheS	60183	66254.7	62838.1	67034	58360.5	54551
b1716	rplT	73512.7	54851	53763.9	100482	81243.8	52685.2
b1718	infC	70923.4	79942.8	83728.6	55759.3	72585.9	66832.9
b1719	thrS	65486.8	57459.1	50617.5	64871.3	81515.5	86635.5
b1723	pfkB	56685	62031.6	78414.9	56141.2	65744	70334.5
b1724	ydiZ
b1725	yniA	78176.5	86774	94059.6	44528.4	60271.3	80312.6
b1727	yniC	109377	93855	85786.2	72230.7	63302.2	66593.1
b1729	ydjN	81307.3	60864.9	61023.1	99857.4	62462.1	44031
b1731	cedA	87515.8	67466.3	64124.1	91463.6	78712.8	72898
b1732	katE	76542.1	120482	101495	53816.4	45440.6	48980.4
b1733	chbG	107180	111007	101822	54072.4	60439.3	75796.6
b1734	chbF	59736.8
b1735	chbR
b1739	osmE	54980.7	119602	115128	46347.2	41024.6	51703.1
b1740	nadE	74627	97495.7	114183	56155	62504	78920.5
b1741	cho	53749.2	43899	116805	72389.4	90179.4	111599
b1743	spy	34081.5	45556.2	74450.3	47713.7	62302.3	89953.9
b1744	astE	98032	48562	63485.2	55255.2	88974.2	131830
b1745	astB			47289.7			145889
b1746	astD	8102.01	17527.3	30855.1	16988.5	20261	62545.7
b1747	astA
b1748	astC	19432.8	17923	19466.5	37101.3	22562.3	53883.1
b1749	xthA	83196.5	72988.7	63282.5	80424.3	75275	72324.5
b1750	ydjX
b1752	ydjZ
b1754	ynjB	77578.6	106438	95974.3	68219.9	65740.1	63043.1
b1757	ynjE	68819	82423.8	88588.5	90090.6	81802.3	61833.9
b1758	ynjF
b1759	nudG	82458.2	60484.6		57453.2	68820.4
b1760	ynjH
b1761	gdhA	35443.9	177378	204882	26251.5	26365.5	40538.1
b1763	topB	88482.4	77679.5	69587	86633.3	73653.3	63455.6
b1764	selD	76216	78072.2	93637.3	62938.3	70729.3	71483.8
b1765	ydjA	81153.4	112576	156168	56630.4	52526.2	74995.5
b1766	sppA	75851	57964	164244	79455.2	45690.3	56991.1
b1767	ansA	78833.6	68131.7	78829.7	66343.1	68983	69613.8
b1768	pncA
b1769	ydjE
b1770	ydjF	95515.6	60160.5	65188.3	88802.8	92651.2	79078.6
b1771	ydjG	107882		89734.8			72948
b1772	ydjH
b1776	ydjL		249562			17023.3
b1778	msrB	70962.7	93193.5	109815	85763.9	63247.9	65388
b1779	gapA	71891.5	84170.6	95986.1	67685.6	58480.6	69704.6
b1780	yeaD	78556.6	80286.9	82531	91541.7	66560.5	81545.1
b1781	yeaE	58076	80808.2	93426.7	59877.3	42447.5	78393.5
b1782	mipA	70414.8
b1783	yeaG	50784.9	86202	58662.2	29880.7	36036.6	86201.5
b1784	yeaH		61671.6	39552.7		13751.3	190261
b1786	yeaJ	68993.6	81680	65704.3	54879.8	40318.3	65945.1
b1787	yeaK	61192.3	91423.6	120668	66203.4	60779.8	81884.7
b1792	yeaO	63831.8	94244.1	74040.8	60512.4	65253	75272.1
b1793	yoaF	76049.2
b1794	yeaP	109516	107829	72053.3	69113.1	68066	69025.4
b1797	yeaR	31144.1	55730.1	27056	32490.7	43004.2	30236.2
b1800	dmlA	182691	163845	88457.8	37162.2	53024.2	89134.8
b1804	rnd	94705.4	59874.3	49330.6	89902.2	93110.7	72761
b1805	fadD	78794.3	71008.3	83428.3	89899.9	122211	119826
b1806	yeaY	61083.9	56149.5	68678.5	52223.4	77146.1	84434
b1807	tsaB	70177.8	65758	65674	81267.9	88660.3	70532.3
b1808	yoaA		59772.8	147687		14303.9	83360.5
b1809	yoaB	83357.3	74719.7	72255.1	67424.4	64821.1	70946.9
b1810	yoaC	78122.5	63541.1		58426.2	50798.1
b1811	yoaH	75959.5	71698.5	95417.3	72605.5	47813	76451.3
b1812	pabB	92652.5	81260.6	68976.2	72893.5	89706.7	81045.5
b1813	nudL	108834	90666.4	52657.5	84190.9	106715	90352
b1814	sdaA	81989.7	67919.3	53975.4	59724.6	80185.9	70286.9
b1815	adrB	57479.5
b1816	yoaE	61356	68739.6	56680	66108.9	53923	75901.1
b1817	manX	47186.5	53245.3	66068.4	64472.9	55547.8	63578.2
b1819	manZ	45034.6	48322.1	52676.4	60429.1	40078.6	46420
b1820	yobD	101712
b1822	rlmA	75719.6	65999.7	61261.9	78095.7	81108.1	63253.9
b1823	cspC	96510.6	90409.2	90633.6	42613.7	52644.2	57471.5
b1827	kdgR	94311.7	77821.6	82488.3	73695.6	75913.8	76755.4
b1829	htpX	63349.9	58498.2		84111.4	94488.2
b1830	prc	104729	81127.9	67023.5	67469.3	80257.5	73969
b1831	proQ	101601	57952.4	44918.7	101624	92611.8	66563.3
b1832	msrC	92859.3	79699.8	69021.5	70132.4	69832.8	67621.7
b1833	yebS	65422.2
b1834	yebT
b1835	rsmF	71670.7	158342	120278	57131.4	92585.9	99779.9
b1836	yebV	128868
b1839	yebY	86097.5	107339	84401.2	87572	63331.3	43010
b1840	yebZ
b1841	yobA
b1842	holE	62398.8	45746.1		101009	84175.1
b1844	exoX	152840	118416	81598.9	72186.5	77209.7	86314.2
b1845	ptrB	84244.2	87553.8	80270.9	46021.7	59361.9	71191.2
b1846	yebE	67076.4	70350	67267.3	53305.6	85991.9	87672.7
b1847	yebF	79179.8	139434	86302	74136.6	50862.8	34404.5
b1848	yebG	53429.9	34909.1	52724.7	90778.8	110694	59793.9
b1849	purT	93119.9	82929.5	91174.9	68693.1	103095	129955
b1850	eda	66206.7	43962.4	45099.1	76134.7	110955	87815.6
b1851	edd	41822.1	40776.9	47348.9	62794.2	66349.9	54642.5
b1852	zwf	54018.9	53222.3	56470.7	74312.5	72142.7	68655
b1853	hexR	102381	81639.8	92188.4	76565.9	85831.2	69182.8
b1854	pykA	68478	68622.1	91823.5	64785.4	59333.4	60932.6
b1855	lpxM	75113.3
b1856	mepM		57025.2	117678		51871.5	70803.8
b1860	ruvB	106816	66870	34967	90381.4	96388.9	75155.2
b1861	ruvA	86157.9	66561	79462.2	63691.8	72551.2	81825.4
b1863	ruvC	71843.7	55360.5	60030.4	74757.8	98559.6	94823.4
b1864	yebC	59726.5	71777.6	71155.9	81354.2	76320.4	73647
b1865	nudB
b1866	aspS	67733	72806.4	73877.5	75845.8	77789.1	79134
b1867	yecD	54414.2	56152.8	61421.2	74258.6	82678.8	110054
b1868	yecE		64723.2			92911.3
b1870	cmoA	78284.5	64112	56823	75251.5	85872.9	79700.1
b1871	cmoB	74610.2	68002.9	60102.3	65542	72805.2	71299.6
b1872	torZ	51648	53393.6	101071	64681.6	63374.6	60061.6
b1873	torY
b1874	cutC	88630.8	91692.5	79927.8	63921.7	62040.3	72518
b1875	yecM	107426	95792.6	86618.2	60868.5	63457.9	69760
b1876	argS	77970.8	63763.9	58058.1	91748.7	78245.8	69789.6
b1879	flhA	48213.3		57834.7	42313.3		58491.3
b1880	flhB	76125.1	79505.5	46217.3	71008.7	103111	56351.1
b1881	cheZ	92377.6	51783.6		26156.7	87240.6
b1882	cheY	130913	96523.6	84231	49508	49755.2	47915.5
b1883	cheB
b1885	tap
b1886	tar	69145.6		32381.1	53231.9		75997
b1887	cheW
b1888	cheA	101327
b1889	motB	83284.1
b1890	motA
b1895	uspC
b1896	otsA	95151.1	88114.4	74345	53276.6	85175.6	66959.1
b1897	otsB	66871.8	122807	80747.1	54533.8	70494.8	60201
b1900	araG	98740.7
b1901	araF	22069.6	25557.3	36561.4	26181.8	21529.6	32138.5
b1902	ftnB	203137	120886	47522.4	37169.7	39603.9	72325.8
b1905	ftnA	70262.2	72776.8	80520.6	72081.4	63341.2	77014.2
b1906	yecH
b1908	yecA	114163	122799	56121.4	65112.6	82488.4	91077
b1913	uvrC	64827.5	82349.1	103115	56090.4	67911.1	88512.5
b1914	uvrY	110669	72282.5	51616.5	62598.7	122829	70276
b1915	yecF	89791.5	72917.5	52438.1	76702.5	101593	90161.4
b1917	yecC	69205.7	50600	50545	97601.1	72621.2	73626.6
b1919	dcyD	79353.2	73503.6	82729.6	85903.4	75405.4	67055.7
b1920	fliY	51057.8	71726.4	107595	88913.2	64619.6	45593.8
b1921	fliZ
b1922	fliA	262116	87887.1	33745.9	42802.8	45195	34702
b1923	fliC	140279	155367	83154	60627.3	29085.3	17112.5
b1924	fliD			118154			60548
b1927	amyA	102044	76782.7	77802.5	46580.8	90105.9	78412.9
b1928	yedD	82231.1	82861.7	97473.8	64120.7	63944.3	54789.6
b1930	yedF	81691.5	69550.1		67358.8	58073.4
b1932	yedL
b1936	intG	67880.1	82742.1	30654.7	67651.1	55839.6	59695.4
b1939	fliG	217828	62629.8	87653.9	38582.2	59017.2	86100.2
b1940	fliH
b1941	fliI
b1943	fliK
b1945	fliM	74558		64704.5	108722		88110.2
b1952	dsrB
b1953	yodD	83179.6	99711.3	18148.5	77940.2	75731.7	83347.2
b1955	yedP	76428.2	92369.4	76038.3	55107.2	71408.1	68945.3
b1957	yodC
b1958	yedI
b1961	dcm	111358	91561.1	50489.6	97545.4	109467	76328
b1962	yedJ	86768.3	108608	83241.5	62832.2	74770	72826.9
b1967	hchA	67343.8	58496.9	45886.2	74265	61826.9	72400.5
b1968	yedV	33033.1
b1969	yedW	115269		98420.8	58447.5		75751.7
b1970	hiuH
b1971	yedY	69503.2	80683.9		133444	70247.2
b1976	mtfA	76766.6	74112.8	91616.4	50724.7	52174.4	73044.7
b1978	yeeJ	93044.6	35185.4	73725	76802.8	56934.9	80064.1
b1981	shiA
b1982	amn	64849.7	85294	103944	57713.2	47001.1	70374.7
b1983	yeeN	63937.5	73870.2	93664.2	65171	53929.8	55522.1
b1985	yeeO
b1987	cbl	92727.9	72586.2	30871.4	89636.1	43922.1	55554.1
b1988	nac
b1990	erfK	66824.8	82179.4	59862.1	41711.4	68293.6	84987
b1991	cobT	78595.7	78764.8	80118.7	51283.8	62765.5	82008.1
b1992	cobS
b1993	cobU
b2000	flu	64886.1	122468	116992	55265.3	42686.8	62652.3
b2001	yeeR
b2002	yeeS
b2004	cbeA
b2007	yeeX	88181.5	101569	126988	52837.8	54170.4	79337.6
b2009	sbmC	55119.3	65760.7	62132.9	44424.6	55596.4	72536.9
b2010	dacD	72894.9
b2011	sbcB	60247	70129.8	104610	63551.2	60329.4	69092.7
b2013	yeeE
b2015	yeeY
b2016	yeeZ	87220.5	79516.4	76962.1	65482.4	61188.9	61844.4
b2017	yefM	54180.5	61828.7	70555.2	54426.8	58581.6	67582.5
b2019	hisG	77401.4	82546.6	84170	58906.3	56964.6	53681.6
b2020	hisD	74770.6	84296.1	78375.9	56379.8	55845.5	53852.8
b2021	hisC	73078.1	86721.7	86466.3	61559.8	54970.6	52209.2
b2022	hisB	74944.7	104464	89597.2	65514.1	57360.6	67605.4
b2023	hisH	75377.7	88421.6	85007.7	60047.7	49761.3	56543.3
b2024	hisA	73530.6	99001.4	85304.7	55540.2	56483.5	55648.7
b2025	hisF	81159.2	91628.2	85118.2	55423	58339.9	59322.2
b2026	hisI	63968	67668.7	67257.1	59920.5	44476.3	51018.4
b2027	cld	103870	67298.8	64391	87333.6	58108.1	59580.3
b2029	gnd	86660	84569.3	77213.7	64919.2	57156.6	59619.7
b2032	wbbK
b2033	wbbJ	72483.5			70228.4
b2034	wbbI	117623	70278.7	50075.8	95845.1	70849.1	59707.9
b2036	glf	88685.2	78779.8	83707.2	76229.8	64889.1	59241.4
b2038	rfbC	102345	88577.8	65059.6	84747.1	66393.4	51777.9
b2039	rfbA	91317.2	78749.6	72809.3	70232.4	68416.7	64729.4
b2040	rfbD	83159.4	77871	68945.8	73284.2	61967.1	57207.1
b2041	rfbB	92004.5	75037.3	62852.7	74716.5	72043	51978.7
b2042	galF	131057	108633	80867.1	63643.2	77858	71570.5
b2043	wcaM
b2044	wcaL
b2045	wcaK
b2046	wzxC
b2047	wcaJ			78630.7			70664.2
b2048	cpsG		67139.7	81183.8		86725	34988.9
b2049	cpsB
b2053	gmd
b2055	wcaE
b2059	wcaA		43550			79491.8
b2060	wzc
b2063	yegH	52601.5	74073.5	115999	35106.8	65843.4	74750
b2064	asmA	65759.9		65393	71222.2		67046.9
b2065	dcd	56673.2	83916	87013.1	50886.1	52504.7	73348.6
b2066	udk	71082.4	78103.8	54529.2	84192.9	89047.2	57989.7
b2068	alkA	101473	150427	88379.1	60479.6	82938.7	91973.4
b2069	yegD	92179.9	75235.1	56469.7	97940.5	85411.8	72119.2
b2070	yegI		69593.4			116047
b2071	yegJ	67491.1
b2074	mdtA	129145
b2076	mdtC	49961.1	42275.3	96560.3	46230.8	51672.9	73090.4
b2078	baeS	97225.2	169333		47252.7	60432.7
b2079	baeR	73865.8	71786.7	66435.1	63307.2	75019.3	82197.8
b2080	yegP	74861.5	85957.7	70572.7	62029.4	68209.8	56664.7
b2081	yegQ	73053.7	68287.4	71097.5	75846.4	83652.4	81322.4
b2086	yegS	64299.2	89010.1	69233.3	73668.7	92175	76883.3
b2091	gatD	35749.1	66371.4	161966	44614.2	26863.6	32705.2
b2092	gatC	68745.8
b2093	gatB	75370.3	109675	168957	45574.7	21983.6	40562.8
b2094	gatA	71722.2	120218	138367	62506.9	30593.9	56032.6
b2095	gatZ	64287.1	106429	157105	58211.7	40808.3	61780
b2096	gatY	42245.4	81120.1	139475	44368.8	34484.6	68431.7
b2097	fbaB	81139.2	90526.5	80815.2	59459.8	58080.7	70203.8
b2099	yegU	85441.3	75831.9	89857.6	66413.2	66723.2	81677.1
b2101	yegW	104152	52842.2	58838.3	72203.2	86392	70504.1
b2103	thiD	38403.4	37088.2	37758.9	52712.5	37064.8	37528.3
b2104	thiM	39782.8	34816.8	48616.8	46248.7	43171.6	34938.3
b2105	rcnR
b2106	rcnA	63191.8	34557.9		110029	43042.8
b2107	rcnB	62564.5	50108.2	63688.5	83663	109424	92049.2
b2109	yehB		59437.4	52848		79420	91819.9
b2110	yehC	56023.4
b2111	yehD	46916.7	100926	20315	165108	42685.4	32945.2
b2113	mrp	70496.1	64888.8	71856.1	58683	68265.8	72045.2
b2114	metG	56544	53602	54162.7	69693	61063.6	62937.1
b2117		154638
b2118	yehI	59145.8		108130	53229.4		149211
b2119	yehL	53019.1		112201	56792.6		83902.4
b2120	yehM
b2122	yehQ
b2123	yehR	24277.7
b2124	yehS	85678.6	62595.9	52671.3	84023.3	86107.6	52456.4
b2125	yehT	73456.2	53658.6	62525.3	60093.5	49240.4	66566.6
b2128	yehW	58581
b2129	yehX	102492	78149.6		87173.4	75606.5
b2131	osmF	73279.7	95786.2	68850.6	65556.9	67075.7	51367.6
b2132	bglX	69494.1	78868.7	74397.3	62314.1	58615.8	73668.7
b2133	dld	74668.2	82941.8	62666.1	64316	54794.3	57072
b2134	pbpG	95279.3			116410
b2137	yohF	84697.6	87563.8	51240.6	54006.8	83598.3	68732.9
b2140	dusC	74880.5
b2143	cdd	43318.1	51168.3	66350.9	32624.6	34662.2	41785.1
b2146	preT	53920.2	93939.4	108076	41458.7	39869.2	64181.7
b2147	preA	42018.1	85472.5	117548	42378.1	33229.3	44646.8
b2149	mglA	53896.2		61692	69611.8		87145.7
b2150	mglB	27350.1	62252.2	69540.9	54341.4	65932.8	38952.9
b2151	galS
b2152	yeiB
b2153	folE	64504.5	78676.3	88829.6	59280.7	58621.3	66994.8
b2154	yeiG	56254.6	100757	135180	51118.5	52643.8	68438.2
b2155	cirA
b2156	lysP	74510.3			86607.6
b2157	yeiE	70293.2	86787.4	81821.6	49779.7	83941.4	84828.3
b2159	nfo	56032	41876.5	40137.6	92323.3	116914	82652.5
b2160	yeiI
b2163	yeiL	17775.8
b2167	fruA	153039	67709	67073.9	80965.3	85074.2	77566.1
b2168	fruK	118859	84952.7	65472.1	62187.9	94653.2	114547
b2169	fruB	107311	73535	55213.3	86784.7	100057	104355
b2171	yeiP	78263	65340.9	51632.9	91867.6	73033.3	50148.3
b2173	yeiR	44611.1	36498.9	27075.8	103476	99958.1	74075.7
b2175	mepS
b2176	rtn	40107.2	34887.1	48972.2	99678.8	77880.6	62840.5
b2177	yejA	62138.8	65483.7	73778.3	62272	73689.7	62109.5
b2178	yejB	63762.7
b2180	yejF	51022.4
b2183	rsuA	77715.3	63611.6	58365	63574.6	72060	69035.3
b2184	yejH	71054.2	60315.8		66927.7	66213.7
b2185	rplY	61362.8	56971	59775	89345.3	71309.8	51294.8
b2186	yejK	75496.8	65575.4	73393.2	62735.6	73279.2	74077.4
b2187	yejL	64192.2	70616	74974.6	79801.1	89196.6	79107.7
b2188	yejM	39689.9	58489.8		51783.1	84433.3
b2193	narP	87069.2	71810.3	78232.6	92202.6	82829.8	60379.5
b2194	ccmH
b2195	ccmG
b2196	ccmF
b2200	ccmB
b2201	ccmA	43189.7
b2202	napC
b2203	napB	58929.5	58907	50653.8	85559.9	58691.2	49754.9
b2204	napH	66664.6
b2205	napG
b2206	napA	50520.7	39546.6	36223.2	64287.3	54032.8	45941.7
b2209	eco	48737.5	64618.1	68870.2	56055.8	53232.7	56905.4
b2210	mqo	55544
b2211	yojI	59385.8
b2212	alkB	92516.8	59206.1	48299.4	60266.3	86658.7	80811
b2214	apbE	75130.9	92748	39221.5	107661	84065.4	70918.3
b2215	ompC	99232.2	60769.4	74986.3	81078.1	55318.4	54612.9
b2216	rcsD	74742.1	62835.1	76376.6	72286.3	60177.1	85495.9
b2217	rcsB	116536	76665.9	74842.7	83775.5	109639	76308.9
b2218	rcsC
b2219	atoS
b2220	atoC	80403.7	75672.3	67308.9	61611.3	58138.2	77069.7
b2221	atoD
b2224	atoB	71906.1			56772.4
b2230	yfaA	54342.2			71304.7
b2231	gyrA	63691.9	57700.2	58706.8	71050.9	79496.4	73071.4
b2232	ubiG	69668.7	66674.8	50968.7	64211.4	67967.8	67524.9
b2233	yfaL	70010.3
b2234	nrdA	30182.8	23528.4	29896.3	46392.1	51482.4	53676.5
b2235	nrdB	46089.6	36764.9	48374.8	53496.8	65494.9	59556.7
b2237	inaA	51632.6	29587.6		89795.4	57146.3
b2239	glpQ	45212.8	53467.9	66862.3	71200.3	49771	43839.9
b2240	glpT
b2241	glpA	58398.7	72758.2	78796.2	58722.4	57293.4	64578.6
b2242	glpB	60526.9	70089	78331.3	57405.2	55958.1	62129.6
b2243	glpC	67024.7	75092.6	73672.2	67988.3	63905.8	71762.5
b2244	yfaD	46932.8	51502.6	39687.3	65142.3	69753.2	78605.6
b2245	rhmA		58037			61670.2
b2248	rhmR
b2249	yfaY	71452.6	70985.2	68436.8	57057.8	63290.7	59896.8
b2251	nudI	49552.2		80750.5	48959.7		121737
b2253	arnB	64198.3	95210	87669.1	62345	52982.9	87523
b2254	arnC
b2255	arnA	45839.4		139436	93160.6		181585
b2259	pmrD	70694.2			86025.2
b2260	menE	56315.3	49688.3	76302	74967	72323	100101
b2261	menC	49638.3	56758.4	59577.9	59763	71719.5	74705.9
b2262	menB	60406.5	48325.1	49710.4	80700.1	75025.2	66892.6
b2264	menD	66489.9	59848.7	58536.8	81331.1	90521.4	82333
b2265	menF	65630.9	68126.4	64962.4	69849.5	70901.2	75602
b2266	elaB	112351	91246.6	63931.1	99200.8	65365.3	56486.2
b2267	elaA	81923.4	59151.6	66022.6	76910.1	67942.8	60775.3
b2268	rbn	55856.3	69070.2	77548.5	65686.9	67534.3	72880
b2269	elaD	60520	20273.1	45307.4	45939.8	64727.4	72145.6
b2272	yfbM	85144.7
b2277	nuoM
b2281	nuoI	74786.4	58054.5	47499	87503.7	77284.4	66968.1
b2283	nuoG	66625.7	53784.2	62571.3	81047	77464.5	74505.7
b2284	nuoF	76816.8	47976.6	55405.8	94574.2	86061.8	74675.3
b2285	nuoE	67267.8	59445.9	62879.3	87184.3	65242.1	59865.7
b2286	nuoC	81744.4	57954.2	45875.3	86347.4	104438	83646.6
b2287	nuoB	85126.4	45294.3	41221.9	91349	97817.6	70855.8
b2288	nuoA	68484.4	53558.1	53447.7	96833.5	64516.7	67570.6
b2289	lrhA	59185.6	62732.7	75871.8	62787.3	63900.7	69374.3
b2290	alaA	92064.4	65519.5	47213.4	82833.6	117107	92978.6
b2291	yfbR	89824.9	89882.4	100851	59279.4	80366.2	97024.5
b2292	yfbS	114261
b2293	yfbT	66927.4	88371.9	81179.8	53358.7	65983.8	71763.5
b2294	yfbU	67949.8	73138.5	86719.6	64525.5	56481	64672.7
b2297	pta	74501.5	63214.5	55835	86168.4	73480.6	59115.2
b2298	yfcC
b2299	yfcD	84187.4	48577.8	45298.5	75877.3	82790	71294.8
b2300	yfcE	68083.3	53479.1	67200.3	75793.6	80717.9	69580.2
b2301	yfcF	76003.4	60019.5	46283.9	59681.3	56263.7	54951.5
b2302	yfcG	92363.6	85855.3	92682	62664.5	76461.6	64014.4
b2303	folX	94901.6	72257.9	65130	71316	66572.5	66671.8
b2304	yfcH	105617	98982.5	74935	68557.9	75002.5	72965.9
b2305	yfcI		36561.6	28291.9		44474.6	29813.9
b2306	hisP	117273
b2309	hisJ	22727.2	139796	212073	35110	28911.5	31933.9
b2310	argT	18461.8	82071.6	76526.1	26276.8	23469.5	49665
b2311	ubiX	75144.9	61912	64604.6	46138.1	76439.6	80401.5
b2312	purF	84465	70987.7	69663.1	71427.8	128607	114660
b2314	dedD	79087.6		64910.2	62876.2		83622.1
b2315	folC	84696.5	58664.8	52520.1	82891	88413.2	81287.4
b2316	accD	94686.9	79976.5	79919.3	62015.4	89827.4	81650.9
b2318	truA	53920.7	49829.6	27320.5	75195.5	74377.2	64259.4
b2319	usg	66294.5	51788.5	51742.9	79468.4	82655.3	72788.9
b2320	pdxB	67540.1	67768.3	74286.4	64731	68169.2	74566.1
b2321	flk	65437.4
b2323	fabB	95504.7	71600.9	71084.2	67910.9	82883.4	93483
b2324	mnmC	66111.9	65634.1	66825.1	64890.6	73248.3	91291.8
b2325	yfcL	95082.6	60387.5	50821.5	75711.3	89445.3	69434.2
b2326	epmC	85100.2			89949.4
b2328	mepA	68096.7		86446.8	91468.5		69668.7
b2329	aroC	69866.9	85022.5	95547.9	63209.2	67757.7	73199.3
b2330	prmB	97608.2	70979.4	62653.2	80079.2	83960.2	77016.4
b2331	smrB	84100.2	56144.2	37648.3	97358.1	100443	43390.7
b2334	yfcQ
b2340	sixA	119394	40183	36292.8	155906	123574	60275.6
b2341	fadJ	75961.5
b2342	fadI
b2343	yfcZ	83618	34788.1	57159.1	72886.7	56324.8	39609.5
b2345	yfdF	67496.1	66622.5		52418.8	40890.8
b2346	mlaA	95768.1	74429.7		75187.5	55181.9
b2349	intS
b2351	gtrB	54751.4		41437.6	57809.3		69090.1
b2361	yfdR	54123.9		83338.4	52738.4		60899.5
b2362	yfdS
b2364	dsdC	71039.2	31749.2	66071.1	68722.8	70006	70329.2
b2366	dsdA	58186.8	85265.1	71881.7	47150	58115.9	87197.1
b2369	evgA	61011.5	80811.2	80952.9	54151.1	59020	117207
b2370	evgS	61623	50833.6		41745.7	76394.9
b2371	yfdE
b2373	oxc	46773.5			49959.5
b2374	frc	52747.8	44244.8	22901.4	90329.2	86421.4	72131.8
b2375	yfdX	73549	40477.1		122988	83360.2
b2379	alaC	109908	81870.2	64600.6	64539.9	96404.9	75664.5
b2381	ypdB	72782.3	72315	70982.2	61580.5	79672.1	86129.4
b2387	fryB
b2388	glk	51913.6	78098.2	145127	42906.7	38853.7	60886.9
b2390	ypeC
b2392	mntH
b2399	yfeD	53063.5	65323		74074.1	59510.6
b2400	gltX	72170.4	59212.7	56396.4	76234	73726.3	66607.5
b2405	xapR	99463.7		138672	28274.6		68032.6
b2409	yfeR	88576.7	94376.3		60811	68481.9
b2411	ligA	97589.4	68556.5	51517.6	84351.2	97159.9	76538.2
b2412	zipA	86656.8	70144	63577.1	55538.3	59615.8	72043.6
b2414	cysK	66906.8	64173.9	87239.3	78886.9	55381.5	48037.4
b2415	ptsH	70154.4	77997.2	94822.8	69719.5	65782.4	74799.9
b2416	ptsI	88236.8	78187.9	74935.6	70920.2	68921.3	84196.3
b2417	crr	75240.5	83718.2	91747.4	60143.6	63184.4	78820.7
b2418	pdxK	68926.8	89428.2	81314.8	56591	59901.8	82004.2
b2419	yfeK
b2420	yfeS	103970	79347.6		107539	46791.9
b2421	cysM	89772.5	70617.2	61710.9	70164.5	64516.3	51295.4
b2422	cysA	60123.1	37048.1	13783.7	154184	41591.5	28290.6
b2424	cysU
b2425	cysP	56398	60365	70951.6	78978.4	60354.4	44281.8
b2426	ucpA	59411.4	56706.6	59865.6	51637.1	57091.1	65909.1
b2427	murR	102249	87963.5	142119	81987.6	67913.6	93860.6
b2428	murQ	66369.7	64248.9	62316.2	64264.8	69265.5	63468.3
b2431	yfeX	67867.4	55495.6	53976	79376.5	72403.2	74534.1
b2432	yfeY
b2433	yfeZ	145063
b2434	ypeA	75551.3	65922.5	65475.3	63006.1	63431.6	90487.8
b2435	amiA	87887.6	71801.4	81916.7	114168	128220	72020.1
b2436	hemF	53151.8	65623.2	61725.6	56594.1	64702.5	67986.6
b2437	eutR	34590.9	46325.7		38216.3	46196.9
b2438	eutK	91902.1		29861.6	78808		57827.4
b2439	eutL	77278.3	64470.2	79234.5	70366.4	64595.2	76528.8
b2440	eutC	73640.8	83008.2	67698.4	65474.6	81555.5	84947.3
b2441	eutB	63056.2	75825.3	64161.1	59601.6	66898.1	84500.9
b2442	intZ
b2443	yffL
b2444	yffM
b2445	yffN
b2447	yffP	123470
b2450	yffS	78080.3	88661.7	98169.6	53700.3	65256.9	82288.6
b2451	eutA	69450.3
b2452	eutH			51071.4			69519.1
b2453	eutG
b2455	eutE
b2460	eutQ
b2463	maeB	55804.6	78024.9	82926.7	58118.9	49362.4	65686.1
b2464	talA	50321.5	69025.5	55663.2	53405.3	46046.6	42683.4
b2465	tktB	71100.4	81706.8	66980.9	55461.4	55831.7	48906.5
b2466	ypfG	92089.3	66206.5	47681.6	46720.4	63146.3	105106
b2467	nudK	74954.6	65576.7	68379	63786.6	90523.1	58693.5
b2468	aegA	68698.8	50283.2	60275.8	67789.7	100893	71993
b2470	acrD
b2471	yffB	82959.9	95015.2	98437.1	49992.9	69908.4	69402.7
b2472	dapE	71878.8	73823.2	77528.2	64518.7	64227.2	65777.3
b2473	ypfH	80218.4	54533	42977	73661.9	94286	70587.8
b2474	tmcA	76857.8
b2475	ypfJ	66980.6	69945	57582.3	57442.3	55813.4	62143.4
b2476	purC	91696.9	91411.9	112848	67799.6	112221	104255
b2477	bamC	42122.1	66343.3	67320.8	27368.6	59040.1	57522.2
b2478	dapA	78936.1	82729	85221	57037.1	65044.2	76131.4
b2479	gcvR	73782.9	77774.3	129735	85262	51385.8	110116
b2480	bcp	88180.6	86927	84472	45689.4	47903.9	61070.4
b2484	hyfD		47530.3			8192.91
b2486	hyfF
b2487	hyfG
b2491	hyfR		27374.4			98538.7
b2493	yfgO	47176.8			56187
b2494	yfgC	66305	81305.2	82124.9	58742.5	74597	87338.6
b2495	yfgD	84926	87275.2	72018.9	75430.6	88836.6	81730.7
b2496	hda	71764.5	74763.6	97638	66211.8	73680.3	69973.9
b2498	upp	96391.1	99510.9	68724	74218.7	87866.1	57321
b2499	purM	96513	86265.1	89844.4	59486.2	114883	120275
b2500	purN	87984.2	73657.6	62991.9	69375	88910	86004.2
b2501	ppk	74874.4	66618.2	63110.3	69431.6	75763.7	85451.5
b2502	ppx	97513.1	55466.1	62023.9	63968.7	101991	100710
b2503	yfgF
b2505	yfgH			62558			58206.3
b2506	yfgI
b2507	guaA	96373.7	59281.3	42812.3	151207	101458	69777.8
b2508	guaB	84974.3	66838.4	56335.4	164267	97106.9	63572.6
b2509	xseA	83671.2	89259.2	91413.8	65365.2	77987.9	77864.9
b2510	yfgJ	66771.2
b2511	der	85354.5	70048.5	61232.2	71399.4	95521.8	79857.2
b2512	bamB	90671.5	84088	85391.8	85243.5	59986.9	70497.5
b2513	yfgM	65720.4	52134.4	65533	81468.9	52871.7	60477.2
b2514	hisS	85582.7	70066.2	66161.6	78207.7	79927.4	70968.5
b2515	ispG	71976.6	67320.9	69548.8	65947.3	77823.9	74496
b2516	rodZ	88518.5	77691.3	59750.2	64474	55655.1	60009.3
b2517	rlmN	75803.2	42324.9	36291.2	107712	101268	54842.1
b2518	ndk	92509.9	52950.6	67670.2	148342	87703.3	59879.9
b2519	pbpC	124452	68094.5		71299.9	60607.2
b2520	yfhM	93257.9	82727.8	60730.3	69448.6	46205.5	61940.8
b2521	sseA	82015.4	81851.4	66286.5	61881.4	62321.9	67638.8
b2522	sseB	59194.6	47191.4	41856.6	97649.7	107403	68911
b2523	pepB	53740.8	42356.9	45781.6	92420.4	83679.8	65488
b2524	iscX	54070.5	44693.1	48613.3	91031.3	75793	76407.5
b2525	fdx	62857.6	42013.9	48565.3	82083.7	67582.1	79173.3
b2526	hscA	60767.4	52522.5	49217.7	91436.7	87776.9	64467.2
b2527	hscB	84976	48575.4	47394.3	124163	68690.7	69436.1
b2528	iscA	54994.3	21619.5	31414.3	164700	61757.4	25394.3
b2529	iscU	55125.1	52140	54356.4	103449	67474.2	46172.7
b2530	iscS	60868.8	48428.4	54766.6	100661	81335.4	59126
b2531	iscR	66576.8	51874.3	40365.2	205664	75577.4	60714.7
b2532	trmJ	68753.7	60791.3	69695.3	74394.2	80452.8	72358.3
b2533	suhB	78064.5	73222.9	77135	68759.2	92198.6	77301.7
b2534	yfhR	38548.4
b2535	csiE
b2539	hcaF
b2541	hcaB		92015.8			102361
b2545	yphC
b2548	yphF
b2549	yphG	181051
b2550	yphH		49620.6	44118.3		47316.7	51771.9
b2551	glyA	58294.8	75074.1	77545.4	52112.3	54800.3	69604.1
b2552	hmp	21146	17626.2	15247.2	35507.9	23603.8	19722.7
b2553	glnB	89657.6	64158.6	67743.9	64862.6	76586.2	83490.5
b2554	glrR	75243.8	72608.7	69923.1	54325.5	78230.9	87025.6
b2557	purL	103416	82066.5	82915.4	77643.1	106485	113609
b2558	mltF	64915
b2559	tadA	59694.7	61017.8	79100.9	56162.9	75433.4	63964.2
b2561	yfhH	74949.4	78415.5	99802.1	55505.9	62538.4	68952.8
b2563	acpS	109918	86471.3	77750.4	62170	75792.4	78151.3
b2564	pdxJ	65944.8	81564.7	83631	55357.7	50056	71054.7
b2565	recO	82548.5
b2566	era	77989.9	84832.5	71386.6	68099.5	102952	76148.9
b2567	rnc	67145.2	63532.6	62441.3	74204.7	79648.4	71922.6
b2568	lepB	53843.4	46686.2	54716.8	87008	63687.6	67843.2
b2569	lepA	95898	77132.3	75431.1	70435.5	95963.3	75318.3
b2571	rseB	90295.8	74591.8	67205.1	74292.5	85523	84086.4
b2572	rseA	90382.8	81763.4	74511.9	81143.9	70899.4	117669
b2573	rpoE	99040.5	68090.8	52567.6	83720.3	78467.6	68726.8
b2574	nadB	77105.9	113709	112925	89742.7	62015.9	93117.3
b2575	yfiC
b2576	srmB	56446.9	50786.2	54525.3	80083.7	98293.1	80750.5
b2579	grcA	51903.3	27593.9	30312.8	57121.8	50504.1	20670.7
b2580	ung	68125.5	74365.7	75355.4	69441.8	64936.2	70809
b2581	yfiF	73720.1	67437.8	68671.8	83160.3	77250.3	75683
b2582	trxC	85063.6	54558.9	42494.4	85287.5	82583.8	47062.3
b2583	yfiP	13072.8	53037.8	81614	158291	71008.8	44287.7
b2584	pka		92845.9			42956.3
b2585	pssA	90873.8	70488	58740.3	74149.1	79847.9	73901.3
b2587	kgtP
b2592	clpB	47026.7	63219.6	87555.6	47870.2	57005.8	66074.5
b2593	yfiH	80293.4	84402.7	82208.8	69003.6	74224.4	66530.5
b2594	rluD	72645.9	67316.8	81145.1	67132.3	79780	71891.2
b2595	bamD	81233.8	77080.1	101466	54482.9	41020	52319.9
b2597	raiA	40710.3	40355.9	47165.8	67980.7	80271.7	62851
b2599	pheA	104762	89386.2	71940.8	57374.2	92697.2	68018.1
b2600	tyrA	70756.2	104058	110624	62121.9	72503.4	78719.6
b2601	aroF	69935.8	107585	99929.3	54343.2	63187.7	60138.6
b2602	yfiL
b2603	yfiR
b2604	yfiN
b2606	rplS	64100.1	53045.5	52513	92802.7	65164.3	52372.6
b2607	trmD	68540	51022.3	36794.3	97241.3	92484.1	74702.7
b2608	rimM	77539.7	48010.8	45696.2	109831	87429	57385.7
b2609	rpsP	72294.4	57138.3	58174.7	87485.3	72304.9	57274.6
b2610	ffh	93754.6	76925.7	70297.9	79500.7	108134	84838.6
b2614	grpE	49121.2	56396.6	68762.5	63797.2	64508.3	65814.5
b2615	nadK	74115	78410.5	80746.6	49356.6	63670.4	87835.3
b2616	recN	60774.6	36616.6	15937.7	80839.8	92908.9	65075.7
b2617	bamE
b2618	ratB	88847.3	80405.6	77398.5	67224.5	79038	86876.8
b2619	ratA		93048.5			72482.5
b2620	smpB	65835.7	61801.3	68898.3	68220.1	77558.5	61227.2
b2622	intA	93145.8		74866.9	71323.4		42658.4
b2623	yfjH		97154	23156		23914.8	33840.1
b2625	yfjI		56758.8			42915.7
b2627	yfjK
b2628	yfjL	82164.5	41267.9		81982.8	69479.7
b2630	rnlA	138148	56897.6		71150.3	118876
b2634	yfjR
b2642	yfjW
b2647	ypjA	15349.1
b2650	ypjC		20561			31762.1
b2658		70648.9
b2659	csiD	73106.8
b2660	lhgO		33924			52382.4
b2661	gabD	62767.5	67523.3	61087.5	60562.8	65320.1	62761.3
b2662	gabT	58868.1	63143.7	76812.2	61461.8	63040.2	60568.1
b2665	ygaU	80353.4	75605.5	62352.7	60811.3	61368.8	52561.8
b2667	ygaV	57736.9	54277.3	68356.3	53918.6	38943.6	63179.8
b2668	ygaP	58701.5
b2669	stpA	82184.9	85337.1	109695	85363.2	84952.4	73887.2
b2670	alaE
b2671	ygaC	143821	61283.8	51007.3	78408	89337.2	39886.6
b2672	ygaM	94082.4	67925	72289.9	81575.9	64312.4	80219.1
b2673	nrdH	32699.2
b2675	nrdE	28804.6	35345.8	21545.2	52495.5	59628	54984.2
b2676	nrdF	45545.4	33817	31218	51049	57211.3	63985.5
b2677	proV	84523	92657	100220	110302	67897.1	48150.7
b2678	proW	67415.3	72681	139827	87794.4	54117.8	48185.8
b2679	proX	53994.9	82380.9	137281	72549.1	55285.4	43909.2
b2684	mprA	79099.5	69212.1	60940.8	66836.6	76154.6	71185.2
b2685	emrA	57078.3	60038.1	25672.8	73256.7	59780.7	48422.6
b2686	emrB
b2687	luxS	68808.5	70615.1	73404.7	62046.4	63171.2	60127.3
b2688	gshA	60330.6	66347.5	63959.3	67089.6	69741.1	67157.2
b2690	yqaB	62301.8	65799	35697.2	56327.4	68611.2	66696.2
b2696	csrA	85752.2	72233.4	61079.1	68927.3	72758.8	62357.1
b2697	alaS	90046.1	71128.8	68943.3	73778	69577.7	68848.3
b2698	recX	73576.9	44792	61197.7	64533.8	104110	73465
b2699	recA	54793.8	38130.5	38083.7	41129.1	77064.4	70991.1
b2700	pncC	58496.5	63375	65644	51068.2	75605.8	71895.2
b2701	mltB		50322.4	28039.5		57025.5	84569.6
b2704	srlB	56675.2	30743.6		52149.4	16240.7
b2707	srlR	67810.7	55740.3	73273.8	50235	74393.7	64986.7
b2708	gutQ	79788.7	65270.6	75235.6	62720.5	69061.1	75599.6
b2709	norR	62612.4	54419.5	60602.7	59242.2	60166.6	69194.7
b2710	norV	23681.7	25203.9	80894.9	29933	29450.6	30311.2
b2712	hypF	63786.8	60832.4	82138.1	71796.2	58700.5	76454.6
b2713	hydN
b2714	ascG	78063	60396.3	63842.1	68155.3	73203.3	77545.5
b2716	ascB	76399.6	60310.4	72292.9	60362	66355.4	95378.5
b2717	hycI	44972.1	64619.3	57136.8	62189.7	52049.3	70454.4
b2718	hycH	51641.4
b2721	hycE	62608.8	43785.7	35206	143937	104842	77342
b2724	hycB	72143.9			199078
b2725	hycA
b2726	hypA	64602.7
b2727	hypB	67726.3	48130.9	53282.9	75413.3	50359.7	41266.2
b2728	hypC	37426.3	44215.8	53003.9	73532	64748.1	44111.3
b2729	hypD	70374	52261	42352.8	77025.7	86797.2	71280.4
b2730	hypE	54652.8	57207.5	59981.1	61535.1	72547.6	50801.2
b2731	fhlA	48473.3	38778.9	53212.8	75078.4	94331.5	79512.3
b2733	mutS	83298.6	56859.9	47486.3	81462.7	97436.4	80139.8
b2735	ygbI
b2737	ygbK	59206.7
b2741	rpoS	61007.5	35684.4	32235.2	168512	50484.9	31669.7
b2742	nlpD	57345.5	76698.3	65387.1	77380.3	71652.4	79754.6
b2743	pcm	90861.2	74405.2	55635	82395.1	105466	90118.4
b2744	surE	71736.4	68076.2	56307	60504.1	78687.8	77717.2
b2745	truD	86844.1	63238.9	61449.9	76514	92916.6	77089.4
b2746	ispF	102582	76222.4	59866.9	98777.3	111681	77785
b2747	ispD	107163	64621.4	67881.7	74331.2	71373.8	66768.5
b2750	cysC	113004	67833.6	41896.7	83959.3	83854.6	49193.3
b2751	cysN	108718	38116.2	27467.8	93062.9	80976.5	34037.7
b2752	cysD	103517	38514.5	23585.8	90069.8	71773.5	30104.6
b2753	iap	100897		58970.7	57832		74624.9
b2758	casC	61423.1	72364.7		68545.8	68076.5
b2760	casA			60966.8			70358.4
b2761	cas3	32684.1	62588.3			52825.4
b2762	cysH	96780.6	50900.1	43772.9	72293.3	80222.9	43514.1
b2763	cysI	83383.3	55540	47329.3	76593.7	64381.1	45159.6
b2764	cysJ	70657.5	58201.8	45301.6	71077.2	63802.5	46837.6
b2765	queD	61374.8	48311.6	43945.3	97218.5	94859.2	64978.1
b2766	ygcN	44816.6
b2769	ygcQ	92249.5
b2770	ygcR
b2771	ygcS
b2774	ygcW	50615.7			42166.8
b2777	queE	84261.2	61348.6	61250.9	88528.3	96315.1	83647.8
b2778	ygcG
b2779	eno	51373.6	74687.2	96342.8	53032.2	55320.6	64354.2
b2780	pyrG	96762.5	60637.2	51135.6	72968.2	91554.7	73433
b2781	mazG	70751.3	70252.4	96206.3	59390	59508.3	79250.7
b2782	mazF	62788.7	75853.3	108044	54074.3	62835.4	70919.7
b2783	chpR			87833.5			69404.6
b2784	relA	61993	75115.5	74865.3	55020.9	75659.5	91878.5
b2785	rlmD	83069.5	79488.7	83003.5	54934.1	86206	84608.8
b2786	barA	54971.6		94350.3	64324.7		25767.2
b2787	gudD	55793	49216.8	53135.6	57223.6	71693.6	80794.4
b2788	gudX
b2790	yqcA	72698.6	80086.7	71232.5	51525.3	57324.5	81473.4
b2791	truC	74747.9	65529	46944.1	79822.5	79134.1	58698.7
b2792	yqcC
b2793	syd	53827.5	53253.9	53007.8	58113.4	68652.1	60408.1
b2794	queF	61785.9	52786.2	55188.8	59157.4	65996.7	61471.6
b2795	ygdH	66641.3	60344.7	67852.5	47175.3	60536	69236
b2796	sdaC	78197.3
b2797	sdaB	102680	46969.8		72241.1	63817.3
b2798	ygdG	77082.3	73189.6	53933.3	68345.6	77192	71988.6
b2799	fucO	45815.6	62865.8	69724.6	50298.4	41385.4	61392.4
b2800	fucA		4916.43	18530.7		6996.91	11290
b2802	fucI	11882.8	10559.5	21726.1	17010	13712.8	17514
b2803	fucK		53232.3	49337.3		58867	47879.9
b2804	fucU	48185.5	52589	49207.6	48993.8	58248	58434
b2805	fucR	86825.2	61932.1		43548.8	55239.1
b2806	rlmM	89941.8	74411.6	72697.5	61008.9	87265.2	75705.9
b2808	gcvA	92549.9	65388.9	75915.5	77331.3	93591.7	80354.5
b2809	ygdI	83902.9	92841.1	98990	38785.5	67605.5	101314
b2810	csdA	52376.7	44937.5	53465.5	59825.5	72498.8	65981.9
b2811	csdE	63400.4	61424.1	61477.4	60840.9	73827	73694.9
b2812	csdL	72953.1	62863.4	59686.4	83511.9	93942.2	63889.2
b2813	mltA		37077			77462.2
b2817	amiC	84214.9	98390.1	64159.6	76433	99882.2	89056.7
b2818	argA	16601.9	266673	204678	17412.7	20692.9	23643.5
b2819	recD	50305.1	51428	60140.9	62779.2	63170.2	78031.8
b2820	recB	56067	71566.8	88719.4	55998.3	62221.5	75074.5
b2821	ptrA	72412.8	64811.1	65649.2	60502.4	65259.2	72499.8
b2822	recC	69479.1	63376.6	80416	56577.6	71749.1	70529.1
b2827	thyA	95827.5	73646.9	64222.9	74853.3	76317.3	64035.4
b2829	ptsP	80400	78367.7	80568.5	57594.6	67287.1	73915.6
b2830	rppH	64969.6	49125.8	60055.8	56216.5	63619.3	68166.3
b2831	mutH	101936	46353.8	69352.3	69227.7	54272.8	80592.1
b2833	ygdR	55532
b2834	tas	62648.9	75498.6	59224.8	47858.2	68801.7	70076.5
b2836	aas	55309			72688.5
b2837	galR	77062.4	119208	89083.6	56685.4	49485.7	78259
b2838	lysA	82230.2	88209.9	104468	67027.9	63143.3	80573.3
b2840	ygeA	52106.4	49124.5	40779.4	42550.1	45498.1	55591.1
b2841	araE	30096	20104	29958.3	32102	17768.4	20910.8
b2842	kduD	92958.2	38911.8	28020.8	91010.5	162667	98684.9
b2843	kduI	81441.2	45525.4	26770.5	78380.9	171734	110427
b2846	yqeH
b2857	ygeM
b2858	ygeN	42650.6
b2865	ygeR	88791.1	53462.5	86703.1	90368.3	51295.3	75273.4
b2867	xdhB	61399.4
b2869	ygeV	97490.6	80611.9	34301.6	79075.6	151761	49537.5
b2870	ygeW
b2871	ygeX	90565.5			51172.6
b2872	ygeY	39709	44931.5	58859.6	55056.6	59539.9	62954.6
b2873	hyuA		109114	77646		67034.6	49605.8
b2874	yqeA	89928.7	85638.6	54676.4	81183.7	30491.7	60491.8
b2875	yqeB	64231		106298	56312.8		67018.9
b2876	yqeC
b2878	ygfK	73074.6
b2881	xdhD
b2882	xanQ	67601.1			56229.8
b2883	guaD	70958.6	80224	77013.9	76993.4	73378.7	86110.5
b2887	ygfT
b2889	idi	37248.5	44954.2	81089.9	83477.6	57490.4	75875.1
b2890	lysS	68652	57014.8	58209.6	75776.3	75499.4	72434.6
b2891	prfB	67133.8	56662.6	63965.5	81542.3	81415.5	71349.7
b2892	recJ	68302	76370.7	60214	81101	76684.2	56666.8
b2893	dsbC	44896.2	58494.8	66574.9	76537.7	79475.6	60051.6
b2894	xerD	78772.6	60691.4	72599.6	86116.3	67209.3	42005
b2895	fldB	41110.6	45514.6	62612.8	50021.8	62642.6	61204.1
b2896	cptA
b2897	cptB	53736.1	54933.6	80191.4	74804.3	82143.1	79982.4
b2898	ygfZ	62548.8	58177.4	61826.4	67745.5	70461.7	68480.2
b2899	yqfA
b2900	yqfB	70770.2	74475.1	88206.9	67829.9	65316.7	75335.2
b2901	bglA	71563.3	62611.7	63744.9	64163.6	75189.3	76761.9
b2902	ygfF		88666.3	74468.3		66652.5	70827.6
b2903	gcvP	73301.7	108646	89000.2	43749.5	47899.3	68818.5
b2904	gcvH	57203.9	110785	121302	38409.3	47618.4	62437.7
b2905	gcvT	97542.4	124136	105462	37130.7	46531.8	62751.7
b2906	ubiI	81512.5	61428.9	41595.8	63913.1	73703.7	64583.1
b2907	ubiH	76290.4	55158.3	46864.6	63092.5	61829.6	66379.6
b2908	pepP	72250.4	64029.6	59802.7	70992.3	74166.3	63635
b2909	ygfB	88468.7	71401.5	72321.5	71796.7	76807.3	72462
b2910	ygfE	83446.3	81579.8	75782	72483.3	82387.4	87390.1
b2912	fau	65267.1	71616.8	55814.2	66323.8	82274.5	83505.2
b2913	serA	87810.9	115932	103322	48724.3	52243.6	77036.7
b2914	rpiA	54339.1	60251.2	70767.2	61031.7	73832.6	76085.3
b2916	argP	81452.6	107303	104989	49266.2	58315.1	73806
b2920	scpC
b2922	yggE	56348.8	43843.4	40858.2	66404.8	67817.5	67582.1
b2924	mscS	65835	48674.5	46552.1	71919.4	75507.8	65722
b2925	fbaA	65898.3	66954.7	70308.2	65453.4	67895	88700.3
b2926	pgk	56525.6	69621.2	79857.7	59551.3	61784.9	81863.3
b2927	epd	72286.8	70634.4	65111.7	58526.2	71845.7	95495.9
b2929	yggD
b2930	yggF
b2935	tktA	87204.9	79548.7	78530.8	59527.7	60105.3	61635
b2936	loiP	68887.5	65824.7	57133.2	46920.2	55002.7	59897.6
b2937	speB	75167.8	49776.3	41174.9	82406.4	69296.6	53875.4
b2938	speA	100396	63402.8	45293.8	56299.6	75732.5	58642.6
b2942	metK	49451.4	53623.9	53904.1	37661.7	23674.9	44066.5
b2943	galP	37690.2	30806.9		47360.6	28090.8
b2944	yggI
b2945	endA	34915.5	43893.9	38799	95889.3	70934.2	47547.4
b2946	rsmE	75181.5	101459	80306.4	58718	79832	61388.4
b2947	gshB	54909.1	44121.1	45758.2	76656.5	82133.6	74405
b2948	yqgE	70074.6	68397.7	71246	75953.5	81781.6	81262.4
b2949	yqgF	58242.6	72305.6	68468.1	65094.8	80443.7	64154
b2950	yggR
b2951	yggS	53339.3	50896.2	59555.7	63813	59234.7	56081.5
b2953	yggU	72365	56158.8	53282.3	66092.2	99775.4	69071
b2954	rdgB	74217.2	61914.7	55369.3	74604.7	68828.3	66127.9
b2955	yggW	62311.1	70615	76602.3	81189.5	80818.3	56603.5
b2956	yggM	69230.7
b2957	ansB	40057.9	38309	37650.5	58541.6	56052.4	58088.6
b2958	yggN	84378.8	92135.3	81904.5	94691.8	89023.5	58003.2
b2959	yggL	112917		56197.9	68387.6		69784
b2960	trmB	102226	72071.4	44511.7	85027.1	85394.7	60421.5
b2961	mutY	72494.4	62135.5	51565.4	72144.1	77505.6	66950.7
b2962	yggX	65408.9	66764	66677.7	63973.1	70634.9	74044.2
b2964	nupG	60553.7
b2965	speC	153080	88766.2	53272.8	84928.4	71204	58916.1
b2976	glcB	68844.3	63183.7	61073.5	65325.4	63902	64783.8
b2977	glcG	60152.6	64841.5	48375.8	57194.9	57773.5	66613.8
b2983	yghQ	92539.1
b2987	pitB			86837.1			47134.4
b2988	gsp	73980.7	65762.6	56459.5	59346.2	65645	68659.9
b2989	yghU	51488.3	75127.2	85158.2	50486.6	51096.2	70526.6
b2990	hybG			64190.8			70931.9
b2992	hybE	66580	79797.9	58576	63277.3	73404.6	71576.8
b2993	hybD	71650.8	69562.8	69936.3	61200.6	80792.2	76662.5
b2994	hybC	90270.7	63163.6	59242.3	75294.2	99234.3	76873.9
b2996	hybA	72759.7	73113.1	68045.5	96745.3	91831.3	58355.5
b2997	hybO	53307.2	49476.5	57744.4	57889.6	61590.8	64358.1
b2998	yghW		163100	220428		25966.7	40792.3
b3001	gpr	40848.1	46061.2	85349.4	49465.2	44048.4	47856.4
b3003	yghA	61077.4	79238.7	58360.3	49649	58324.5	61132
b3006	exbB	42510.4	73700.4	65527.6	58334	82553.2	59748.9
b3008	metC	54762.4	62650.1	81722.7	37731.6	27336.7	56153.1
b3009	yghB
b3010	yqhC	75899.2	31166.3	43921.2	163522	169384	55279.9
b3011	yqhD	62701	37665.1	41079	94423.2	111521	84086.8
b3012	dkgA	58890.5	44189.6	48084.5	91305	99768.8	79322.6
b3013	yqhG	66888.3
b3017	ftsP	74669.3	63152.8	54332	74737.1	79510.4	68210.6
b3018	plsC		64082.3			85157.7
b3019	parC	100015	83819.7	70113.4	68148.1	101267	86973.4
b3020	ygiS	64651.7	72810.9		58341.5	65210
b3021	mqsA	90423.5	82841	69591.4	76590.2	66049.2	67708.4
b3022	mqsR
b3024	ygiW	64225.7	87393	65404.8	92573.9	106034	72119.8
b3025	qseB	57832.9		68581.6	56166.4		85337.3
b3026	qseC
b3028	mdaB	40252.1	38754.1	36618.5	59904.1	68067.2	65570.2
b3029	ygiN	69133.3	61131.2	65948.2	54721.2	59580.6	73514.6
b3030	parE	96415.5	78937.6	59151.8	65382.1	104914	69521.1
b3031	yqiA
b3032	cpdA	71181.4	69471.6	44552.5	65741.7	78304.2	68712.3
b3033	yqiB	61062.9	41109.6	42342.1	77603.7	70699	56399.3
b3034	nudF	76527.5	69473.9	59511.1	71376.3	81333.6	67808.9
b3035	tolC	50167.1	42386.1	55647.2	83029.1	71630.4	48338.6
b3037	ygiB	67899.7	52036.8	49303.7	74017.1	64345.7	70949
b3038	ygiC	62741.5	61167.9	59649.7	77524.9	63204.2	59507.6
b3039	ygiD
b3041	ribB	63703.6	30379.2	29336.8	97176.5	91664.4	62931.9
b3042	yqiC	84080.1	56258.3	49450.4	73947.2	70315.3	69559
b3043	ygiL
b3046	yqiG
b3047	yqiH	64372.4			32963.6
b3049	glgS	65284.9	40719.4	37826.6	51417.6	101701	117759
b3052	hldE	76970.2	67396.9	68473.4	71618	71269.2	68891.1
b3053	glnE	79471.8	84482.6	76296.8	55884.4	59828.8	72671
b3054	ygiF	93939.8	66682.8	58699.3	69689	74129	73206.8
b3055	ygiM	70510.5	56384.7	63997.9	89478.2	60128.9	75231.7
b3056	cca	86424.9	83383.7	74379	64715.9	71981	70997.1
b3058	folB	74491.8	56385.8	43726.1	112542	78141.9	71855.2
b3061	ttdA
b3063	ttdT	33111.8
b3064	gcp	80487.3	67159.2	61887.6	109461	85315.3	67873.9
b3065	rpsU	71760.8	51676.6	47705.2	102201	86624.1	49884.6
b3066	dnaG	66435.4	71267.5	75444.8	67178.1	77453.3	76844.9
b3067	rpoD	65479.4	70270.6	59948.4	63594.9	80138.2	70927.6
b3068	mug	74270.6	68767.1	60009.6	73074.4	94034.5	84340.8
b3070	yqjH	49711.9	44067.8	48569.6	77470.2	57944.4	72496.3
b3071	yqjI	43796	51288.1	57255.7	77302.4	63319.9	72623.1
b3073	patA		67959.7			52906.5
b3075	ebgR	72468.7	74288.7	64700.6	62266.3	76757.6	68691.4
b3077	ebgC		124416	43976.6		34151.8	53670.4
b3078	ygjI	75646.9
b3080	ygjK			48646.6			53882.1
b3081	fadH
b3084	rlmG	46465.4	51043.5	52312.9	75689.8	58300.7	53260.6
b3087	ygjR	75674.9	53022.8	69731.8	48508.6	49673.6	73764.4
b3091	uxaA	15244.8	18347.5	30764.1	14660.9	21582.6	30515.3
b3092	uxaC	16433.2	20547.1	26981.2	16342.7	17235.9	18894
b3093	exut		54979	83840.3		58887	56156.1
b3094	exuR	63806.6	70434.6	59927.8	55875.6	70533.3	68392.3
b3097	yqjC	43193.8	131148	106787	68090.2	64260.1	41469.6
b3098	yqjD	71590.8	58855.7	50468.3	84360.5	68444.7	82207.1
b3099	yqjE	87431	51978.4		82213	68579.9
b3102	yqjG	70489.8	58732.6	51941.6	69923.2	73915.1	73006.5
b3103	yhaH	55229.5
b3105	yhaJ	85853.9	68727.5	67305.9	59598.3	79354.8	88082.7
b3106	yhaK	75250.7	43178.2	49209.2	73989.3	95394.7	74077.5
b3107	yhaL
b3113	tdcF		54139.2	50832.4		56153.1	63661.3
b3114	tdcE	47211.1			49392.5
b3116	tdcC	68399.2
[truncated: 910 more rows]
