# Supplementary material for: Aromatic inhibitors derived from ammonia-pretreated lignocellulose hinder bacterial ethanologenesis by activating regulatory circuits controlling inhibitor efflux and detoxification
Source: Front Microbiol. 2014 Aug 13;5:402. doi: 10.3389/fmicb.2014.00402 (PMC4132294; doi:10.3389/fmicb.2014.00402)
Supplement: Supplementary file 1 [file DataSheet1.ZIP › Table S9.xlsx]

## Sheet: Summary
Table S9. RNAseq statistical analysis
Column	Definition
Exp UP p-value	Exponential phase, upregulated gene set p-value, -log10
Trans UP p-value	Transition phase, upregulated gene set p-value, -log10
Stat UP p-value	Stationary phase, upregulated gene set p-value, -log10
Exp DN p-value	Exponential phase, downregulated gene set p-value, -log10
Trans DN p-value	Transition phase,downregulated gene set p-value, -log10
Stat DN p-value	Stationary phase, downregulated gene set p-value, -log10
Exp Median Fold	Exponential phase median fold change in gene expression
Trans Median Fold	Transition phase median fold change in gene expression
Stat Median Fold	Stationary phase median fold change in gene expression
Genes	Genes that comprise the gene set descriptor in column A
Sheet	Definition
SynH2vSynH2-.Pwy	Pathway comparisons between SynH2 and SynH2-
ACSHvSynH2-.Pwy	Pathway comparisons between ACSH and SynH2-
SynH2vSynH2-.Transp	Transporter comparisons between SynH2 and SynH2-
ACSHvSynH2-.Transp	Transporter comparisons between ACSH and SynH2-
SynH2vSynH2-.Reg	Regulon comparisons between SynH2 and SynH2-
ACSHvSynH2-.Reg	Regulon comparisosn between ACSH and SynH2-
Color code	Definition
Green	Statistically significant change, (-log10) p-value ≥1.3
Red	Upregulated gene set
Blue	Downregulated gene set
White	Not differentially regulated

## Sheet: SynH2vSynH2-.Pwy
	Exp UP p-value	Trans UP p-value	Stat UP p-value	Exp DN p-value	Trans DN p-value	Stat DN p-value	Exp Median Fold	Trans Median Fold	Stat Median Fold	Genes
Aldehyde detoxification	6	2.31187	0	0	0	1.16893	31.8741	4.03725	0.324848	frmB yeiG frmA yqhD dkgA
Arginine catabolism	0.0788808	0	2.27409	0	0.213703	0	1.09958	0.950369	5.56757	astA astB astC astD astE
Aspargine biosynthesis	0	0	0	1.24987	0.513343	0.237599	0.173866	0.602413	0.826256	asnB asnA
b-alanine biosynthesis	0	0.452078	0.163018	0.225885	0	0.001998	0.644318	3.30712	3.59397	panD
Biotin biosynthesis	3.57512	0.394404	0	0	0	0.602043	2.32837	1.33742	0.675159	bioH fabB fabI fabZ fabG bioC bioF bioD bioB bioA acpP
Citrate lyase	0	6	6	0.172663	0	0	0.878805	319.236	12.7168	citX citG citD citF citE
Cysteine biosynthesis and S assimilation	2.93416	0	0	0	6	0.193128	1.63294	0.196142	0.923667	cysH cysJ cysI cysN cysD cysC cysE cysK cysM serC serA serB aphA trxA trxC cysQ metC malY metB metA
Deoxyribonucleoside catabolism	0	1.05137	1.08027	1.28231	0	0	0.0850672	33.5906	25.543	dmlA
D-malate catabolism	6	0.245415	0	0	0	1.56795	4.69976	2.33357	0.364005	deoD add deoB deoC adhE mhpF cdd deoA
Flagellar assembly (GSEA)	0	0	0	6	0.836153	3.42022	0.311778	0.88959	0.507445	fliT flgN flhA flhC motB flgL fliS flhD fliR flgK flgM flgA motA fliC fliD flhB fliP fliQ fliK fliH flgI fliI fliJ flgH flgG fliG fliN fliE fliM fliO flgF fliF flgE flgD flgC flgB fliK
Glutamate dependent acid resistance	0	0	0.178048	1.93983	0.814515	0	0.0265485	0.48317	4.297	gadA gadB
Glutathione synthesis reduction and transport	1.00472	0.156481	0	0	0	0.0313676	2.07194	1.42489	1.35573	gshA gshB gor
Glycine biosynthesis	0	0	0	0.51657	0.121697	0.0313676	0.378127	1.05002	1.55026	glyA
L-arabinose catabolism	0.342476	0.0283717	0	0	0	1.56273	1.49488	1.23435	0.157473	araA araD araB
Mannitol degradation	0.107855	0	0	0	0.347802	0.301665	1.26919	0.685711	0.578159	mtlD
Methionine biosynthesis	0	0	1.41877	2.6073	3.38803	0	0.331838	0.196142	3.2975	metA metE metH metC malY metB
NH3 assimilation	0	1.78803	0.163018	1.05818	0	0.001998	0.640874	2.09133	1.61572	glnD glnE glnA glnB glnL glnG gltB gltD
Nitric oxide stress	0.823446	0	0	0	0.203114	0.430849	1.71866	0.94254	0.675781	hmp hcr hcp nirB
Ornithine biosynthesis	0	0	0	1.31505	6	3.42022	0.441143	0.0441685	0.0852588	argA argB argC argD argE
Ornithine degradation	0.0591947	0	0	0	0.598307	1.70785	1.04366	0.772691	0.287638	speF prr patA puuD puuC puuB puuA
Osmotic response	0.77389	0.452078	0	0	0	0.0454922	2.85889	4.10266	1.5264	ompR envZ
path:eco00010 Glycolysis / Gluconeogenesis - Escherichia coli K-12 MG1655	0	0	0	0.177061	0.541256	0.671947	0.977633	0.935163	0.800134	glk pgi pfkA pfkB fbp glpX fbaB fbaA tpiA gapA pgk gpmA gpmM ytjC eno pykF pykA aceE aceF lpd frmA adhE adhP yiaY eutG acs galM agp pgm yeaD pck chbF ascB bglA bglB crr ptsG malX ascF
path:eco00020 Citrate cycle (TCA cycle) - Escherichia coli K-12 MG1655	0	0	0	0.233163	6	0.519547	0.951267	0.565071	0.809388	gltA acnA ybhJ acnB icd sucA sucB lpd sucD sucC sdhA sdhB sdhC sdhD frdA frdB frdC frdD fumB fumA fumC mdh pck citF citE citD aceE aceF
path:eco00030 Pentose phosphate pathway - Escherichia coli K-12 MG1655	0.286232	0.0870609	0	0	0	0.0313676	1.15285	1.13985	1.08748	pgi zwf pgl gnd rpe tktB tktA talB talA rpiA rpiB deoC rbsK deoB pgm phnN prs edd eda gcd ghrB idnK gntK kdgK fbaB fbaA fbp glpX pfkA pfkB
path:eco00040 Pentose and glucuronate interconversions - Escherichia coli K-12 MG1655	1.00472	0.0744249	0	0	0	2.87615	1.30644	1.13857	0.46952	ybhC kduI kduD kdgK eda uxaC uxaB uxaA uxuA uxuB uidA ugd galU galF yiaK lyxK yiaQ yiaR araD yiaS rpe araA araB xylB xylA rhaB rhaD
path:eco00051 Fructose and mannose metabolism - Escherichia coli K-12 MG1655	0	0	0	1.40528	1.89019	3.00109	0.840632	0.818332	0.547827	mak manA cpsG cpsB gmd fcl fucI fucK fucA rhmA rhmD rhaA rhaB rhaD yedP pfkA pfkB fbp glpX yniC yfbT mtlD srlD fruK xylA fbaB fbaA tpiA alsK rpiB alsE fruB fruA manX manY manZ mtlA cmtB cmtA srlB srlE srlA
path:eco00052 Galactose metabolism - Escherichia coli K-12 MG1655	0	0	0	0.189069	0.255058	2.68708	0.973855	0.992133	0.539587	galK galE galU galF pgm glk lacZ ebgA ebgC galT melA sgcA gatA gatB sgcB gatC sgcC gatD pfkA pfkB gatY kbaY kbaZ gatZ dgoD dgoK dgoA malZ yihQ agaV agaI agaB agaC agaD
path:eco00053 Ascorbate and aldarate metabolism - Escherichia coli K-12 MG1655	0.679106	0.0283717	0	0	0	1.24268	1.31944	1.14015	0.540634	ugd yadI ulaC ulaB ulaA ulaG ulaD ulaE ulaF yiaK lyxK gudD garL garD
path:eco00061 Fatty acid biosynthesis - Escherichia coli K-12 MG1655	0.92533	0.394404	0	0	0	0.0431547	1.42823	1.31317	1.08551	accA accB accC accD fabD fabB fabF fabH fabG fabA fabZ fabI
path:eco00071 Fatty acid metabolism - Escherichia coli K-12 MG1655	0.107855	0	0	0	0.598307	0.699035	1.10917	0.853313	0.683421	atoB yqeF fadI fadA fadB fadJ paaF fadE fadD aas hcaD frmA adhE adhP yiaY
path:eco00130 Ubiquinone and other terpenoid-quinone biosynthesis - Escherichia coli K-12 MG1655	3.24413	0.231384	0	0	0	0.32829	1.74111	1.23052	0.846111	ubiC ubiA ubiD ubiX ubiB ubiG ubiH ubiE ubiF menF entC menD menH menC menE menB menA
path:eco00190 Oxidative phosphorylation - Escherichia coli K-12 MG1655	0.751169	0	0	0	0.283171	1.12951	1.20942	0.989949	0.732384	nuoA nuoB nuoC nuoE nuoF nuoG nuoH nuoI nuoJ nuoK nuoL nuoM nuoN ndh sdhA sdhB sdhC sdhD frdA frdB frdC frdD cyoE cyoD cyoC cyoB cyoA cydA appC cydB appB atpC atpD atpG atpA atpH atpF atpE atpB ppa ppk
path:eco00230 Purine metabolism - Escherichia coli K-12 MG1655	0.0778613	0.452078	0	0	0	0.0130134	1.05246	1.15299	1.06947	nudF nudE deoB pgm prs purF purD purN purT purL purM purK purE purC purB purH apt ushA surE yfbR yjjG gsk deoD xapA rihB hpt guaB ndk rdgB mazG gpt xdhA xdhB xdhC paoC paoB paoA guaA guaC guaD gmk pykF pykA nrdE nrdA nrdF nrdB nrdD dgt rpoA rpoB rpoC rpoZ polA dnaE dnaN dnaX holA holB dnaQ holE holC holD spoT ppx gpp relA cyaA purA add amn ade cpdB adk pnp apaH cysC cysN cysD hiuH allB allA allC …
path:eco00240 Pyrimidine metabolism - Escherichia coli K-12 MG1655	0.0789694	0.0283717	0	0	0	0.301665	1.05828	1.08414	0.915061	carB carA pyrB pyrI pyrC pyrD pyrE pyrF cmk pyrH ndk pnp rdgB pyrG rpoA rpoB rpoC rpoZ polA dnaE dnaN dnaX holA holB dnaQ holE holC holD dcd udk ushA surE yfbR yjjG udp upp hyuA rutA rutF rutB rutC rutD ydfG rutE rihB codA mazG trxB nrdD nrdE nrdA nrdF nrdB dut thyA cdd deoA deoD tdk tmk cpdB psuK psuG
path:eco00250 Alanine, aspartate and glutamate metabolism - Escherichia coli K-12 MG1655	0	0	0	6	1.92654	0.434825	0.408839	0.772929	0.838755	aspC nadB ansA ansB asnA asnB alaA aspA argG argH purA purB pyrB pyrI gadB gadA puuE gabT gabD gltB gltD gdhA putA glnA carB carA yneH ybaS glmS purF
path:eco00260 Glycine, serine and threonine metabolism - Escherichia coli K-12 MG1655	0	0	0	0.51657	1.94927	0.116975	0.915919	0.783989	0.993649	lysC thrA metL asd thrB thrC ltaE glyA serB serC serA glxK garK gpmA gpmM ytjC ghrA kbl tdh tynA gcvP gcvT lpd pssA betA betB sdaA sdaB tdcG tdcB ilvA dsdA trpA trpB
path:eco00270 Cysteine and methionine metabolism - Escherichia coli K-12 MG1655	0	0	0.163018	1.10919	6	0.001998	0.82562	0.544794	1.23325	cysE cysK cysM metC malY mmuM metH metE metK speD speE mtn tyrB dcm luxS lysC thrA metL asd metA metB aspC sseA ynjE dcyD sdaA sdaB tdcG
path:eco00280 Valine, leucine and isoleucine degradation - Escherichia coli K-12 MG1655	0.150218	0	0	0	0.814515	0.970373	1.17951	0.774129	0.54609	ilvE lpd paaF fadB fadJ fadI fadA scpA gabT atoB yqeF
path:eco00281 Geraniol degradation - Escherichia coli K-12 MG1655	0.102334	0	0	0	0.347802	0.73698	1.13776	0.853313	0.459096	fadI fadA paaF fadB fadJ
path:eco00290 Valine, leucine and isoleucine biosynthesis - Escherichia coli K-12 MG1655	0	0	0	0.177061	3.95534	0.73698	0.953035	0.452936	0.677696	tdcB ilvA leuC leuD leuB ilvI ilvB ilvH ilvN ilvM ilvC ilvD ilvE avtA alaA leuA
path:eco00300 Lysine biosynthesis - Escherichia coli K-12 MG1655	0	0	0	1.52175	2.3742	0.301665	0.68979	0.627857	0.854165	lysC thrA metL asd dapA yagE yjhH dapB dapD argD dapE dapF lysA acnA ybhJ murE murF
path:eco00310 Lysine degradation - Escherichia coli K-12 MG1655	0.107855	0	0	0	0.623295	0.339144	1.13776	0.796401	0.787576	sucA sucB paaF fadB fadJ atoB yqeF ldcC cadA
path:eco00330 Arginine and proline metabolism - Escherichia coli K-12 MG1655	0	0	0	0.127756	2.17718	0.71636	0.991245	0.79432	0.801229	codA adiA speA speB speF speC speE speD patA prr speG astA astB astC astD astE puuA puuB puuC puuD proC putA proB proA aspC eda argF argI argG argH yneH ybaS glnA gdhA yqeA yahI ybcF argA argB argC argD argE
path:eco00340 Histidine metabolism - Escherichia coli K-12 MG1655	0.0778613	0	0	0	2.51207	0.0130134	1.05018	0.431862	1.27043	hisG hisI hisA hisH hisF hisC hisB hisD
path:eco00350 Tyrosine metabolism - Escherichia coli K-12 MG1655	0.0725372	0	0	0	0.836153	0.135625	1.06526	0.736382	0.933639	aspC hisC tyrB tynA frmA adhE adhP yiaY gabD
path:eco00360 Phenylalanine metabolism - Escherichia coli K-12 MG1655	0.0591947	0	0	0	0.938133	6	1.04895	0.853313	0.445864	tynA feaB paaK paaI paaA paaB paaC paaD paaE paaG paaZ paaJ paaF paaH aspC hisC tyrB dadA katG hcaE hcaF hcaC hcaD hcaB mhpA mhpB mhpC mhpD mhpE
path:eco00361 Chlorocyclohexane and chlorobenzene degradation - Escherichia coli K-12 MG1655	0.0788808	0.0667102	0	0	0	0.301665	1.10917	1.30553	0.705752	hcaC hcaD ysgA
path:eco00362 Benzoate degradation - Escherichia coli K-12 MG1655	0.0789694	0	0	0	0.368191	1.5792	1.07813	0.912765	0.479675	fadI fadA hcaC hcaD mhpD mhpE adhE mhpF eutE pptA paaF paaH atoB yqeF
path:eco00363 Bisphenol degradation - Escherichia coli K-12 MG1655	0.0591947	0	0	0	0.347802	0.449075	1.04283	0.859084	0.493937	yeaW aes
path:eco00364 Fluorobenzoate degradation - Escherichia coli K-12 MG1655	0.107855	0	0	0	0.488237	0.189835	1.26757	0.539762	0.781175	ysgA
path:eco00380 Tryptophan metabolism - Escherichia coli K-12 MG1655	0.00243452	0	0	0.0107371	0.715163	0.449075	0.98655	0.771311	0.711786	sucA paaF fadB fadJ atoB yqeF tnaA katE katG
path:eco00400 Phenylalanine, tyrosine and tryptophan biosynthesis - Escherichia coli K-12 MG1655	0	0	0	0.614215	6	0.115046	0.86254	0.505759	0.997074	aroG aroH aroF aroB aroD aroE ydiB aroL aroK aroA aroC trpE trpD trpC trpA trpB tyrA pheA aspC hisC tyrB
path:eco00401 Novobiocin biosynthesis - Escherichia coli K-12 MG1655	0	0	0	0.436958	1.16575	0.116975	0.740476	0.46507	0.974435	tyrA aspC hisC tyrB
path:eco00410 beta-Alanine metabolism - Escherichia coli K-12 MG1655	0	0	0	0.42306	0.559248	0.115046	0.862669	0.85241	0.997779	panD gadB gadA puuE gabT speE tynA prr panC hyuA paaF fadB fadJ
path:eco00430 Taurine and hypotaurine metabolism - Escherichia coli K-12 MG1655	0.107855	0	0	0	0.347802	0.189835	1.20896	0.857777	0.865477	gadB gadA ggt tauD pta ackA
path:eco00440 Phosphonate and phosphinate metabolism - Escherichia coli K-12 MG1655	1.71312	0.0608153	0	0	0	6	1.7754	1.18389	0.0373482	yjdM yncA phnI phnG phnH phnL phnM phnJ phnP
path:eco00450 Selenocompound metabolism - Escherichia coli K-12 MG1655	0	0	0.163018	0.263827	0.188754	0.001998	0.917594	1.01271	1.32361	metB metC malY metH metE sufS trxB ynfE ynfF ygfK xdhD ygfM cysN cysD selD selA metG
path:eco00460 Cyanoamino acid metabolism - Escherichia coli K-12 MG1655	0.00243452	0	0	0.0107371	0.352187	0.116975	0.968567	0.875834	0.980379	bglX ggt ansA ansB asnA glyA
path:eco00471 D-Glutamine and D-glutamate metabolism - Escherichia coli K-12 MG1655	0	0	0	0.993277	0.337544	0.135625	0.548207	0.870869	0.924536	murI murD yneH ybaS murC
path:eco00473 D-Alanine metabolism - Escherichia coli K-12 MG1655	0.107855	0	0	0	0.347802	0.0130134	1.16196	0.886537	1.40739	dadX alr ddlA ddlB
path:eco00480 Glutathione metabolism - Escherichia coli K-12 MG1655	0.107855	0	0.0179867	0	0.213703	0.00386061	1.11028	0.989937	1.2316	ggt gshA gshB pepA pepB pepN pepD gst yfcG gor icd gnd zwf btuE speF speC speE gss
path:eco00500 Starch and sucrose metabolism - Escherichia coli K-12 MG1655	0	0	0	2.08376	2.51207	0.133707	0.750943	0.737857	0.96663	malZ yihQ bglX otsA otsB treA treF treC ycjU glgX crr malX treB ugd uidA yagH ybhC galU galF pgm glk pgi mak glgC glgA glgB malP glgP ycjM malS amyA malQ bcsA bcsZ
path:eco00511 Other glycan degradation - Escherichia coli K-12 MG1655	0.0234254	0.0283717	0	0	0	0.992167	1.00622	1.24595	0.269259	lacZ ebgA ebgC
path:eco00520 Amino sugar and nucleotide sugar metabolism - Escherichia coli K-12 MG1655	0	0	0	2.08376	0.107127	0.0670293	0.791779	1.04952	1.01275	chiA nagZ crr murP murQ nagE nagK glmU rffE nanK nanE nanA rffD murA murB glmM nagA mak nagB glmS cobB yagH arnA arnB arnC ptsG glk pgi pgm galU galF galT ugd galK galE manX manY manZ cpsG cpsB gmd manA fcl glgC
path:eco00521 Streptomycin biosynthesis - Escherichia coli K-12 MG1655	0	0	0.163018	0.777908	1.42835	0.001998	0.720554	0.611438	1.55535	glk pgm suhB rffH rfbA rffG rfbB rfbC rfbD
path:eco00523 Polyketide sugar unit biosynthesis - Escherichia coli K-12 MG1655	0	0	0.163018	0.669728	1.12796	0.001998	0.688526	0.598857	1.57525	rffH rfbA rffG rfbB rfbC rfbD
path:eco00540 Lipopolysaccharide biosynthesis - Escherichia coli K-12 MG1655	0.342476	0	0.163018	0	0.0614052	0.001998	1.18127	1.07186	1.23678	lpxA lpxC lpxD lpxH lpxB lpxK kdsA kdsC kdsB waaA lpxL lpxM lpcA rfaE gmhB rfaD rfaC rfaF rfaG rfaY rfaP rfaQ rfaB rfaI rfaJ waaU rfaL
path:eco00550 Peptidoglycan biosynthesis - Escherichia coli K-12 MG1655	0	0	0	0.777908	0.188754	0.116975	0.848887	1.01644	0.968338	murA murB murC murD murE ddlA ddlB murF bacA ybjG mraY murG murJ mtgA pbpC mrcA mrcB mrdA ftsI dacC dacD dacA dacB
path:eco00561 Glycerolipid metabolism - Escherichia coli K-12 MG1655	0.0591947	0	0	0	0.188754	0.349061	1.04573	1.00397	0.799352	glxK garK dhaK dhaL gldA glpK plsB plsX plsY plsC dgkA opgB melA
path:eco00562 Inositol phosphate metabolism - Escherichia coli K-12 MG1655	0.0591947	0	0	0	0.347802	0.259519	1.05808	0.802323	0.752903	suhB appA tpiA
path:eco00564 Glycerophospholipid metabolism - Escherichia coli K-12 MG1655	0.00243452	0	0	0.0107371	0.241739	0.113013	1.01355	0.990948	0.998954	gpsA glpD glpA glpB glpC plsB plsX plsY plsC dgkA pldA pldB glpQ ugpQ aas eutA eutB eutC cdh cdsA ynbB pssA psd pgsA pgpA pgpB cls ybhO
path:eco00565 Ether lipid metabolism - Escherichia coli K-12 MG1655	0.0217601	0	0	0	0.171527	0.115046	0.963517	0.980356	1.0405	pldA
path:eco00590 Arachidonic acid metabolism - Escherichia coli K-12 MG1655	0.00908425	0	0	0	0.188754	0.113013	0.963517	0.975255	1.0405	pldA btuE ggt
path:eco00592 alpha-Linolenic acid metabolism - Escherichia coli K-12 MG1655	0.0591947	0	0	0	0.188754	0.519547	1.04709	0.980356	0.500254	pldA fadI fadA
path:eco00600 Sphingolipid metabolism - Escherichia coli K-12 MG1655	0.107855	0	0	0	0.171527	0.116975	1.20337	1.00397	0.970058	lacZ aslA melA
path:eco00620 Pyruvate metabolism - Escherichia coli K-12 MG1655	0.150218	0	0	0	1.12001	0.620078	1.11187	0.868249	0.813425	acs aceE aceF lpd pflB tdcE ybiW pflD adhE mhpF eutE ackA pta eutD pykF pykA accA accB accC accD yccX lldD poxB dld ldhA aldA gloA gloB ghrA fucO mgsA maeA maeB mdh mqo ppc pck ppsA glcB aceB atoB yqeF leuA
path:eco00621 Dioxin degradation - Escherichia coli K-12 MG1655	0.102334	0	0	0	0.32661	2.46597	1.11243	0.932615	0.296865	pptA mhpD mhpE adhE mhpF eutE hcaC hcaD
path:eco00622 Xylene degradation - Escherichia coli K-12 MG1655	0.102334	0	0	0	0.32661	2.46597	1.11243	0.932615	0.296865	pptA mhpD mhpE hcaC hcaD adhE mhpF eutE
path:eco00623 Toluene degradation - Escherichia coli K-12 MG1655	0.342476	0	0	0	0.352187	0.364144	1.26757	0.895261	0.781175	sdhA sdhB sdhC sdhD frdA frdB frdC frdD hcaC hcaD ysgA
path:eco00625 Chloroalkane and chloroalkene degradation - Escherichia coli K-12 MG1655	0.0955008	0.229656	0	0	0	0.519547	1.08721	1.35531	0.628162	adhP yiaY frmA adhE hcaC hcaD
path:eco00626 Naphthalene degradation - Escherichia coli K-12 MG1655	1.56535	0.18972	0	0	0	0.339144	2.73978	2.41969	0.742106	adhP yiaY frmA adhE
path:eco00627 Aminobenzoate degradation - Escherichia coli K-12 MG1655	0	0	0	0.225885	0.347802	1.03176	0.915401	0.919452	0.553767	yccX yeaW hcaC hcaD atoD atoA paaF appA aphA phoA
path:eco00630 Glyoxylate and dicarboxylate metabolism - Escherichia coli K-12 MG1655	0	0	0	0.343538	0.579632	0.547141	0.950087	0.929938	0.8312	aceA glcB aceB mdh gltA acnA ybhJ acnB atoB yqeF scpA glcD glcE glcF katE gph glnA glyA gcvH gcl hyi glxR garR glxK garK ghrA aldA fucO ttdA ttdB dmlA eda fdhF fdoG fdoH fdoI fdnG fdnH fdnI purU oxc
path:eco00633 Nitrotoluene degradation - Escherichia coli K-12 MG1655	0.0778613	0	0	0	1.3831	0.519547	1.07603	0.570597	0.641472	nfsA nfsB nemA hybC hyaB hyaA hybO
path:eco00640 Propanoate metabolism - Escherichia coli K-12 MG1655	0.449441	0	0	0	0.598307	1.16893	1.20211	0.904851	0.679716	atoB yqeF atoD atoA acs prpE ackA tdcD pta pflB tdcE ybiW pflD paaF fadB fadJ accA accB accC accD puuE gabT scpB scpA sucC sucD prpC prpD acnB prpB
path:eco00642 Ethylbenzene degradation - Escherichia coli K-12 MG1655	0.0977033	0.0179731	0	0	0	0.618289	1.07813	1.1581	0.479675	fadI fadA hcaC hcaD
path:eco00650 Butanoate metabolism - Escherichia coli K-12 MG1655	0.402042	0	0	0	2.00877	1.57639	1.17951	0.771311	0.640264	atoB yqeF paaH fadB fadJ paaF atoD atoA adhE mhpF dmlA sdhA sdhB sdhC sdhD frdA frdB frdC frdD gabD puuE gabT gadB gadA pflB tdcE ybiW pflD aceE ilvI ilvB ilvH ilvN ilvM
path:eco00660 C5-Branched dibasic acid metabolism - Escherichia coli K-12 MG1655	0	0	0	0.439293	2.51207	0.449075	0.808526	0.453352	0.715127	ilvI ilvB ilvH ilvN ilvM sucC sucD leuC leuD
path:eco00670 One carbon pool by folate - Escherichia coli K-12 MG1655	0	0.394404	0.163018	0.777908	0	0.001998	0.775335	1.32593	1.44767	folA folM folD glyA purN purT purH fmt gcvT metH thyA purU metF
path:eco00680 Methane metabolism - Escherichia coli K-12 MG1655	0	0	0	0.44562	0.681311	0.339144	0.917049	0.895104	0.870297	frmA yeiG frmB fdhF fdoG fdoH fdoI fdnG fdnH fdnI glyA eno ppc mdh fbaB fbaA fbp glpX pfkA pfkB ackA pta acs ppsA gpmA gpmM ytjC serA serC serB nhaA nhaB
path:eco00730 Thiamine metabolism - Escherichia coli K-12 MG1655	0.107855	0	0	0	0.213703	0.71636	1.13787	0.987072	0.656718	thiC thiD thiF iscS sufS thiI thiG thiH dxs thiM thiE thiL thiK
path:eco00740 Riboflavin metabolism - Escherichia coli K-12 MG1655	0.107855	0.00135712	0	0	0.00409291	0.116975	1.12246	1.12733	0.961718	ribA ribD ribB ribE ribC ribF aphA appA ssuE fre
path:eco00750 Vitamin B6 metabolism - Escherichia coli K-12 MG1655	0	0	0	1.2338	0.188754	0.0130134	0.622801	0.992972	1.26843	pdxH pdxY pdxK epd pdxB serC pdxA pdxJ thrC
path:eco00760 Nicotinate and nicotinamide metabolism - Escherichia coli K-12 MG1655	0	0	0	0.100842	0.213746	0.041288	0.971812	0.986254	1.0999	nadB nadA nadC pncB deoD ushA surE yfbR yjjG nadD nudC nadE pncA nadK sthA pntA pntB
path:eco00770 Pantothenate and CoA biosynthesis - Escherichia coli K-12 MG1655	0.00929273	0	0	0	0.203114	0.263205	1.02647	1.00541	0.884933	ilvI ilvB ilvH ilvN ilvM ilvC ilvD panB panE panC coaA dfp coaD coaE acpS acpT acpH ilvE hyuA panD
path:eco00780 Biotin metabolism - Escherichia coli K-12 MG1655	3.35327	0.452078	0	0	0	0.254683	1.77527	1.33764	0.877759	bioC fabB fabF fabG fabZ fabI bioH bioF bioA bioD ynfK bioB birA bisC
path:eco00785 Lipoic acid metabolism - Escherichia coli K-12 MG1655	0.107855	0.0608153	0	0	0	0.199455	1.18907	1.2885	0.815314	lipA lipB lplA
path:eco00790 Folate biosynthesis - Escherichia coli K-12 MG1655	0.342476	0.18972	0	0	0	0.0454922	1.20429	1.19925	1.07544	folE phoA folB folK folP folA folM folC queD ygcF queC queF moaA moaC moaE moaD pabB pabA pabC
path:eco00860 Porphyrin and chlorophyll metabolism - Escherichia coli K-12 MG1655	0.77389	0.152927	0	0	0	0.0431547	1.27117	1.1652	1.06791	gltX hemA hemL hemB hemC hemD hemX cysG hemE hemF yggW hemN hemG hemH cyoE btuR cobU cobS cobT cobC fre eutT uidA ftnA
path:eco00900 Terpenoid backbone biosynthesis - Escherichia coli K-12 MG1655	0.0977033	0.200825	0	0	0	0.0413549	1.10186	1.23542	1.11693	dxs dxr ispD ispE ispF ispG ispH atoB yqeF idi ispA ispB ispU
path:eco00903 Limonene and pinene degradation - Escherichia coli K-12 MG1655	0.0591947	0	0	0	0.347802	0.708742	1.06215	0.895444	0.496921	yeaW paaF fadB fadJ
path:eco00910 Nitrogen metabolism - Escherichia coli K-12 MG1655	0.00929273	0	0	0	0.352187	1.49233	1.02672	0.979026	0.734859	yqeA yahI ybcF cynS can cynT gcvT aspA asnA ansA ansB narG narZ narH narY narI narV narJ narW napA napB nirB nirD nrfA gdhA glnA yneH ybaS gltB gltD asnB nuoA nuoB nuoC nuoE nuoF nuoG nuoH nuoI nuoJ nuoK nuoL nuoM nuoN napC napG napH fixA fixB ydiS ygcN fixC ydbK nrfB nrfC nrfD
path:eco00920 Sulfur metabolism - Escherichia coli K-12 MG1655	0.405022	0	0	0	6	0.409336	1.21376	0.40996	0.825863	cysN cysD cysC cysQ cysH sseA ynjE glpE ssuD cysJ cysI ydhU dmsA dmsB dmsC cysK cysM cysE metA metB metC malY
path:eco00930 Caprolactam degradation - Escherichia coli K-12 MG1655	0.0955008	0	0	0	0.304002	0.872409	1.13776	0.853313	0.309139	paaF fadB fadJ
path:eco00970 Aminoacyl-tRNA biosynthesis - Escherichia coli K-12 MG1655	1.56535	0.0744249	0	0	0	0.0313676	1.38246	1.13758	1.09266	alaX alaW alaT alaU alaV argU argX argW argQ argZ argV argY asnT asnW asnV asnU aspV aspT aspU cysT glnX glnV glnU glnW gltT gltV gltW gltU glyT glyW glyY glyX glyV glyU hisR ileT ileU ileV leuX leuU leuW leuT leuV leuQ leuP leuZ lysY lysQ lysW lysV lysZ lysT metT metU ileY ileX metZ metW metV metY pheV pheU proK proL proM serV serU serT serW serX thrT thrV thrW thrU trpT tyrV tyrT tyrU valT valY…
path:eco01040 Biosynthesis of unsaturated fatty acids - Escherichia coli K-12 MG1655	0.022249	0	0	0	0.296537	0.115046	1.01754	0.956224	0.992135	fabG fadB fadJ tesA tesB yciA
path:eco01053 Biosynthesis of siderophore group nonribosomal peptides - Escherichia coli K-12 MG1655	0.171766	0.220173	0	0	0	2.57512	1.23807	1.34395	0.191953	menF entC entB entA entE entF
path:eco02010 ABC transporters - Escherichia coli K-12 MG1655	0.30103	0	0	0	6	6	1.09002	0.74843	0.591484	cysP sbp cysU cysW cysA tauA tauC tauB ssuA ssuC ssuB modA modB modC modF afuC thiB thiP thiQ potD potC potB potA potF potI potH potG proX proW proV osmF yehY yehW yehX malE malF malG malK rbsB rbsC rbsA rbsD araF araH araG mglB mglC mglA xylF xylH xylG alsB alsC alsA lsrB lsrC lsrD lsrA ugpB ugpA ugpE ugpC pstS pstC pstA pstB phnD phnC argT hisM hisQ hisP hisJ glnH glnP glnQ artJ artI artM artQ …
path:eco02020 Two-component system - Escherichia coli K-12 MG1655	0	0	0	1.65212	0.45058	0.193128	0.922356	0.99428	0.953581	phoR phoB phoA pstS phoQ phoP envZ ompR ompC ompF rstB rstA cpxA cpxR degP creC creB baeS baeR mdtA mdtB mdtC basS basR arnB cusS cusR cusC cusF cusB cusA qseC qseB flhD flhC fliC fliA motA kdpD kdpE kdpA kdpB kdpC kdpF torS torR torC torA torD arcB arcA dnaA dpiB dpiA citC citD citE citF citX citG citT appY dcuS dcuR dcuB maeA narX narL narQ narP narG narZ narH narY narJ narW narI narV fdnG fdnH…
path:eco02030 Bacterial chemotaxis - Escherichia coli K-12 MG1655	0	0	0	2.75122	1.66617	1.28244	0.588935	0.745805	0.600196	tsr tar trg tap aer malE rbsB mglB dppA sapA cheA cheW cheY cheZ cheB cheR fliG fliM fliN motA motB
path:eco02040 Flagellar assembly - Escherichia coli K-12 MG1655	0	0	0	6	0.836153	3.42022	0.311778	0.88959	0.507445	flhA flhB fliR fliQ fliP fliO fliN fliM motB motA flhC flhD flgE flgD fliK fliJ fliI fliH fliG fliF fliE flgC flgB flgA flgM flgN flgF flgG flgH flgI flgK flgL fliC fliD fliS fliT
path:eco02060 Phosphotransferase system (PTS) - Escherichia coli K-12 MG1655	0	0	0	0.94696	1.1977	3.47821	0.886396	0.867215	0.534685	ptsI ptsA fryA ptsH crr ptsG nagE malX bglF ascF treB murP chbA chbB chbC mtlA cmtB cmtA mngA manX manY manZ agaV agaB agaC agaD srlB srlE srlA sgcA gatA gatB sgcB gatC sgcC yadI ulaC ulaB ulaA fruB fruA ptsP npr ptsN
path:eco03010 Ribosome - Escherichia coli K-12 MG1655	6	0	0	0	6	0.0289469	1.46144	0.771593	1.06744	rpsA rpsB rpsC rpsD rpsE rpsF rpsG rpsH rpsI rpsJ rpsK rpsL rpsM rpsN rpsO rpsP rpsQ rpsR rpsS rpsT rpsU rplA rplB rplC rplD rplE rplF rplL rplI rplJ rplK rplM rplN rplO rplP rplQ rplR rplS rplT rplU rplV rplW rplX rplY rpmA rpmB rpmC rpmD rpmE ykgM rpmF rpmG rpmH rpmI rpmJ ykgO rrsB rrsE rrsG rrsD rrsC rrsA rrsH rrlB rrlE rrlG rrlD rrlC rrlA rrlH rrfB rrfE rrfG rrfF rrfD rrfC rrfA rrfH
path:eco03018 RNA degradation - Escherichia coli K-12 MG1655	0.0725372	0	0	0	0.172146	0.339144	1.05828	1.01987	0.822186	rppH rne rhlB eno pnp rhlE rnr deaD recQ rho dnaK groL hfq ppk pcnB
path:eco03020 RNA polymerase - Escherichia coli K-12 MG1655	0.342476	0	0	0	0.352187	0.0130134	1.38671	0.856958	1.3469	rpoA rpoB rpoC rpoZ
path:eco03030 DNA replication - Escherichia coli K-12 MG1655	1.00986	0.394404	0	0	0	0.161957	1.38982	1.27769	0.92863	holE dnaQ dnaE dnaX holB holA holD holC dnaN dnaB dnaG ssb rnhA rnhB polA ligA ligB
path:eco03060 Protein export - Escherichia coli K-12 MG1655	1.21267	0.394404	0	0	0	0.100886	1.40134	1.27267	1.00973	secY secE secG secD secF yajC yidC secA secB secM ffh ffs ftsY tatA tatB tatC tatE lepB lspA
path:eco03070 Bacterial secretion system - Escherichia coli K-12 MG1655	1.30019	0.933301	0	0	0	0.0670293	1.32543	1.3279	1.01462	tolC gspD gspC gspF gspG gspH gspI gspJ gspK gspL yghD gspM gspE gspO secD secF secE secG secY yajC yidC secA secM ftsY secB ffh tatA tatB tatC tatE
path:eco03410 Base excision repair - Escherichia coli K-12 MG1655	0.107855	0.0870609	0	0	0	0.0103366	1.12587	1.17882	1.22621	mutM nei nth alkA tag ung mug mutY xthA nfo polA recJ ligA ligB
path:eco03420 Nucleotide excision repair - Escherichia coli K-12 MG1655	0.835796	0.452078	0	0	0	0.115046	1.47931	1.46991	1.00615	mfd uvrA uvrB uvrC uvrD polA ligA ligB
path:eco03430 Mismatch repair - Escherichia coli K-12 MG1655	0.878571	0.452078	0	0	0	0.182203	1.30938	1.26829	0.93165	mutS mutL mutH uvrD sbcB xseA xseB exoX recJ ssb dnaE dnaN dnaX holA holB dnaQ holE holC holD ligA ligB dam
path:eco03440 Homologous recombination - Escherichia coli K-12 MG1655	0.267566	0.452078	0	0	0	0.167466	1.15477	1.25889	0.934669	recJ ssb recF recO recR recA polA ruvA ruvB ruvC recG recB recC recD dnaE dnaN dnaX holA holB dnaQ holE holC holD priA priB priC dnaT
path:eco04122 Sulfur relay system - Escherichia coli K-12 MG1655	0.107855	0.55216	0	0	0	0.400171	1.12879	1.35692	0.818388	iscS sseA ynjE moeB sirA yheL yheM yheN yccK mnmA moaE moaA moaD moaC mog thiI thiS thiF
Purine Deoxyribo-nucleotide synthesis	3.57512	6	0	0	0	0.00745532	2.26574	2.48196	1.2926	nrdA nrdB nrdE nrdF ndk nrdD fldA fldB nrdH trxA trxC
Pyrimidine synthesis	0	0	0	6	0.188754	0.301665	0.142281	1.00798	0.836819	carB carA pyrB pyrI pyrC pyrE pyrF pyrD pyrH ndk pyrG
Pyruvate dehydrogenase/ lipoate synthesis/salvage	0.150218	0	0	0	0.836153	0.339144	1.18907	0.735449	0.787576	lpd aceE aceF lplA lipA lipB gcvH sucB acpP
S-AdoMet biosynthesis	0	0	0.163018	1.05818	0.79833	0.001998	0.139952	0.306281	3.65995	metK
Siroheme biosynthesis	0.107855	0	0	0	0.0412928	0.0824157	1.31857	1.19814	1.16468	cysG
Sorbitol catabolism	0	0	0	0.420559	0.4832	0.699035	0.483931	0.546737	0.21084	srlD
Superpathway of S-adenosyl-L-methionine biosynthesis	0	0	0.0179867	2.14577	6	0.00386061	0.499847	0.198113	1.32361	metA metE metH metC malY metB lysC asd thrA metL metK
Thiamin diphosphate biosynthesis	0.282671	0	0	0	0.213703	0.720812	1.21402	0.987072	0.649662	thiD thiC thiL thiE thiG dxs thiF thiH csdA sufS iscS thiI thiS
Tryptophan biosynthesis	0	0	0	0.225885	3.95534	0.115046	0.844843	0.114745	0.997074	trpC trpE trpD trpA trpB
Xylose metabolism	0	0	0	6	6	2.70006	0.199244	0.0892237	0.188983	xylR xylB xylH xylA xylE xylF xylG

## Sheet: ACSHvSynH2-.Pwy
	Exp UP p-value	Trans UP p-value	Stat UP p-value	Exp DN p-value	Trans DN p-value	Stat DN p-value	Exp Median Fold	Trans Median Fold	Stat Median Fold	Genes
Aldehyde detoxification	2.4908	0	0	0	0.355305	0.281706	7.14832	0.769718	0.754817	frmB yeiG frmA yqhD dkgA
Arginine catabolism	0	2.17718	0	0.422658	8.68598e-06	1.56439	0.663753	8.91109	0.191502	astA astB astC astD astE
Aspargine biosynthesis	0	0.612503	0	0.0637477	8.68598e-06	0.321664	1.06908	9.82352	0.648473	asnB asnA
b-alanine biosynthesis	0	0	0	0.565367	0.309078	0.144717	0.287675	0.683817	1.01951	panD
Biotin biosynthesis	0	0	0	0.547937	1.6943	1.0744	0.700042	0.510534	0.426568	bioH fabB fabI fabZ fabG bioC bioF bioD bioB bioA acpP
Citrate lyase	0.674957	1.1053	0	0	8.68598e-06	1.30871	1.7162	3.44005	0.239729	citX citG citD citF citE
Cysteine biosynthesis and S assimilation	0.71697	0	0	0	6	0.153855	1.31163	0.313412	0.909514	cysH cysJ cysI cysN cysD cysC cysE cysK cysM serC serA serB aphA trxA trxC cysQ metC malY metB metA
Deoxyribonucleoside catabolism	0	0	0	2.33208	0.124146	0.37155	0.00456633	1.09048	0.483485	dmlA
D-malate catabolism	1.16171	0	0	0	1.24795	1.50437	1.82084	0.568352	0.287825	deoD add deoB deoC adhE mhpF cdd deoA
Flagellar assembly (GSEA)	0	0	0	6	1.49281	2.32331	0.241844	0.709131	0.440498	fliT flgN flhA flhC motB flgL fliS flhD fliR flgK flgM flgA motA fliC fliD flhB fliP fliQ fliK fliH flgI fliI fliJ flgH flgG fliG fliN fliE fliM fliO flgF fliF flgE flgD flgC flgB fliK
Glutamate dependent acid resistance	0	0	0	2.08904	0.367634	0.630283	0.031015	0.709716	0.292641	gadA gadB
Glutathione synthesis reduction and transport	0.450727	0	0	0	0.0190563	0.0303791	1.68617	1.65748	2.30952	gshA gshB gor
Glycine biosynthesis	0	0	0	0.492212	0.612753	0.65496	0.353375	0.380763	0.221009	glyA
L-arabinose catabolism	6	1.75557	0	0	8.68598e-06	0.673787	52.9321	11.4635	0.354124	araA araD araB
Mannitol degradation	0.678588	0	0	0	0.234689	0.449821	5.14032	0.788429	0.39199	mtlD
Methionine biosynthesis	0	0	0	0.662561	2.78598	0.673787	0.582366	0.234248	0.463819	metA metE metH metC malY metB
NH3 assimilation	0	0	0	1.70883	0.0879268	0.0649363	0.43927	1.91633	1.07788	glnD glnE glnA glnB glnL glnG gltB gltD
Nitric oxide stress	1.95707	0	0	0	0.326334	0.630283	6.49887	0.810952	0.424127	hmp hcr hcp nirB
Ornithine biosynthesis	0.316692	0	0.094393	0	6	0.003554	1.39472	0.0390765	3.24972	argA argB argC argD argE
Ornithine degradation	0	0	0	0.274946	0.610586	1.96815	0.818547	0.671112	0.174774	speF prr patA puuD puuC puuB puuA
Osmotic response	0.576787	0	0	0	0.00502333	0.0589758	3.08729	3.31147	2.00247	ompR envZ
path:eco00010 Glycolysis / Gluconeogenesis - Escherichia coli K-12 MG1655	0	0	0	0.407179	1.62222	1.56439	0.856376	0.699328	0.541744	glk pgi pfkA pfkB fbp glpX fbaB fbaA tpiA gapA pgk gpmA gpmM ytjC eno pykF pykA aceE aceF lpd frmA adhE adhP yiaY eutG acs galM agp pgm yeaD pck chbF ascB bglA bglB crr ptsG malX ascF
path:eco00020 Citrate cycle (TCA cycle) - Escherichia coli K-12 MG1655	0.620278	0	0	0	1.11838	2.31684	1.21142	0.727415	0.402998	gltA acnA ybhJ acnB icd sucA sucB lpd sucD sucC sdhA sdhB sdhC sdhD frdA frdB frdC frdD fumB fumA fumC mdh pck citF citE citD aceE aceF
path:eco00030 Pentose phosphate pathway - Escherichia coli K-12 MG1655	0	0	0	0.226982	0.303661	1.07681	0.920704	0.90041	0.578031	pgi zwf pgl gnd rpe tktB tktA talB talA rpiA rpiB deoC rbsK deoB pgm phnN prs edd eda gcd ghrB idnK gntK kdgK fbaB fbaA fbp glpX pfkA pfkB
path:eco00040 Pentose and glucuronate interconversions - Escherichia coli K-12 MG1655	0.450727	0	0	0	0.124146	1.0395	1.17091	0.994457	0.579667	ybhC kduI kduD kdgK eda uxaC uxaB uxaA uxuA uxuB uidA ugd galU galF yiaK lyxK yiaQ yiaR araD yiaS rpe araA araB xylB xylA rhaB rhaD
path:eco00051 Fructose and mannose metabolism - Escherichia coli K-12 MG1655	0	0	0	0.492212	0.204927	1.56439	0.840043	0.947778	0.552232	mak manA cpsG cpsB gmd fcl fucI fucK fucA rhmA rhmD rhaA rhaB rhaD yedP pfkA pfkB fbp glpX yniC yfbT mtlD srlD fruK xylA fbaB fbaA tpiA alsK rpiB alsE fruB fruA manX manY manZ mtlA cmtB cmtA srlB srlE srlA
path:eco00052 Galactose metabolism - Escherichia coli K-12 MG1655	0	0	0	0.240332	0.303661	1.78941	0.917913	0.905283	0.492173	galK galE galU galF pgm glk lacZ ebgA ebgC galT melA sgcA gatA gatB sgcB gatC sgcC gatD pfkA pfkB gatY kbaY kbaZ gatZ dgoD dgoK dgoA malZ yihQ agaV agaI agaB agaC agaD
path:eco00053 Ascorbate and aldarate metabolism - Escherichia coli K-12 MG1655	0.117578	0	0	0	0.0735444	0.876835	1.10635	1.07039	0.529706	ugd yadI ulaC ulaB ulaA ulaG ulaD ulaE ulaF yiaK lyxK gudD garL garD
path:eco00061 Fatty acid biosynthesis - Escherichia coli K-12 MG1655	1.09991	0	0	0	0.355305	0.328911	1.56332	0.828745	0.748787	accA accB accC accD fabD fabB fabF fabH fabG fabA fabZ fabI
path:eco00071 Fatty acid metabolism - Escherichia coli K-12 MG1655	0	0	0	0.422658	0.463745	0.624336	0.777694	0.789418	0.616743	atoB yqeF fadI fadA fadB fadJ paaF fadE fadD aas hcaD frmA adhE adhP yiaY
path:eco00130 Ubiquinone and other terpenoid-quinone biosynthesis - Escherichia coli K-12 MG1655	1.99788	0	0	0	0.213092	0.186206	1.77257	0.925915	0.870813	ubiC ubiA ubiD ubiX ubiB ubiG ubiH ubiE ubiF menF entC menD menH menC menE menB menA
path:eco00190 Oxidative phosphorylation - Escherichia coli K-12 MG1655	6	0	0	0	6	1.91091	1.60166	0.507191	0.494201	nuoA nuoB nuoC nuoE nuoF nuoG nuoH nuoI nuoJ nuoK nuoL nuoM nuoN ndh sdhA sdhB sdhC sdhD frdA frdB frdC frdD cyoE cyoD cyoC cyoB cyoA cydA appC cydB appB atpC atpD atpG atpA atpH atpF atpE atpB ppa ppk
path:eco00230 Purine metabolism - Escherichia coli K-12 MG1655	0.282479	0	0	0	1.15988	0.507226	1.05731	0.817853	0.788546	nudF nudE deoB pgm prs purF purD purN purT purL purM purK purE purC purB purH apt ushA surE yfbR yjjG gsk deoD xapA rihB hpt guaB ndk rdgB mazG gpt xdhA xdhB xdhC paoC paoB paoA guaA guaC guaD gmk pykF pykA nrdE nrdA nrdF nrdB nrdD dgt rpoA rpoB rpoC rpoZ polA dnaE dnaN dnaX holA holB dnaQ holE holC holD spoT ppx gpp relA cyaA purA add amn ade cpdB adk pnp apaH cysC cysN cysD hiuH allB allA allC …
path:eco00240 Pyrimidine metabolism - Escherichia coli K-12 MG1655	0.193359	0	0	0	0.463745	0.264816	1.0583	0.872739	0.844971	carB carA pyrB pyrI pyrC pyrD pyrE pyrF cmk pyrH ndk pnp rdgB pyrG rpoA rpoB rpoC rpoZ polA dnaE dnaN dnaX holA holB dnaQ holE holC holD dcd udk ushA surE yfbR yjjG udp upp hyuA rutA rutF rutB rutC rutD ydfG rutE rihB codA mazG trxB nrdD nrdE nrdA nrdF nrdB dut thyA cdd deoA deoD tdk tmk cpdB psuK psuG
path:eco00250 Alanine, aspartate and glutamate metabolism - Escherichia coli K-12 MG1655	0	0	0	2.62088	3.61651	1.0744	0.635049	0.507382	0.58251	aspC nadB ansA ansB asnA asnB alaA aspA argG argH purA purB pyrB pyrI gadB gadA puuE gabT gabD gltB gltD gdhA putA glnA carB carA yneH ybaS glmS purF
path:eco00260 Glycine, serine and threonine metabolism - Escherichia coli K-12 MG1655	0	0	0	0.662561	0.526455	1.04992	0.790114	0.833694	0.604572	lysC thrA metL asd thrB thrC ltaE glyA serB serC serA glxK garK gpmA gpmM ytjC ghrA kbl tdh tynA gcvP gcvT lpd pssA betA betB sdaA sdaB tdcG tdcB ilvA dsdA trpA trpB
path:eco00270 Cysteine and methionine metabolism - Escherichia coli K-12 MG1655	0	0	0	1.07167	6	1.07681	0.716813	0.4871	0.573592	cysE cysK cysM metC malY mmuM metH metE metK speD speE mtn tyrB dcm luxS lysC thrA metL asd metA metB aspC sseA ynjE dcyD sdaA sdaB tdcG
path:eco00280 Valine, leucine and isoleucine degradation - Escherichia coli K-12 MG1655	0	0	0	0.297621	0.372696	1.07681	0.822004	0.804869	0.421053	ilvE lpd paaF fadB fadJ fadI fadA scpA gabT atoB yqeF
path:eco00281 Geraniol degradation - Escherichia coli K-12 MG1655	0	0	0	0.113566	0.463177	0.791666	0.952436	0.69592	0.38118	fadI fadA paaF fadB fadJ
path:eco00290 Valine, leucine and isoleucine biosynthesis - Escherichia coli K-12 MG1655	0	0	0	0.662561	0.18309	0.512254	0.716704	0.965739	0.674168	tdcB ilvA leuC leuD leuB ilvI ilvB ilvH ilvN ilvM ilvC ilvD ilvE avtA alaA leuA
path:eco00300 Lysine biosynthesis - Escherichia coli K-12 MG1655	0	0	0	0.492212	1.50114	1.07681	0.764676	0.61651	0.486972	lysC thrA metL asd dapA yagE yjhH dapB dapD argD dapE dapF lysA acnA ybhJ murE murF
path:eco00310 Lysine degradation - Escherichia coli K-12 MG1655	0	0	0	0.396379	0.610586	0.512254	0.752895	0.69592	0.614865	sucA sucB paaF fadB fadJ atoB yqeF ldcC cadA
path:eco00330 Arginine and proline metabolism - Escherichia coli K-12 MG1655	0	0	0	0.407179	1.24795	0.896128	0.862681	0.745104	0.655473	codA adiA speA speB speF speC speE speD patA prr speG astA astB astC astD astE puuA puuB puuC puuD proC putA proB proA aspC eda argF argI argG argH yneH ybaS glnA gdhA yqeA yahI ybcF argA argB argC argD argE
path:eco00340 Histidine metabolism - Escherichia coli K-12 MG1655	0	0	0	0.316197	1.54	0.143797	0.798469	0.492035	0.922863	hisG hisI hisA hisH hisF hisC hisB hisD
path:eco00350 Tyrosine metabolism - Escherichia coli K-12 MG1655	0	0	0	0.329383	1.65212	0.281706	0.777694	0.47752	0.774438	aspC hisC tyrB tynA frmA adhE adhP yiaY gabD
path:eco00360 Phenylalanine metabolism - Escherichia coli K-12 MG1655	0	0	0	0.73189	0.463745	2.32331	0.755133	0.837329	0.38118	tynA feaB paaK paaI paaA paaB paaC paaD paaE paaG paaZ paaJ paaF paaH aspC hisC tyrB dadA katG hcaE hcaF hcaC hcaD hcaB mhpA mhpB mhpC mhpD mhpE
path:eco00361 Chlorocyclohexane and chlorobenzene degradation - Escherichia coli K-12 MG1655	0	0	0	0.662561	0.10212	0.787147	0.461028	1.10851	0.311609	hcaC hcaD ysgA
path:eco00362 Benzoate degradation - Escherichia coli K-12 MG1655	0	0	0	0.163891	0.0879268	1.72081	0.937946	1.02898	0.351172	fadI fadA hcaC hcaD mhpD mhpE adhE mhpF eutE pptA paaF paaH atoB yqeF
path:eco00363 Bisphenol degradation - Escherichia coli K-12 MG1655	0	0	0	0.422658	0.221227	0.579582	0.506988	0.867028	0.376433	yeaW aes
path:eco00364 Fluorobenzoate degradation - Escherichia coli K-12 MG1655	0	0	0	0.407179	0.355305	0.526119	0.461028	0.615132	0.311609	ysgA
path:eco00380 Tryptophan metabolism - Escherichia coli K-12 MG1655	0	0	0	0.396379	0.610586	0.896128	0.752895	0.69592	0.442114	sucA paaF fadB fadJ atoB yqeF tnaA katE katG
path:eco00400 Phenylalanine, tyrosine and tryptophan biosynthesis - Escherichia coli K-12 MG1655	0	0	0	0.191242	3.61651	0.507226	0.921147	0.47752	0.70419	aroG aroH aroF aroB aroD aroE ydiB aroL aroK aroA aroC trpE trpD trpC trpA trpB tyrA pheA aspC hisC tyrB
path:eco00401 Novobiocin biosynthesis - Escherichia coli K-12 MG1655	0	0	0	0.662561	1.15988	0.284506	0.50698	0.423753	0.77588	tyrA aspC hisC tyrB
path:eco00410 beta-Alanine metabolism - Escherichia coli K-12 MG1655	0	0	0	1.73698	0.526455	1.43491	0.529975	0.7577	0.38118	panD gadB gadA puuE gabT speE tynA prr panC hyuA paaF fadB fadJ
path:eco00430 Taurine and hypotaurine metabolism - Escherichia coli K-12 MG1655	0	0	0	0.282271	0.176434	0.850997	0.782711	0.940189	0.366353	gadB gadA ggt tauD pta ackA
path:eco00440 Phosphonate and phosphinate metabolism - Escherichia coli K-12 MG1655	0.160748	0	0	0	0.143011	6	1.17726	0.978754	0.0415831	yjdM yncA phnI phnG phnH phnL phnM phnJ phnP
path:eco00450 Selenocompound metabolism - Escherichia coli K-12 MG1655	0	0	0	0.0357828	0.750117	0.438088	1.02561	0.723127	0.714912	metB metC malY metH metE sufS trxB ynfE ynfF ygfK xdhD ygfM cysN cysD selD selA metG
path:eco00460 Cyanoamino acid metabolism - Escherichia coli K-12 MG1655	0	0	0	0.0457478	0.125756	0.673787	1.04172	1.02542	0.468823	bglX ggt ansA ansB asnA glyA
path:eco00471 D-Glutamine and D-glutamate metabolism - Escherichia coli K-12 MG1655	0	0	0	0.150851	0.610586	0.673787	0.915919	0.635211	0.436481	murI murD yneH ybaS murC
path:eco00473 D-Alanine metabolism - Escherichia coli K-12 MG1655	0	0	0	0.329383	0.328327	0.426769	0.711506	0.814393	0.682577	dadX alr ddlA ddlB
path:eco00480 Glutathione metabolism - Escherichia coli K-12 MG1655	0	0	0	0.316197	0.00502333	0.0631396	0.851989	1.2368	1.03768	ggt gshA gshB pepA pepB pepN pepD gst yfcG gor icd gnd zwf btuE speF speC speE gss
path:eco00500 Starch and sucrose metabolism - Escherichia coli K-12 MG1655	0	0	0	1.07167	0.750117	1.32552	0.734535	0.787546	0.55907	malZ yihQ bglX otsA otsB treA treF treC ycjU glgX crr malX treB ugd uidA yagH ybhC galU galF pgm glk pgi mak glgC glgA glgB malP glgP ycjM malS amyA malQ bcsA bcsZ
path:eco00511 Other glycan degradation - Escherichia coli K-12 MG1655	0	0	0	0.132597	1.29779	1.78941	0.921277	0.319028	0.0856674	lacZ ebgA ebgC
path:eco00520 Amino sugar and nucleotide sugar metabolism - Escherichia coli K-12 MG1655	0	0	0	0.60326	0.750117	0.610037	0.819863	0.806126	0.724419	chiA nagZ crr murP murQ nagE nagK glmU rffE nanK nanE nanA rffD murA murB glmM nagA mak nagB glmS cobB yagH arnA arnB arnC ptsG glk pgi pgm galU galF galT ugd galK galE manX manY manZ cpsG cpsB gmd manA fcl glgC
path:eco00521 Streptomycin biosynthesis - Escherichia coli K-12 MG1655	0	0	0	0.491174	0.526455	0.130223	0.706182	0.719985	0.986206	glk pgm suhB rffH rfbA rffG rfbB rfbC rfbD
path:eco00523 Polyketide sugar unit biosynthesis - Escherichia coli K-12 MG1655	0	0	0	0.240332	0.130868	0.00720356	0.8694	1.00259	2.26686	rffH rfbA rffG rfbB rfbC rfbD
path:eco00540 Lipopolysaccharide biosynthesis - Escherichia coli K-12 MG1655	1.58868	0	0	0	0.0772642	0.0315357	1.4474	1.03983	1.1492	lpxA lpxC lpxD lpxH lpxB lpxK kdsA kdsC kdsB waaA lpxL lpxM lpcA rfaE gmhB rfaD rfaC rfaF rfaG rfaY rfaP rfaQ rfaB rfaI rfaJ waaU rfaL
path:eco00550 Peptidoglycan biosynthesis - Escherichia coli K-12 MG1655	0	0	0	0.814288	1.29182	1.07681	0.715311	0.675951	0.537505	murA murB murC murD murE ddlA ddlB murF bacA ybjG mraY murG murJ mtgA pbpC mrcA mrcB mrdA ftsI dacC dacD dacA dacB
path:eco00561 Glycerolipid metabolism - Escherichia coli K-12 MG1655	0	0	0	0.226982	0.995507	0.787147	0.89058	0.655785	0.544734	glxK garK dhaK dhaL gldA glpK plsB plsX plsY plsC dgkA opgB melA
path:eco00562 Inositol phosphate metabolism - Escherichia coli K-12 MG1655	0	0	0	0.329383	0.604918	0.630283	0.686208	0.570141	0.378919	suhB appA tpiA
path:eco00564 Glycerophospholipid metabolism - Escherichia coli K-12 MG1655	0	0	0	0.156562	0.610586	0.877555	0.946941	0.796936	0.618867	gpsA glpD glpA glpB glpC plsB plsX plsY plsC dgkA pldA pldB glpQ ugpQ aas eutA eutB eutC cdh cdsA ynbB pssA psd pgsA pgpA pgpB cls ybhO
path:eco00565 Ether lipid metabolism - Escherichia coli K-12 MG1655	0	0	0	0.0237234	0.299089	0.143797	1.1717	0.717186	1.05248	pldA
path:eco00590 Arachidonic acid metabolism - Escherichia coli K-12 MG1655	0	0	0	0.247199	0.143011	0.130223	0.782711	0.987794	1.05248	pldA btuE ggt
path:eco00592 alpha-Linolenic acid metabolism - Escherichia coli K-12 MG1655	0	0	0	0.0866631	0.355305	0.585194	0.977502	0.717186	0.421053	pldA fadI fadA
path:eco00600 Sphingolipid metabolism - Escherichia coli K-12 MG1655	0.0206975	0	0	0	0.207826	0.130223	1.16066	0.881239	1.06487	lacZ aslA melA
path:eco00620 Pyruvate metabolism - Escherichia coli K-12 MG1655	0	0	0	0.150851	0.415646	1.50437	0.95396	0.86616	0.560434	acs aceE aceF lpd pflB tdcE ybiW pflD adhE mhpF eutE ackA pta eutD pykF pykA accA accB accC accD yccX lldD poxB dld ldhA aldA gloA gloB ghrA fucO mgsA maeA maeB mdh mqo ppc pck ppsA glcB aceB atoB yqeF leuA
path:eco00621 Dioxin degradation - Escherichia coli K-12 MG1655	0	0	0	0.274946	0.0735444	1.84004	0.854372	1.11166	0.229356	pptA mhpD mhpE adhE mhpF eutE hcaC hcaD
path:eco00622 Xylene degradation - Escherichia coli K-12 MG1655	0	0	0	0.274946	0.0735444	1.84004	0.854372	1.11166	0.229356	pptA mhpD mhpE hcaC hcaD adhE mhpF eutE
path:eco00623 Toluene degradation - Escherichia coli K-12 MG1655	1.16113	0	0	0	0.123828	0.948655	1.66653	1.01483	0.457872	sdhA sdhB sdhC sdhD frdA frdB frdC frdD hcaC hcaD ysgA
path:eco00625 Chloroalkane and chloroalkene degradation - Escherichia coli K-12 MG1655	0	0	0	0.396379	0.0735444	0.521636	0.725654	1.11166	0.560488	adhP yiaY frmA adhE hcaC hcaD
path:eco00626 Naphthalene degradation - Escherichia coli K-12 MG1655	1.54806	0	0	0	0.355305	0.288758	5.55196	0.705601	0.801012	adhP yiaY frmA adhE
path:eco00627 Aminobenzoate degradation - Escherichia coli K-12 MG1655	0	0	0	0.742609	0.0735444	1.01772	0.6278	1.0939	0.442707	yccX yeaW hcaC hcaD atoD atoA paaF appA aphA phoA
path:eco00630 Glyoxylate and dicarboxylate metabolism - Escherichia coli K-12 MG1655	0	0	0	0.329383	0.722826	1.78941	0.881519	0.804869	0.51183	aceA glcB aceB mdh gltA acnA ybhJ acnB atoB yqeF scpA glcD glcE glcF katE gph glnA glyA gcvH gcl hyi glxR garR glxK garK ghrA aldA fucO ttdA ttdB dmlA eda fdhF fdoG fdoH fdoI fdnG fdnH fdnI purU oxc
path:eco00633 Nitrotoluene degradation - Escherichia coli K-12 MG1655	0.61997	0	0	0	0.108117	1.07681	1.52808	1.05009	0.33777	nfsA nfsB nemA hybC hyaB hyaA hybO
path:eco00640 Propanoate metabolism - Escherichia coli K-12 MG1655	0	0	0	0.163891	0.666311	1.71124	0.943035	0.785612	0.497118	atoB yqeF atoD atoA acs prpE ackA tdcD pta pflB tdcE ybiW pflD paaF fadB fadJ accA accB accC accD puuE gabT scpB scpA sucC sucD prpC prpD acnB prpB
path:eco00642 Ethylbenzene degradation - Escherichia coli K-12 MG1655	0	0	0	0.282271	0.143011	0.925915	0.813025	0.989513	0.322373	fadI fadA hcaC hcaD
path:eco00650 Butanoate metabolism - Escherichia coli K-12 MG1655	0	0	0	0.131508	0.130616	2.87615	0.962613	0.986157	0.367877	atoB yqeF paaH fadB fadJ paaF atoD atoA adhE mhpF dmlA sdhA sdhB sdhC sdhD frdA frdB frdC frdD gabD puuE gabT gadB gadA pflB tdcE ybiW pflD aceE ilvI ilvB ilvH ilvN ilvM
path:eco00660 C5-Branched dibasic acid metabolism - Escherichia coli K-12 MG1655	0	0	0	0.492212	0.0558135	0.282221	0.69874	1.16847	0.769324	ilvI ilvB ilvH ilvN ilvM sucC sucD leuC leuD
path:eco00670 One carbon pool by folate - Escherichia coli K-12 MG1655	0	0	0	0.285779	0.437338	0.370519	0.83833	0.786729	0.730157	folA folM folD glyA purN purT purH fmt gcvT metH thyA purU metF
path:eco00680 Methane metabolism - Escherichia coli K-12 MG1655	0.343394	0	0	0	1.50114	1.78941	1.1333	0.688003	0.470661	frmA yeiG frmB fdhF fdoG fdoH fdoI fdnG fdnH fdnI glyA eno ppc mdh fbaB fbaA fbp glpX pfkA pfkB ackA pta acs ppsA gpmA gpmM ytjC serA serC serB nhaA nhaB
path:eco00730 Thiamine metabolism - Escherichia coli K-12 MG1655	6	2.87615	0.26389	0	8.68598e-06	0.003554	5.696	3.11392	2.16988	thiC thiD thiF iscS sufS thiI thiG thiH dxs thiM thiE thiL thiK
path:eco00740 Riboflavin metabolism - Escherichia coli K-12 MG1655	0	0	0	0.243022	0.428932	0.153855	0.883071	0.777003	0.808142	ribA ribD ribB ribE ribC ribF aphA appA ssuE fre
path:eco00750 Vitamin B6 metabolism - Escherichia coli K-12 MG1655	0	0	0	0.565367	0.995335	0.42112	0.66852	0.60808	0.674045	pdxH pdxY pdxK epd pdxB serC pdxA pdxJ thrC
path:eco00760 Nicotinate and nicotinamide metabolism - Escherichia coli K-12 MG1655	0	0	0	0.282271	0.245308	1.0744	0.863459	0.905883	0.50141	nadB nadA nadC pncB deoD ushA surE yfbR yjjG nadD nudC nadE pncA nadK sthA pntA pntB
path:eco00770 Pantothenate and CoA biosynthesis - Escherichia coli K-12 MG1655	0	0	0	0.472808	0.722826	0.264816	0.792476	0.746767	0.840579	ilvI ilvB ilvH ilvN ilvM ilvC ilvD panB panE panC coaA dfp coaD coaE acpS acpT acpH ilvE hyuA panD
path:eco00780 Biotin metabolism - Escherichia coli K-12 MG1655	0	0	0	0.491174	1.05145	0.877555	0.760753	0.679581	0.549042	bioC fabB fabF fabG fabZ fabI bioH bioF bioA bioD ynfK bioB birA bisC
path:eco00785 Lipoic acid metabolism - Escherichia coli K-12 MG1655	0	0	0	0.150851	0.303661	0.130223	0.903099	0.772133	1.07475	lipA lipB lplA
path:eco00790 Folate biosynthesis - Escherichia coli K-12 MG1655	0.678588	0	0	0	0.0916544	0.0315357	1.30445	1.03559	1.21795	folE phoA folB folK folP folA folM folC queD ygcF queC queF moaA moaC moaE moaD pabB pabA pabC
path:eco00860 Porphyrin and chlorophyll metabolism - Escherichia coli K-12 MG1655	0.678588	0	0	0	0.0313676	0.0611002	1.25943	1.12241	1.02405	gltX hemA hemL hemB hemC hemD hemX cysG hemE hemF yggW hemN hemG hemH cyoE btuR cobU cobS cobT cobC fre eutT uidA ftnA
path:eco00900 Terpenoid backbone biosynthesis - Escherichia coli K-12 MG1655	0.0701521	0	0	0	0.122508	0.0649363	1.09078	1.01589	1.10141	dxs dxr ispD ispE ispF ispG ispH atoB yqeF idi ispA ispB ispU
path:eco00903 Limonene and pinene degradation - Escherichia coli K-12 MG1655	0	0	0	0.329383	0.207826	0.604062	0.73227	0.869152	0.45366	yeaW paaF fadB fadJ
path:eco00910 Nitrogen metabolism - Escherichia coli K-12 MG1655	3.098	0	0	0	6	3.35327	1.41172	0.569491	0.420887	yqeA yahI ybcF cynS can cynT gcvT aspA asnA ansA ansB narG narZ narH narY narI narV narJ narW napA napB nirB nirD nrfA gdhA glnA yneH ybaS gltB gltD asnB nuoA nuoB nuoC nuoE nuoF nuoG nuoH nuoI nuoJ nuoK nuoL nuoM nuoN napC napG napH fixA fixB ydiS ygcN fixC ydbK nrfB nrfC nrfD
path:eco00920 Sulfur metabolism - Escherichia coli K-12 MG1655	1.8036	0	0	0	6	0.0427328	1.55746	0.334881	1.12992	cysN cysD cysC cysQ cysH sseA ynjE glpE ssuD cysJ cysI ydhU dmsA dmsB dmsC cysK cysM cysE metA metB metC malY
path:eco00930 Caprolactam degradation - Escherichia coli K-12 MG1655	0	0	0	0.282271	0.372696	0.630283	0.740884	0.69592	0.38118	paaF fadB fadJ
path:eco00970 Aminoacyl-tRNA biosynthesis - Escherichia coli K-12 MG1655	1.15737	0	0	0	0.303661	0.130223	1.35981	0.899147	0.941005	alaX alaW alaT alaU alaV argU argX argW argQ argZ argV argY asnT asnW asnV asnU aspV aspT aspU cysT glnX glnV glnU glnW gltT gltV gltW gltU glyT glyW glyY glyX glyV glyU hisR ileT ileU ileV leuX leuU leuW leuT leuV leuQ leuP leuZ lysY lysQ lysW lysV lysZ lysT metT metU ileY ileX metZ metW metV metY pheV pheU proK proL proM serV serU serT serW serX thrT thrV thrW thrU trpT tyrV tyrT tyrU valT valY…
path:eco01040 Biosynthesis of unsaturated fatty acids - Escherichia coli K-12 MG1655	0	0	0	0.260182	0.1395	0.29417	0.842501	0.986462	0.775848	fabG fadB fadJ tesA tesB yciA
path:eco01053 Biosynthesis of siderophore group nonribosomal peptides - Escherichia coli K-12 MG1655	0	0	0	0.0457478	0.526455	2.17718	1.03788	0.692945	0.134942	menF entC entB entA entE entF
path:eco02010 ABC transporters - Escherichia coli K-12 MG1655	0	0	0	0.282271	6	6	0.93841	0.592263	0.409274	cysP sbp cysU cysW cysA tauA tauC tauB ssuA ssuC ssuB modA modB modC modF afuC thiB thiP thiQ potD potC potB potA potF potI potH potG proX proW proV osmF yehY yehW yehX malE malF malG malK rbsB rbsC rbsA rbsD araF araH araG mglB mglC mglA xylF xylH xylG alsB alsC alsA lsrB lsrC lsrD lsrA ugpB ugpA ugpE ugpC pstS pstC pstA pstB phnD phnC argT hisM hisQ hisP hisJ glnH glnP glnQ artJ artI artM artQ …
path:eco02020 Two-component system - Escherichia coli K-12 MG1655	0	0	0	0.329383	0.384323	1.48133	0.9276	0.917068	0.698423	phoR phoB phoA pstS phoQ phoP envZ ompR ompC ompF rstB rstA cpxA cpxR degP creC creB baeS baeR mdtA mdtB mdtC basS basR arnB cusS cusR cusC cusF cusB cusA qseC qseB flhD flhC fliC fliA motA kdpD kdpE kdpA kdpB kdpC kdpF torS torR torC torA torD arcB arcA dnaA dpiB dpiA citC citD citE citF citX citG citT appY dcuS dcuR dcuB maeA narX narL narQ narP narG narZ narH narY narJ narW narI narV fdnG fdnH…
path:eco02030 Bacterial chemotaxis - Escherichia coli K-12 MG1655	0	0	0	3.47821	1.15988	1.48133	0.493502	0.68844	0.456345	tsr tar trg tap aer malE rbsB mglB dppA sapA cheA cheW cheY cheZ cheB cheR fliG fliM fliN motA motB
path:eco02040 Flagellar assembly - Escherichia coli K-12 MG1655	0	0	0	6	1.49281	2.32331	0.241844	0.709131	0.440498	flhA flhB fliR fliQ fliP fliO fliN fliM motB motA flhC flhD flgE flgD fliK fliJ fliI fliH fliG fliF fliE flgC flgB flgA flgM flgN flgF flgG flgH flgI flgK flgL fliC fliD fliS fliT
path:eco02060 Phosphotransferase system (PTS) - Escherichia coli K-12 MG1655	0	0	0	0.397994	0.750117	1.91091	0.868119	0.804422	0.507741	ptsI ptsA fryA ptsH crr ptsG nagE malX bglF ascF treB murP chbA chbB chbC mtlA cmtB cmtA mngA manX manY manZ agaV agaB agaC agaD srlB srlE srlA sgcA gatA gatB sgcB gatC sgcC yadI ulaC ulaB ulaA fruB fruA ptsP npr ptsN
path:eco03010 Ribosome - Escherichia coli K-12 MG1655	2.61291	0	0	0	1.8824	0.0589758	1.40502	0.715923	0.994133	rpsA rpsB rpsC rpsD rpsE rpsF rpsG rpsH rpsI rpsJ rpsK rpsL rpsM rpsN rpsO rpsP rpsQ rpsR rpsS rpsT rpsU rplA rplB rplC rplD rplE rplF rplL rplI rplJ rplK rplM rplN rplO rplP rplQ rplR rplS rplT rplU rplV rplW rplX rplY rpmA rpmB rpmC rpmD rpmE ykgM rpmF rpmG rpmH rpmI rpmJ ykgO rrsB rrsE rrsG rrsD rrsC rrsA rrsH rrlB rrlE rrlG rrlD rrlC rrlA rrlH rrfB rrfE rrfG rrfF rrfD rrfC rrfA rrfH
path:eco03018 RNA degradation - Escherichia coli K-12 MG1655	0	0	0	0.0627179	0.355305	0.144717	0.998112	0.844078	0.917691	rppH rne rhlB eno pnp rhlE rnr deaD recQ rho dnaK groL hfq ppk pcnB
path:eco03020 RNA polymerase - Escherichia coli K-12 MG1655	0.138394	0	0	0	0.355305	0.130223	1.19693	0.780976	1.04676	rpoA rpoB rpoC rpoZ
path:eco03030 DNA replication - Escherichia coli K-12 MG1655	0.343394	0	0	0	0.166241	0.0534544	1.18909	0.960312	1.13869	holE dnaQ dnaE dnaX holB holA holD holC dnaN dnaB dnaG ssb rnhA rnhB polA ligA ligB
path:eco03060 Protein export - Escherichia coli K-12 MG1655	1.40879	0	0	0	0.303661	0.328911	1.52736	0.88812	0.769562	secY secE secG secD secF yajC yidC secA secB secM ffh ffs ftsY tatA tatB tatC tatE lepB lspA
path:eco03070 Bacterial secretion system - Escherichia coli K-12 MG1655	1.73523	0	0	0	0.1395	0.201384	1.43856	0.950362	0.86589	tolC gspD gspC gspF gspG gspH gspI gspJ gspK gspL yghD gspM gspE gspO secD secF secE secG secY yajC yidC secA secM ftsY secB ffh tatA tatB tatC tatE
path:eco03410 Base excision repair - Escherichia coli K-12 MG1655	0	0	0	0.0457478	0.100366	0.152921	1.02135	1.07611	0.940324	mutM nei nth alkA tag ung mug mutY xthA nfo polA recJ ligA ligB
path:eco03420 Nucleotide excision repair - Escherichia coli K-12 MG1655	0	0	0	0.208204	0.124146	0.116685	0.902034	1.02282	1.0471	mfd uvrA uvrB uvrC uvrD polA ligA ligB
path:eco03430 Mismatch repair - Escherichia coli K-12 MG1655	0.316692	0	0	0	0.19824	0.0589758	1.14901	0.947671	1.06328	mutS mutL mutH uvrD sbcB xseA xseB exoX recJ ssb dnaE dnaN dnaX holA holB dnaQ holE holC holD ligA ligB dam
path:eco03440 Homologous recombination - Escherichia coli K-12 MG1655	0.0701521	0	0	0	0.303661	0.119341	1.0583	0.896939	0.957511	recJ ssb recF recO recR recA polA ruvA ruvB ruvC recG recB recC recD dnaE dnaN dnaX holA holB dnaQ holE holC holD priA priB priC dnaT
path:eco04122 Sulfur relay system - Escherichia coli K-12 MG1655	0.524096	0	0	0	0.372696	0.581782	1.24665	0.837923	0.662882	iscS sseA ynjE moeB sirA yheL yheM yheN yccK mnmA moaE moaA moaD moaC mog thiI thiS thiF
Purine Deoxyribo-nucleotide synthesis	0.923287	2.17718	0	0	8.68598e-06	0.143797	1.54408	2.73201	0.941273	nrdA nrdB nrdE nrdF ndk nrdD fldA fldB nrdH trxA trxC
Pyrimidine synthesis	0	0	0	2.27409	3.11023	0.284506	0.441701	0.404784	0.778506	carB carA pyrB pyrI pyrC pyrE pyrF pyrD pyrH ndk pyrG
Pyruvate dehydrogenase/ lipoate synthesis/salvage	1.0639	0	0	0	0.0512302	0.512254	1.70308	1.18553	0.613778	lpd aceE aceF lplA lipA lipB gcvH sucB acpP
S-AdoMet biosynthesis	0	0	0	0.275045	1.15988	0.471135	0.64943	0.115959	0.36883	metK
Siroheme biosynthesis	0.620278	0	0	0	0.0663305	0.087576	3.75954	1.56103	1.57014	cysG
Sorbitol catabolism	0	0.806375	0	0.329383	8.68598e-06	0.0305654	0.553503	17.516	4.09518	srlD
Superpathway of S-adenosyl-L-methionine biosynthesis	0	0	0	0.713095	6	1.0395	0.642353	0.257044	0.438448	metA metE metH metC malY metB lysC asd thrA metL metK
Thiamin diphosphate biosynthesis	6	2.87615	0.26389	0	8.68598e-06	0.003554	5.696	3.11392	2.16988	thiD thiC thiL thiE thiG dxs thiF thiH csdA sufS iscS thiI thiS
Tryptophan biosynthesis	2.4175	0	0	0	1.62222	0.470968	6.38455	0.371053	0.581805	trpC trpE trpD trpA trpB
Xylose metabolism	0	0	0	3.47821	6	2.16858	0.201161	0.0720051	0.152915	xylR xylB xylH xylA xylE xylF xylG

## Sheet: SynH2vSynH2-.Transp
	Exp UP p-value	Trans UP p-value	Stat UP p-value	Exp DN p-value	Trans DN p-value	Stat DN p-value	Exp Median Fold	Trans Median Fold	Stat Median Fold	Genes
3.6.3.39-RXN__ 3-hydroxy-trans-cinnamate[cytosol] + H+[cytosol]	0.0770722	0	8.68598e-06	0	0.233312	0.117356	1.57305	0.763898	1.05727	msbA
ABC-10-RXN__ a lipopolysaccharide[periplasmic space] + ADP + phosphate + H+	0	0	8.68598e-06	0.115341	0.0253133	2.6994	1.00401	1.13258	0.0627463	fepB fepG fepD fepC
ABC-11-RXN__ a dipeptide[cytosol] + H+[cytosol]	0.0217601	0.0195921	8.68598e-06	0	0.0101188	1.00685	1.29297	1.41822	0.197452	fhuD fhuB fhuC
ABC-12-RXN__ a long-chain fatty acid[cytosol]	0	1.12537	1.1658	1.66464	0.000182442	0.000169408	0.157105	6.62943	8.87506	glnH glnP glnQ
ABC-13-RXN__ a long-chain fatty acid[periplasmic space]	0.118838	0	0.569377	0	0.106871	0.000169408	1.37746	1.03186	2.6417	gltL gltJ gltK gltI
ABC-14-RXN__ a macrolide antibiotic[cytosol] + ATP + H2O	0	0	8.68598e-06	0.345564	2.12168	0.449698	0.770887	0.177721	0.532437	hisJ hisQ hisM hisP
ABC-15-RXN__ a macrolide antibiotic[extracellular space] + ADP + phosphate	0	0	8.68598e-06	0.872701	1.9206	0.603121	0.520511	0.345911	0.452743	livJ livM livH livG livF
ABC-16-RXN__ CO2[periplasmic space]	0	0	8.68598e-06	1.13104	2.15633	0.303347	0.358066	0.173006	0.751222	malE malG malF malK
ABC-18-RXN__ a drug[cytosol] + H+[periplasmic space]	0	0	8.68598e-06	0.0284319	0.801838	0.86214	1.10212	0.695695	0.417871	mglB mglC mglA ytfQ ytfT ytfR yjfF
ABC-19-RXN__ a peptide antibiotic[cytosol]	0	0	8.68598e-06	0.135305	2.12168	0.194907	0.915907	0.134592	0.823015	modA modB modC
ABC-20-RXN__	0	0	8.68598e-06	0.0284319	0.151823	0.186926	1.1255	0.948551	0.870503	nikA nikC nikB nikE nikD mgtA
ABC-22-RXN__ a drug[cytosol] + 2 H+[periplasmic space]	1.56111	0	8.68598e-06	0	1.13263	2.6994	2.23135	0.58032	0.129301	oppA oppB oppF oppD oppC yejA yejE yejB yejF
ABC-23-RXN__ a drug[cytosol] + H+[periplasmic space]	0	0	8.68598e-06	6	2.15633	0.47915	0.213156	0.428202	0.613504	phnD phnC
ABC-24-RXN__ a quaternary amine[cytosol] + ADP + phosphate + H+	0.319655	0	8.68598e-06	0	0.129567	1.19057	2.35449	0.97985	0.0348922	potD potC potB potA
ABC-25-RXN__ a polypeptide[periplasmic space]	0.211393	0	0.0149779	0	0.284055	0.0028977	1.54123	0.873206	1.79329	potF potI potH potG potD potC potB potA
ABC-26-RXN__ a nucleoside[cytosol] + H+[cytosol]	0	0	8.68598e-06	0.0310643	0.722276	0.082442	1.06812	0.753049	1.30723	proX proW proV
ABC-27-RXN__ a polypeptide[cytosol]	0	0	8.68598e-06	0.68588	1.9206	1.14118	0.486823	0.189456	0.135297	pstS pstC pstA pstB
ABC-28-RXN__ a drug[periplasmic space] + H+[cytosol]	0.118838	0	8.68598e-06	0	0.233312	0.0265673	1.38284	0.960074	1.43779	rbsB rbsC rbsA
ABC-2-RXN__ a lipopolysaccharide[extracellular space]	0.0770722	0	8.68598e-06	0	0.389745	0.185147	1.36407	0.74957	0.874373	araF araH araG
ABC-33-RXN__ a lipopolysaccharide[extracellular space]	0	0	8.68598e-06	0.344151	2.12168	0.336619	0.77565	0.192894	0.723588	xylF xylH xylG
ABC-34-RXN__ a quaternary amine[periplasmic space] + ATP + H2O	0	0	8.68598e-06	1.55098	2.4318	0.871892	0.173573	0.0727267	0.227665	ugpB ugpE ugpA ugpC
ABC-35-RXN__ a nucleoside[extracellular space]	0.448391	0	8.68598e-06	0	0.146533	2.28126	1.75573	0.973065	0.085781	livK livJ livM livH livG livF
ABC-36-RXN__ a peptide antibiotic[periplasmic space]	0	0	8.68598e-06	1.07496	2.15633	0.651851	0.513982	0.323101	0.476177	livJ livM livH livG livF
ABC-37-RXN__ a nucleoside[periplasmic space] + H+[periplasmic space]	0	0	8.68598e-06	0.872701	1.9206	0.603121	0.520511	0.345911	0.452743	argT hisM hisP hisQ
ABC-3-RXN__ Ca2+[periplasmic space]	0	0	8.68598e-06	0.344151	2.12168	0.336619	0.77565	0.192894	0.723588	argT hisM hisP hisQ
ABC-42-RXN__ an L-amino acid[cytosol]	0	0	8.68598e-06	0.135305	6	1.8636	0.978005	0.187653	0.259082	alsB alsC alsA
ABC-4-RXN__ a long-chain fatty acid[extracellular space]	0	0	8.68598e-06	0.013878	0.375759	1.0402	1.18492	0.756063	0.190931	argT hisM hisP hisQ artJ artI artQ artM artP
ABC-56-RXN__ a drug[periplasmic space] + 2 H+[cytosol]	0	0	8.68598e-06	0.020174	0.283529	0.460974	1.17272	0.805317	0.426168	ssuB ssuC ssuA
ABC-63-RXN__ ferric coprogen[extracellular space]	0	0	8.68598e-06	0.569167	0.459408	0.0265673	0.555174	0.695704	1.56506	znuA znuB znuC
ABC-64-RXN__ Electron-flow-driven Transporters	1.38765	0	8.68598e-06	0	0.146533	1.14118	3.92654	0.968755	0.167617	tauB tauC tauA
ABC-70-RXN__ DL-glyceraldehyde[cytosol]	6	0	8.68598e-06	0	6	0.86214	33.122	0.0841842	0.345167	sbp cysP cysU cysW cysA
ABC-7-RXN__ a tripeptide[cytosol] + H+[cytosol]	6	0	8.68598e-06	0	6	0.86214	33.122	0.0841842	0.345167	cysP cysA cysU cysW sbp
ABC-8-RXN__ a dipeptide[periplasmic space] + H+[periplasmic space]	0	0	8.68598e-06	2.13513	2.34286	0.47915	0.163007	0.206382	0.510841	dppA dppC dppB dppF dppD
ABC-9-RXN__ a lipopolysaccharide[cytosol] + ATP + H2O	0.118838	0.0622715	8.68598e-06	0	0.00610987	0.911545	1.39527	1.59056	0.273373	fecB fecD fecC fecE
Ammonium/ammonia transport	0	0	0.569377	0.135305	0.159398	0.000169408	0.893148	0.891274	16.0493	amtB
Arabinose-proton symport	0	0	8.68598e-06	0.135305	0.167651	0.0318815	0.923276	0.876829	1.88475	araE
Arginine ABC transporter	0	0	8.68598e-06	0.135305	6	1.8636	0.978005	0.187653	0.259082	argT hisM hisP hisQ artJ artI artQ artM artP
ATPSYN-RXN__ a D-glucoronoside[cytosol] + H+[cytosol]	0.118838	0.564633	8.68598e-06	0	0.000182442	0.361301	1.29403	1.69425	0.725759	atpC atpH atpA atpG atpD atpE atpF atpB
C4 dicarboxylate-H+ symporter	0	0	8.68598e-06	0.135305	0.921072	0.449698	0.915537	0.219817	0.280839	dctA
Chloride/proton antiport__ (S)-lactate[periplasmic space] + H+[periplasmic space]	0	0	8.68598e-06	0.0875016	0.100366	0.194907	1.01931	1.06771	0.75224	clcA
Citrate-succinate antiporter	0	0.661305	0.569377	0.524678	0.000182442	0.000169408	0.34369	51.9365	7.61761	citT
Copper/silver efflux	0	0	8.68598e-06	0.139752	0.389947	0.449698	0.868274	0.802756	0.549077	cusA cusF cusB cusC
Dipeptide ABC transporter	0	0	8.68598e-06	0.833481	1.38511	0.725127	0.596349	0.506205	0.453341	dppA dppC dppB dppF dppD
D-mannitol PTS permease__ ATP + putrescine[periplasmic space] + H2O	0	0	8.68598e-06	2.13513	2.34286	0.47915	0.163007	0.206382	0.510841	cmtA cmtB mtlA srlE srlB srlA
export of F<sup>-</sup>__-D-glutamyl-meso-diaminopimelate[inner membrane] + ADP + phosphate + H+	0	0	8.68598e-06	0.302283	0.200398	0.156618	0.576742	0.805444	0.886564	crcB
Ferric enterobactin ABC transporter	0	0	8.68598e-06	0.115341	0.0253133	2.6994	1.00401	1.13258	0.0627463	fepB fepG fepD fepC
Formate transport	0.0116194	0	8.68598e-06	0.00609666	0.248783	0.352529	1.33614	0.726709	0.432708	focA
Fructose PTS	0	0.0622715	8.68598e-06	0.68588	0.00610987	0.34817	0.259654	1.97035	0.528541	fruA fruB
Fructoselysine / psicoselysine transporter	0.0931534	0	8.68598e-06	0	0.0498348	0.761352	1.6489	1.17377	0.103421	frlA
Galactitol PTS	0	0	8.68598e-06	1.91027	2.15633	1.14118	0.101561	0.121942	0.158485	gatA gatB gatC
Glutamine ABC transporter	0	1.12537	1.1658	1.66464	0.000182442	0.000169408	0.157105	6.62943	8.87506	glnH glnP glnQ
Glutathione ABC transporter	1.32121	0	8.68598e-06	0	1.6765	0.256553	2.87115	0.319605	0.800268	gsiC gsiD gsiB gsiA
Hexose-P/PO4 antiporter	0	0	8.68598e-06	0.0310643	0.476215	0.454445	1.16216	0.501544	0.252406	uhpT
High-affinity tryptophan transport	0	0	8.68598e-06	0.152606	0.389947	0.0113786	0.768758	0.587051	2.50848	mtr
Lysine-H+ symporter	0	0	8.68598e-06	0.181556	1.16841	0.117356	0.711138	0.109968	1.04956	lysP
Maltose ABC transporter	0	0	8.68598e-06	1.13104	2.15633	0.303347	0.358066	0.173006	0.751222	malE malG malF malK
Mannose transport	0	0	8.68598e-06	0.824082	1.26196	0.725127	0.407122	0.339569	0.309737	manX manY manZ
Methinonine ABC transporter	0	0	0.569377	1.91027	1.9206	0.000169408	0.123633	0.191768	3.15244	metQ metI metN
Methionine ABC transporter	0	0	0.569377	1.91027	1.9206	0.000169408	0.123633	0.191768	3.15244	metQ metI metN
Molybdate ABC transporter	0	0	8.68598e-06	0.135305	2.12168	0.194907	0.915907	0.134592	0.823015	modA modB modC
Murein tripeptide ABC transporter	0	0	8.68598e-06	2.13513	2.15633	0.725127	0.170764	0.268292	0.414237	mppA oppF oppD oppC oppB
Nickel ABC transporter	1.56111	0	8.68598e-06	0	1.13263	2.6994	2.23135	0.58032	0.129301	nikA nikC nikB nikE nikD mgtA
Nicotinamide ribonulceoside uptake permease	0	0	8.68598e-06	0.68588	0.983635	0.02582	0.207514	0.171338	2.09882	pnuC
Outer membrane porins	0	0	8.68598e-06	0.727625	1.02311	0.409403	0.594721	0.514246	0.586749	ompN phoE ompC ompF
Peptide transport	0	0.257448	0.196884	0.135305	0.000182442	0.000169408	0.85131	6.26346	4.62456	dtpA
potassium:proton antiport__	0.0848271	0	8.68598e-06	0	0.493739	0.1916	1.34102	0.754118	0.892616	kefB kefC chaA mdtM
Purine ribonucleoside efflux	0.544637	0.0622715	8.68598e-06	0	0.00610987	0.330897	5.68568	2.2698	0.493837	nepI
RND-PET Efflux pumps	2.47756	0.10731	8.68598e-06	0	0.000182442	0.0661788	3.59024	1.70821	1.19396	aaeA aaeB acrA acrE acrB
RXN0-0__ cytidine[periplasmic space] + H+[periplasmic space]	0	0	8.68598e-06	0.725611	0.279791	0.0940908	0.457602	0.807252	1.0931	nanC
RXN0-10__ agmatine[periplasmic space] + L-arginine[cytosol]	0	0	8.68598e-06	0.68588	1.9206	1.14118	0.486823	0.189456	0.135297	zupT
RXN0-11__ ADP + L-glutamate[cytosol] + phosphate + H+	0	0	8.68598e-06	0.164214	0.233312	0.225899	0.751722	0.751385	0.675667	gsiC gsiD gsiB gsiA
RXN0-12__ ferric coprogen[cytosol]	0	0.00729188	8.68598e-06	0.135305	0.0101188	0.0916651	0.85808	1.53571	1.17829	zupT
RXN0-14__ ammonia[cytosol]	1.32121	0	8.68598e-06	0	1.6765	0.256553	2.87115	0.319605	0.800268	zupT
RXN0-1565__	0	0.00729188	8.68598e-06	0.135305	0.0101188	0.0916651	0.85808	1.53571	1.17829	tonB exbB exbD btuB
RXN0-16__ Cu+[extracellular space] + H+[cytosol]	0	0.00729188	8.68598e-06	0.135305	0.0101188	0.0916651	0.85808	1.53571	1.17829	zupT
RXN0-1682__ ATP + L-alanyl-	0	0	8.68598e-06	0.288826	0.0101188	0.0425987	0.812418	1.24059	1.23561	fepA tonB exbB exbD
RXN0-1684__ ATP + ferric enterobactin complex[periplasmic space] + H2O	0	0.00729188	8.68598e-06	0.135305	0.0101188	0.0916651	0.85808	1.53571	1.17829	tonB exbB exbD fecA
RXN0-17__ ATP + thiamin[periplasmic space] + H2O	0	0	8.68598e-06	0.135305	0.0101188	0.117356	0.966227	1.24059	1.03156	crr murP
RXN0-1701__ L-alanyl-	0	0.0195921	8.68598e-06	0.135305	0.0101188	0.117356	0.969773	1.33821	1.03156	fhuA tonB exbB exbD
RXN0-1702__ ATP + ferric dicitrate[periplasmic space] + H2O	0	0	8.68598e-06	0.139752	0.0101188	0.341026	0.843291	1.26658	0.719353	tonB exbB exbD fhuE
RXN0-1721__ ATP + D-xylose[periplasmic space] + H2O	0	0.0195921	8.68598e-06	0.135305	0.0101188	0.117356	0.933844	1.34628	1.03156	fiu cirA
RXN0-1741__ Co2+[cytosol]	0	0.0195921	8.68598e-06	0.135305	0.00746415	0.117356	0.969773	1.39201	1.03156	lamB
RXN0-1802__ 3-hydroxypropionate[extracellular space]	0.00891576	0	8.68598e-06	0.00609666	0.0116462	0.389585	1.13547	1.20592	0.535577	fadL
RXN0-1804__ D-fructosyl-L-lysine[cytosol]	0	0	8.68598e-06	0.60711	1.22561	0.0793706	0.284939	0.0930126	1.33466	lamB
RXN0-1923__ D-fructuronate[periplasmic space] + H+[periplasmic space]	0.16139	0	8.68598e-06	0	0.106871	0.0318815	2.04385	1.03596	1.82105	eamA eamB
RXN0-1924__	0	0	8.68598e-06	0.60711	1.22561	0.0793706	0.284939	0.0930126	1.33466	eamA eamB
RXN0-1981__ 4-aminobutanoate[periplasmic space] + H+[periplasmic space]	0	0	8.68598e-06	0.254043	0.0437307	0.0318815	0.746386	1.35329	1.60051	actP
RXN0-21__ ATP + L-glutamate[periplasmic space] + H2O	0	0	8.68598e-06	0.254043	0.0437307	0.0318815	0.746386	1.35329	1.60051	cydC cydD
RXN0-2121__-D-galactofuranose[cytosol] + ADP + phosphate + H+	0.0528948	0	8.68598e-06	0	0.0116462	0.449698	1.49038	1.35703	0.267851	btuD btuC btuF btuB exbD exbB tonB
RXN0-2162__ 4-methyl-5-(	0.0119229	0.0195921	8.68598e-06	0.00451398	0.00746415	0.166993	1.22455	1.56657	0.823328	adiC
RXN0-2181__ ADP + ferric enterobactin complex[cytosol] + phosphate + H+	0	0.0195921	8.68598e-06	0.345564	0.00739789	0.0300904	0.818388	1.3357	1.32852	exbD exbB tonB fepA fepC fepD fepG fepB
RXN0-2241__-D-glutamyl-meso-diaminopimelate[inner membrane] + H2O	0	0.0195921	8.68598e-06	0.120554	0.0101188	0.256553	0.961373	1.66076	0.611031	exbD exbB tonB fhuA fhuC fhuB fhuD
RXN0-2261__ ADP + ferric dicitrate[cytosol] + phosphate + H+	0	0	8.68598e-06	0.135305	0.0253133	2.6994	1.00401	1.13258	0.240996	fecA exbD exbB tonB fecE fecC fecD fecB
RXN0-2461__ ADP + sn-glycerol 3-phosphate[cytosol] + phosphate + H+	0	0.0622715	8.68598e-06	0.0275935	0.00610987	0.171327	1.12116	1.40344	0.919733	ulaA ulaB ulaC
RXN0-2481__ ATP + thiosulfate[periplasmic space] + H2O	0.118838	0.0622715	8.68598e-06	0	0.00560805	1.14118	1.28404	1.42045	0.369568	ompN phoE ompC ompF
RXN0-2522__ ATP + molybdate[periplasmic space] + H2O	0.171908	0	8.68598e-06	0	0.010795	0.550475	1.6145	1.2726	0.375887	mngA
RXN0-2542__ Cu2+[cytosol]	0	0	8.68598e-06	0.727625	1.02311	0.409403	0.594721	0.514246	0.586749	ompG
RXN0-3__-D-glucose 6-phosphate[cytosol] + phosphate[periplasmic space]	0	0	8.68598e-06	0.0365947	0.323718	0.456366	1.12731	0.647703	0.236301	cydC cydD
RXN0-4083__ D-cycloserine[periplasmic space] + H+[periplasmic space]	0	0	8.68598e-06	0.646526	0.851644	0.47915	0.257782	0.265375	0.219734	sstT
RXN0-4522__ a nucleoside[periplasmic space]	0.0119229	0.0195921	8.68598e-06	0.00451398	0.00746415	0.166993	1.22455	1.56657	0.823328	metQ metI metN
RXN0-5111__ ADP + L-leucine[cytosol] + phosphate + H+	0	0	8.68598e-06	0.646526	0.923979	0.194907	0.251397	0.191939	0.750699	actP
RXN0-5130__ an aliphatic sulfonate[cytosol] + ADP + phosphate + H+	0	0	0.569377	1.91027	1.9206	0.000169408	0.123633	0.191768	3.15244	cycA
RXN0-5201__ acetate[periplasmic space]	0.0528948	0	8.68598e-06	0	0.0116462	0.449698	1.49038	1.35703	0.267851	cycA
RXN0-5202__-D-galactofuranose[cytosol] + ADP + phosphate + H+	0	0	8.68598e-06	0.135305	0.0437307	0.082442	0.940896	1.20835	1.28623	cycA
RXN0-5203__ an O-antigen[cytosol]	0	0	8.68598e-06	0.135305	0.0437307	0.082442	0.940896	1.20835	1.28623	cycA
RXN0-5205__" ferric (2,3-dihydroxybenzoylserine)3[extracellular space] ? ferric (2,3-dihydroxybenzoylserine)3[periplasmic space]"	0	0	8.68598e-06	0.135305	0.0437307	0.082442	0.940896	1.20835	1.28623	zntA
RXN0-6__ ADP + cob(I)alamin[cytosol] + phosphate + H+	0	0	8.68598e-06	0.135305	0.0437307	0.082442	0.940896	1.20835	1.28623	fieF
RXN-5068__ ammonium[periplasmic space]	0	0	8.68598e-06	0.0284319	0.233312	0.0940908	1.19461	0.761643	1.15017	csgF csgE csgG
RXN-8638__" 4-amino-4-deoxy-?-L-arabinopyranosyl ditrans,octacis-undecaprenyl phosphate[cytosol] ? 4-amino-4-deoxy-?-L-arabinopyranosyl ditrans,octacis-undecaprenyl phosphate[periplasmic space]"	0.0770722	0	8.68598e-06	0	0.106871	0.152483	1.57273	1.04708	0.907276	proX proW proV
Selenite ABC Transporter	6	0	8.68598e-06	0	6	0.86214	33.122	0.0841842	0.345167	sbp cysP cysU cysW cysA
Ser-Thr/Na+ symport	0	0	8.68598e-06	0.646526	0.923979	0.194907	0.251397	0.191939	0.750699	sstT
Sodium/proton antiport__ cytosine[periplasmic space] + H+[periplasmic space]	0.0540147	0	8.68598e-06	0	0.389745	0.0218515	1.34843	0.736587	1.83563	nhaA
Sodium:proton antiport__ cytosine[cytosol] + H+[cytosol]	0.448391	0.0622715	8.68598e-06	0	0.00610987	0.409403	3.75901	2.34454	0.348107	chaA mdtM
Solute transport	0	0	8.68598e-06	0.646526	0.851644	0.47915	0.257782	0.265375	0.219734	ompG
Sorbitol PTS	0	0	8.68598e-06	0.684891	0.921072	1.14118	0.498344	0.471746	0.170379	srlE srlB srlA
Taurine ABC transporter	1.38765	0	8.68598e-06	0	0.146533	1.14118	3.92654	0.968755	0.167617	tauB tauC tauA
Thiamin ABC tranporter	0.0770722	0	8.68598e-06	0	0.0253133	1.14118	1.37661	1.19894	0.152961	thiB thiP thiQ
thiamin triphosphate synthase__ enterobactin[cytosol]	0.118838	0.564633	8.68598e-06	0	0.000182442	0.361301	1.29403	1.69425	0.725759	atpC atpH atpA atpG atpD atpE atpF atpB
Transport of &alpha;-D-galactofuranose__-hydroxyethyl)thiazole[cytosol]	0.0116194	0	8.68598e-06	0.00609666	0.248783	0.352529	1.33614	0.726709	0.432708	ytfQ ytfT ytfR yjfF
Transport of &beta;-D-galactofuranose__ acetoacetate[periplasmic space]	0	0	8.68598e-06	0.135305	0.167651	0.0318815	0.923276	0.876829	1.88475	ytfQ ytfT ytfR yjfF
Transport of (R)-lactate__ (R)-lactate[periplasmic space] + H+[periplasmic space]	0.0116194	0	8.68598e-06	0.00609666	0.187535	0.456366	1.3434	0.849609	0.235556	lldP glcA
Transport of (R)-malate__ (R)-lipoate[periplasmic space]	0	0	8.68598e-06	0.0284319	0.137004	0.424039	1.34192	1.00567	0.380327	dctA
Transport of <i>p</i>-aminobenzoyl glutamate__ D-galactonate[periplasmic space] + H+[periplasmic space]	0	0	8.68598e-06	0.0284319	0.137004	0.424039	1.34192	1.00567	0.380327	abgT
Transport of 3-hydroxy-trans-cinnamate__ 2 Na+[cytosol] + 3 H+[periplasmic space]	0	0	8.68598e-06	0.431611	0.146533	0.113944	0.654298	0.967772	1.0551	mhpT
Transport of 4-hydroxybenzoate__ 2'-deoxyinosine[periplasmic space] + H+[periplasmic space]	0	0	8.68598e-06	0.431611	0.146533	0.113944	0.654298	0.967772	1.0551	aaeB aaeA
Transport of a C4-dicarboxylate__ 2-deoxy-D-glucose[periplasmic space] + HPr - phosphorylated	0	0	8.68598e-06	0.431611	0.146533	0.113944	0.654298	0.967772	1.0551	dctA
Transport of a dipeptide__ 2-oxobutanoate[cytosol]	0	0	8.68598e-06	0.431611	0.146533	0.113944	0.654298	0.967772	1.0551	dtpB yjdL
transport of a drug__ 2-oxoglutarate[periplasmic space] + H+[periplasmic space]	0.118838	0.0622715	8.68598e-06	0	0.00610987	0.34817	1.74452	2.23464	0.451002	emrE
transport of a drug_2__ 3-(3-hydroxyphenyl)propionate[cytosol] + H+[cytosol]	0	0	8.68598e-06	0.434554	0.200398	0.194907	0.437059	0.828902	0.782464	mdtK
Transport of a manganese ion__ Cu2+[periplasmic space]	0	0	8.68598e-06	0.434554	0.200398	0.194907	0.437059	0.828902	0.782464	mntH
Transport of adenine__ 4-hydroxybenzoate[periplasmic space] + H+[cytosol]	0	0	8.68598e-06	0.434554	0.200398	0.194907	0.437059	0.828902	0.782464	purP
transport of chitobiose__ ATP + spermidine[periplasmic space] + H2O	0	0	8.68598e-06	0.434554	0.200398	0.194907	0.437059	0.828902	0.782464	chbB chbC chbA
Transport of D-fructuronate__ arsenite[periplasmic space] + H+[cytosol]	0	0	8.68598e-06	0.434554	0.200398	0.194907	0.437059	0.828902	0.782464	gntP
Transport of D-galactarate__ arsenite[periplasmic space]	0	0	8.68598e-06	0.434554	0.200398	0.194907	0.437059	0.828902	0.782464	garP gudP
Transport of D-galacturonate__ ADP + phosphate + 4 H+[periplasmic space]	0	0	8.68598e-06	0.434554	0.200398	0.194907	0.437059	0.828902	0.782464	exuT
Transport of D-glucarate__ ATP + a dipeptide[periplasmic space] + H2O	0	0	8.68598e-06	0.434554	0.200398	0.194907	0.437059	0.828902	0.782464	garP gudP
Transport of D-glucuronate__ ADP + a ferric hydroxamate complex[cytosol] + phosphate	0	0	8.68598e-06	0.434554	0.200398	0.194907	0.437059	0.828902	0.782464	exuT
Transport of D-glycerate__ ATP + a peptide[periplasmic space] + H2O	0.0116194	0	8.68598e-06	0.00609666	0.0253133	0.249492	1.35181	1.28523	0.624726	garP gudP
Transport of D-tartrate__ ATP + an alkylphosphonate[periplasmic space] + H2O	0.402744	0.0195921	8.68598e-06	0	0.0101188	0.189351	3.32202	1.69335	0.812981	dcuB
Transport of enterobactin__ ATP +	0.0824	0	8.68598e-06	0	0.0216049	0.193406	1.45863	1.10488	0.843278	tolC entS
Transport of Fe<sup>2+</sup>__ ADP + D-methionine[cytosol] + phosphate + H+	0	0	8.68598e-06	1.13104	0.339135	0.454445	0.0600485	0.636857	0.251179	mntH
Transport of fosmidomycin__ ADP + L-arabinose[cytosol] + phosphate + H+	0.16139	0.0038168	8.68598e-06	0	0.0101188	0.082442	2.06116	1.52438	1.22265	fsr
transport of fructose-6-phosphate__ acetate[cytosol]	0	0	8.68598e-06	0.0475321	0.248783	0.303347	1.10346	0.721735	0.532615	uhpT
transport of glucose by PTS__ ATP + phosphate[periplasmic space] + H2O	0	0	8.68598e-06	0.135305	0.921072	0.449698	0.915537	0.219817	0.280839	crr ptsG manX manY manZ
Transport of guanosine__ ADP + L-ornithine[cytosol] + phosphate + H+	0	0	8.68598e-06	0.135305	0.921072	0.449698	0.915537	0.219817	0.280839	nepI
transport of inosine__	0	0	8.68598e-06	0.135305	0.921072	0.449698	0.915537	0.219817	0.280839	nepI
Transport of L-arabinose__	0	0	8.68598e-06	0.135305	0.921072	0.449698	0.915537	0.219817	0.280839	ydeA
Transport of L-fucose__-L-lyxopyranose[periplasmic space] + H+[periplasmic space]	0.278387	0	8.68598e-06	0	0.151011	0.13473	2.49468	0.909992	0.968226	fucP
Transport of L-methionine__ cadaverine[periplasmic space] + L-lysine[cytosol]	0	0	8.68598e-06	0.0475321	0.22751	0.449698	1.10141	1.39222	0.319236	leuE
transport of mannose-6-phosphate__ 4-methylphenol[cytosol]	0	0.0195921	8.68598e-06	0.139752	0.00746415	0.117356	0.824572	1.80039	1.05856	uhpT
Transport of methyl-&alpha;-D-galactopyranoside__ cobinamide[periplasmic space]	0	0.0195921	8.68598e-06	0.139752	0.00746415	0.117356	0.824572	1.80039	1.05856	melB
Transport of N-acetylneuraminate__ cytidine[cytosol] + H+[cytosol]	0	0.0195921	8.68598e-06	0.139752	0.00746415	0.117356	0.824572	1.80039	1.05856	nanT
transport of xanthine__ Fe2+[periplasmic space] + H+[periplasmic space]	0.0770722	0	8.68598e-06	0	0.0116462	0.456366	1.56385	1.35992	0.235469	xanP xanQ
TRANS-RXN0-162__ D-gluconate[cytosol] + H+[cytosol]	0	0	8.68598e-06	0.135305	0.0614803	0.0318815	0.875062	1.133	1.81633	ccmA ccmB ccmD ccmE ccmC
TRANS-RXN0-181__ 4 H+[out]	0	0	8.68598e-06	0.176891	0.759101	0.363964	0.738251	0.306439	0.408465	tatA tatE tatC tatB
TRANS-RXN0-200__ ferric coprogen[extracellular space]	0	0	8.68598e-06	0.966375	0.240831	0.303347	0.100639	0.739685	0.535584	zitB fieF
TRANS-RXN0-201__ dimethyl sulfoxide[periplasmic space]	0	0	8.68598e-06	0.135305	0.200398	0.152483	1.1615	0.795849	0.903981	citT
TRANS-RXN0-202__ a lipopolysaccharide[cytosol]	0.118838	0.0622715	8.68598e-06	0	0.00610987	0.0200921	1.83555	2.67061	2.2679	metQ metI metN
TRANS-RXN0-206__" 5,6-dimethylbenzimidazole[periplasmic space] ? 5,6-dimethylbenzimidazole[cytosol]"	0	0.0195921	8.68598e-06	0.0475321	0.0101188	0.708409	1.10169	1.61089	0.130024	amtB
TRANS-RXN0-207__-D-mannose 6-phosphate[cytosol] + phosphate[periplasmic space]	0.118838	0	8.68598e-06	0	0.010795	0.082442	1.85969	1.40037	1.25732	copA
TRANS-RXN0-209__ ADP + a dipeptide[cytosol] + phosphate + H+	0	0.0195921	8.68598e-06	0.0284319	0.0101188	0.0525467	1.35889	1.46804	1.21781	idnT gntU gntT gntP
TRANS-RXN0-211__ D-glucuronate[periplasmic space] + H+[periplasmic space]	0.118838	0	8.68598e-06	0	0.010795	0.082442	1.85969	1.40037	1.25732	potE
TRANS-RXN0-212__ Ag+[cytosol] + H+[periplasmic space]	0	0	8.68598e-06	0.152606	0.389947	0.0113786	0.768758	0.587051	2.50848	cadB
TRANS-RXN0-222__ a long-chain fatty acid[periplasmic space]	0	0	8.68598e-06	0.139752	0.137004	0.0753435	0.947263	0.972215	1.62614	gltL gltJ gltK gltI
TRANS-RXN0-224__ 3-phenylpropanoate[cytosol]	0	0	8.68598e-06	0.0475321	0.200398	0.318876	1.08878	0.818267	0.508345	macA macB tolC
TRANS-RXN0-226__ L-aspartate[cytosol] + ADP + phosphate + H+	0	0	8.68598e-06	0.249986	0.257424	0.00501015	0.643657	0.706653	2.75444	ampG
TRANS-RXN0-227__-hydroxyethyl)thiazole[periplasmic space]	0.0540147	0	8.68598e-06	0	0.0381519	0.356399	1.33565	1.49582	0.589103	yjjL
TRANS-RXN0-228__ 2-dehydro-3-deoxy-D-gluconate[cytosol] + H+[cytosol]	0.0540147	0	8.68598e-06	0	0.0381519	0.356399	1.33565	1.49582	0.589103	idnT
TRANS-RXN0-235__ D-alanine[cytosol] + H+[cytosol]	0	0	8.68598e-06	0.398331	0.513768	0.34817	0.736125	0.762971	0.697599	yiaM yiaN yiaO
TRANS-RXN0-236__ acetylmaltose[extracellular space]	0	0.0622715	8.68598e-06	0.68588	0.00610987	0.34817	0.259654	1.97035	0.528541	rhaT
TRANS-RXN0-239__ D-fructose[periplasmic space] + HPr - phosphorylated	0	0	8.68598e-06	0.824082	1.26196	0.725127	0.407122	0.339569	0.309737	narU narK
TRANS-RXN0-244__ agmatine[cytosol] + L-arginine[periplasmic space]	0.0116194	0.0195921	8.68598e-06	0.00451398	0.0101188	0.405221	1.36165	1.63478	0.353172	fieF
TRANS-RXN0-258__ cyanate[cytosol]	0	0	8.68598e-06	1.91027	2.15633	1.14118	0.101561	0.121942	0.158485	ampG
TRANS-RXN0-264__ a C4-dicarboxylate[cytosol] + 3 H+[cytosol]	0	0.0622715	8.68598e-06	0.00922618	0.00610987	0.403238	1.28729	2.56462	0.357632	arsB
TRANS-RXN0-265__ 5-dehydro-D-gluconate[cytosol] + H+[cytosol]	0	0	8.68598e-06	0.824082	1.26196	0.725127	0.407122	0.339569	0.309737	yddG
TRANS-RXN0-266__ dihydroxyacetone[periplasmic space]	0	0	8.68598e-06	0.966375	1.5457	0.798931	0.416921	0.342194	0.315529	mdtI mdtJ
TRANS-RXN0-268__ a lipopolysaccharide[periplasmic space]	0	0	8.68598e-06	0.966375	1.5457	0.798931	0.416921	0.342194	0.315529	mppA oppF oppD oppC oppB
TRANS-RXN0-269__ chloride[cytosol]	0	0	8.68598e-06	0.684891	0.921072	1.14118	0.498344	0.471746	0.170379	ygaH ygaZ
TRANS-RXN0-270__ Ca2+[periplasmic space]	0	0	8.68598e-06	0.135305	0.187535	0.082442	0.84368	0.847661	1.29474	leuE
TRANS-RXN0-275__ D-galactonate[cytosol] + H+[cytosol]	0.0770722	0	8.68598e-06	0	0.0116462	1.14118	1.38196	1.24541	0.148488	pgaA
TRANS-RXN0-276__ 2'-deoxyadenosine[cytosol] + H+[cytosol]	0.118838	0.0622715	8.68598e-06	0	0.00610987	0.129649	1.87761	2.44967	0.979461	arnF arnE
TRANS-RXN0-277__ D-cystine[cytosol]	0	0	8.68598e-06	0.465099	0.149084	0.190124	0.374859	0.913834	0.807993	pntA pntB
TRANS-RXN0-279__ ethanol[periplasmic space]	0	0	8.68598e-06	0.220447	0.753378	0.413649	0.662465	0.309939	0.333319	wzxE
TRANS-RXN0-280__ ammonia[periplasmic space]	0	0	8.68598e-06	0.00609666	0.486556	0.1916	1.29881	0.484579	0.797381	cusA cusF cusB cusC
TRANS-RXN0-281__ 4-aminobutanoate[cytosol] + H+[cytosol]	0.0770722	0	8.68598e-06	0	0.233312	0.117356	1.57305	0.763898	1.05727	atoE
TRANS-RXN0-283__	0	0	8.68598e-06	0.0284319	0.106871	0.0752608	1.1188	1.04601	1.13827	tonB exbB exbD btuB
TRANS-RXN0-286__ ethanol[cytosol]	0.319655	0	8.68598e-06	0	0.129567	1.19057	2.35449	0.97985	0.0348922	murJ ftsW
TRANS-RXN0-417__ arsenite[cytosol] + H+[periplasmic space]	0	0	8.68598e-06	0.716088	0.872118	0.185147	0.175344	0.249507	0.834512	frlA
TRANS-RXN0-418__ D-glucosamine 6-phosphate[cytosol] + HPr	0.118838	0	8.68598e-06	0	0.0804408	0.34817	1.64379	1.12228	0.562425	frlA
TRANS-RXN0-446__ cyclic-AMP[cytosol]	0	0	8.68598e-06	0.0475321	0.200398	0.194907	1.10572	0.816114	0.738488	manX manY manZ
TRANS-RXN0-453__"(2R,4S)-2-methyl-2,3,3,4-tetrahydroxytetrahydrofuran[cytosol] ? (2R,4S)-2-methyl-2,3,3,4-tetrahydroxytetrahydrofuran[periplasmic space]"	0	0.0195921	8.68598e-06	0.0284319	0.0101188	0.336619	1.40483	1.47535	0.663661	tqsA
TRANS-RXN0-454__" (2R,4S)-2-methyl-2,3,3,4-tetrahydroxytetrahydrofuran[periplasmic space] + ATP + H2O ? (2R,4S)-2-methyl-2,3,3,4-tetrahydroxytetrahydrofuran[cytosol] + ADP + phosphate + H+"	0.119793	0	8.68598e-06	0	0.0498348	0.13473	1.95969	1.17163	0.968232	lsrA lsrC lsrD lsrB
TRANS-RXN0-455__-D-mannose 6-phosphate[periplasmic space] + phosphate[cytosol]	0	0	8.68598e-06	0.254043	0.204398	0.0661788	0.633465	0.795394	1.4083	btuD btuC btuF btuB exbD exbB tonB
TRANS-RXN0-460__ Fe2+[periplasmic space] + H+[cytosol]	0	0	0.13543	1.72605	0.884223	0.000169408	0.0151563	0.245049	4.13847	glpF
TRANS-RXN0-468__ 4 H+[cytosol]	0.342027	0	8.68598e-06	0	0.463177	0.137487	2.80261	0.512612	0.944735	tsx
TRANS-RXN0-470__ D-galacturonate[cytosol] + H+[cytosol]	0	0	8.68598e-06	0.42721	0.437327	0.0400623	0.465037	0.544393	1.66011	yjbB
TRANS-RXN0-477__ ATP + L-glutamine[periplasmic space] + H2O	0	0	8.68598e-06	0.0584289	0.240831	0.1916	1.07503	0.676813	0.914905	ugpB ugpE ugpA ugpC
TRANS-RXN0-478__ D-tartrate[periplasmic space] + succinate[cytosol]	0	0	8.68598e-06	0.139752	0.759101	0.366622	0.794343	0.303185	0.387699	sbp cysP cysU cysW cysA
TRANS-RXN0-479__ succinate[periplasmic space] + D-tartrate[cytosol]	0	0	8.68598e-06	0.135305	0.0116462	0.117356	1.07062	1.20968	0.997217	sbp cysP cysU cysW cysA
TRANS-RXN0-481__ (S)-(+)-allantoin[periplasmic space]	0	0	8.68598e-06	0.68588	1.26196	0.725127	0.199244	0.0892237	0.125485	pnuC
TRANS-RXN0-486__ D-serine[cytosol]	0	0	8.68598e-06	0.0827466	0.0415938	0.137487	1.02884	1.21753	0.939539	mmuP
TRANS-RXN0-488__ ADP + D-xylose[cytosol] + phosphate + H+	0	0	8.68598e-06	0.0310643	0.476215	0.454445	1.16216	0.501544	0.252406	fhuE exbD exbB tonB fhuC fhuB fhuD
TRANS-RXN0-490__ ADP + L-histidine[cytosol] + phosphate + H+	0.35341	0.0622715	8.68598e-06	0	0.00610987	0.0793706	1.59837	1.49244	1.14697	ompC ompF
TRANS-RXN0-495__ ATP + an aliphatic sulfonate[periplasmic space] + H2O	0	0	8.68598e-06	0.135305	0.517755	0.145117	0.917026	0.572915	0.907966	dsdX
TRANS-RXN0-496__-D-ribopyranose[periplasmic space] + H2O	0	0	8.68598e-06	0.0610752	0.152946	0.152483	1.05336	0.901451	0.896714	entS
TRANS-RXN0-503__ cob(I)alamin[extracellular space]	0	0	8.68598e-06	0.181556	1.16841	0.117356	0.711138	0.109968	1.04956	malE malG malF malK
TRANS-RXN0-504__ CO2[cytosol]	0	0	8.68598e-06	0.135305	0.106871	0.413649	0.87762	1.02542	0.334955	malE malG malF malK
TRANS-RXN0-505__ D-gluconate[periplasmic space] + H+[periplasmic space]	0	0	8.68598e-06	0.135305	0.0437307	0.082442	0.940896	1.20835	1.28623	putP
TRANS-RXN0-510__ cyclic-AMP[periplasmic space]	0	0	8.68598e-06	0.135305	0.0437307	0.082442	0.940896	1.20835	1.28623	metQ metI metN
TRANS-RXN0-511__ cadaverine[cytosol] + L-lysine[periplasmic space]	0	0	8.68598e-06	0.135305	0.204398	0.194907	0.944843	0.797716	0.752865	metQ metI metN
TRANS-RXN0-518__ cobinamide[cytosol]	0	0	8.68598e-06	0.11236	0.108608	0.34671	0.967337	1.0016	0.575584	crr ptsG bglF
TRANS-RXN0-531__ 3-hydroxypropionate[cytosol]	0	0	8.68598e-06	0.181556	0.0152117	0.13473	0.85899	1.14161	0.936008	lptE lptD
TRANS-RXN0-532__ ATP + L-histidine[periplasmic space] + H2O	0	0	8.68598e-06	0.135305	0.0498348	0.175724	0.862373	1.15996	0.85032	emrE
TRANS-RXN0-533__ allantoin[cytosol]	0	0	8.68598e-06	0.254761	0.695294	0.230099	0.768758	0.587051	0.770592	emrE
TRANS-RXN0-534__ biotin[periplasmic space]	0	0	8.68598e-06	0.117709	0.611597	0.141246	0.950951	0.471441	0.92889	uhpT
TRANS-RXN0-536__ ADP +	0	0	8.68598e-06	0.273191	0.0101188	0.194907	0.730609	1.3231	0.748845	glpF
TRANS-RXN0-537__ ADP + L-isoleucine[cytosol] + phosphate + H+	0.0931534	0.0195921	8.68598e-06	0	0.0101188	0.303347	1.48325	1.47053	0.62881	glpF
TRANS-RXN0-538__ D-glucosamine[periplasmic space] + HPr - phosphorylated	0	0	8.68598e-06	0.139752	0.389947	0.449698	0.868274	0.802756	0.549077	psuT
TRANS-RXN0-539__ ATP + cob(I)alamin[periplasmic space] + H2O	0.16139	0.0195921	8.68598e-06	0	0.00610987	0.152483	1.24492	1.23163	0.988564	tehA
TRANS-RXN0-540__ 1-deoxy-D-xylulose[periplasmic space]	0	0	8.68598e-06	0.465099	0.255824	0.082442	0.6939	0.946014	1.32118	manX manY manZ
TRANS-RXN0-541__ cobinamide[extracellular space]	0	0.0195921	8.68598e-06	0.0284319	0.0101188	0.0318815	1.21246	1.64252	1.80784	mglB mglC mglA
TRANS-RXN0-549__ D-glucarate[cytosol]	0	0.0195921	8.68598e-06	0.0284319	0.0101188	0.0318815	1.21246	1.64252	1.80784	pgaC pgaD
TRANS-RXN0-550__ a C4-dicarboxylate[periplasmic space] + 3 H+[periplasmic space]	0	0	8.68598e-06	0.109814	0.389947	0.303347	0.990186	0.584863	0.54848	pitA
TRANS-RXN0-551__ a D-glucoronoside[periplasmic space] + H+[periplasmic space]	0.0116194	0	8.68598e-06	0.00451398	0.437327	0.40966	1.36624	0.540838	0.341345	glpF
TRANS-RXN0-569__ a C4-dicarboxylate[periplasmic space] + 2 H+[periplasmic space]	0.118838	0.0622715	8.68598e-06	0	0.00610987	0.432021	1.38718	1.53416	0.591484	ybjE
TRANS-RXN-1__ ATP + L-arabinose[periplasmic space] + H2O	0.118838	0.0622715	8.68598e-06	0	0.00610987	0.0622715	1.41793	1.61671	1.09761	focA
TRANS-RXN-10__-D-galactose[periplasmic space] + H+[periplasmic space]	0	0	8.68598e-06	0.0563571	0.0116462	0.082442	1.12831	1.17333	1.33855	araE
TRANS-RXN-100__ ATP + L-aspartate[periplasmic space] + H2O	0	0.661305	0.569377	0.524678	0.000182442	0.000169408	0.34369	51.9365	7.61761	caiT
TRANS-RXN-104__ (R)-malate[cytosol] + 2 H+[cytosol]	0	0	0.569377	1.91027	1.9206	0.000169408	0.123633	0.191768	3.15244	lldP glcA
TRANS-RXN-105__ ATP + L-methionine[periplasmic space] + H2O	0	0	0.569377	0.135305	0.159398	0.000169408	0.893148	0.891274	16.0493	glcA lldP
TRANS-RXN-106__ dimethyl sulfoxide[cytosol]	0	0	8.68598e-06	0.345564	0.167651	0.352529	0.5381	0.874792	0.426429	dcuB dcuA dcuC
TRANS-RXN-106A__ djenkolate[periplasmic space]	0.0116194	0	8.68598e-06	0.00609666	0.0634863	0.464845	1.17538	1.1586	0.491138	dcuB dcuA dcuC
TRANS-RXN-106B__ dihydroxyacetone[cytosol]	0	0	8.68598e-06	0.135305	0.106871	0.194907	0.900401	1.0402	0.740006	dcuB dcuA dcuC
TRANS-RXN-106D__ HPr[cytosol] + 2-deoxy-D-glucose 6-phosphate	0	0	8.68598e-06	0.135305	0.204398	0.194907	0.944843	0.797716	0.752865	dcuB dcuA dcuC
TRANS-RXN-108__ 4 H+[periplasmic space]	0.118838	0	0.569377	0	0.106871	0.000169408	1.37746	1.03186	2.6417	nupG
TRANS-RXN-108A__ 4-hydroxybenzyl alcohol[cytosol]	0	0	8.68598e-06	0.164214	0.851644	0.454445	0.857881	0.516418	0.448934	nupC
TRANS-RXN-108B__ an aminoalkylphosphonate[cytosol] + ADP + phosphate + H+	0	0	8.68598e-06	0.214378	0.133801	0.1916	0.6711	0.958867	0.799546	nupC
TRANS-RXN-108C__ (S)-malate[cytosol] + 2 H+[cytosol]	0.0540147	0.0195921	8.68598e-06	0	0.0101188	0.449698	1.52563	1.67963	0.29045	nupC
TRANS-RXN-108D__ 1-(	0	0	8.68598e-06	0.135305	0.187535	0.082442	0.84368	0.847661	1.29474	nupC
TRANS-RXN-108E__-D ribofuranosyl)nicotinamide[periplasmic space]	0.0770722	0	8.68598e-06	0	0.750288	1.14118	1.38037	0.564942	0.154871	nupC
TRANS-RXN-108F__ 1-(	0.0116194	0	8.68598e-06	0.00609666	0.0253133	0.249492	1.35181	1.28523	0.624726	nupC
TRANS-RXN-108G__-D-fructofuranose 6-phosphate[periplasmic space] + phosphate[cytosol]	0	0	8.68598e-06	0.404438	0.437327	0.137487	0.55891	0.659147	1.01435	nupC
TRANS-RXN-108H__ enterobactin[extracellular space]	0.0770722	0	8.68598e-06	0	0.106871	0.152483	1.57273	1.04708	0.907276	nupC
TRANS-RXN-108I__ Fe2+[periplasmic space]	0	0	8.68598e-06	0.214378	0.133801	0.1916	0.6711	0.958867	0.799546	nupC
TRANS-RXN-112__ carbon monoxide[periplasmic space]	0.0540147	0	8.68598e-06	0	0.453137	0.363964	1.50059	0.52531	0.404315	rhaT
TRANS-RXN-113__-D ribofuranosyl)nicotinamide[cytosol]	0	0	8.68598e-06	0.264968	0.489683	0.0318815	0.617902	0.480488	1.84541	kdgT
TRANS-RXN-114__ D-glucarate[periplasmic space]	0	0	8.68598e-06	0.32769	0.589425	0.418323	0.649849	0.54276	0.38007	pitB pitA
TRANS-RXN-116__ an aromatic amino acid[cytosol]	0	0	8.68598e-06	2.13513	2.15633	0.725127	0.170764	0.268292	0.414237	codB
TRANS-RXN-117__ D-alanine[periplasmic space] + H+[periplasmic space]	0	0	8.68598e-06	0.345564	0.010795	0.0525467	0.612463	1.22243	1.21897	panF
TRANS-RXN-118__ d-biotin d-sulfoxide[cytosol]	0	0	0.0149779	0.176891	0.0101188	0.0028977	0.728515	1.4756	3.09202	putP
TRANS-RXN-121__ DL-glyceraldehyde[periplasmic space]	0	0	0.0149779	0.646526	0.373978	0.0028977	0.254942	0.609738	3.18501	dctA
TRANS-RXN-121A__" (R)-propane-1,2-diol[cytosol] ? (R)-propane-1,2-diol[periplasmic space]"	0	0.0195921	8.68598e-06	0.196338	0.0101188	0.234398	0.829407	1.46561	0.800529	dctA
TRANS-RXN-121B__ ADP + L-arginine[cytosol] + phosphate + H+	0	0	8.68598e-06	0.434554	0.918401	0.205143	0.495244	0.247056	0.867536	dctA
TRANS-RXN-121C__ D-galactarate[periplasmic space]	0	0.0195921	8.68598e-06	0.013878	0.0101188	0.117356	1.27249	1.61806	1.00852	dctA
TRANS-RXN-122__ (S)-malate[periplasmic space] + 2 H+[periplasmic space]	0	0	8.68598e-06	0.139752	0.389947	0.449698	0.868274	0.802756	0.549077	gltS
TRANS-RXN-122A__	0	0	8.68598e-06	0.0310643	0.0506588	0.34817	1.16158	1.15294	0.447575	gltP dctA
TRANS-RXN-126__ D-allose[cytosol] + ADP + phosphate + H+	0	0	8.68598e-06	0.288826	0.0101188	0.0425987	0.812418	1.24059	1.23561	brnQ
TRANS-RXN-126A__ D-cycloserine[cytosol] + H+[cytosol]	0	0	8.68598e-06	0.135305	0.106871	0.230099	1.03641	1.04697	0.791409	brnQ
TRANS-RXN-126B__ d-biotin d-sulfoxide[periplasmic space]	0.0931534	0	8.68598e-06	0	0.0498348	0.761352	1.6489	1.17377	0.103421	brnQ
TRANS-RXN-127__ Cd2+[periplasmic space] + H+[cytosol]	0.0931534	0	8.68598e-06	0	0.0498348	0.761352	1.6489	1.17377	0.103421	ttdT
TRANS-RXN-130__ (S)-lactate[cytosol] + H+[cytosol]	0	0	8.68598e-06	0.824082	1.26196	0.725127	0.407122	0.339569	0.309737	nhaB
TRANS-RXN-131__ ADP + L-glutamine[cytosol] + phosphate + H+	0	0	8.68598e-06	0.139752	0.174438	0.0822897	0.798207	0.862803	1.3002	glpF
TRANS-RXN-132__ ethidium[periplasmic space]	0	0	8.68598e-06	0.433456	0.389745	0.219107	0.706843	0.807014	0.874454	uraA
TRANS-RXN-137__-D-fructose 1-phosphate[cytosol] + HPr	0	0.0195921	8.68598e-06	0.345564	0.00739789	0.0300904	0.818388	1.3357	1.32852	nirC narK
TRANS-RXN-139__ aldehydo-L-galactonate[cytosol] + H+[cytosol]	0	0	8.68598e-06	0.176891	0.759101	0.363964	0.738251	0.306439	0.408465	clcB
TRANS-RXN-14__ ammonium[cytosol]	0	0	8.68598e-06	0.115341	0.187535	0.234398	0.974532	0.84983	0.65815	cynX
TRANS-RXN-141__ Cu+[cytosol] + ATP + H2O	0.342027	0.0195921	8.68598e-06	0	0.0101188	0.194907	2.76887	1.60683	0.732959	corA
TRANS-RXN-141A__-D-galactofuranose[periplasmic space] + ATP + H2O	0.448391	0	8.68598e-06	0	0.146533	2.28126	1.75573	0.973065	0.085781	corA zupT
TRANS-RXN-141B__ D-fructose[periplasmic space] + HPr - phosphorylated	6	0	8.68598e-06	0	6	0.86214	33.122	0.0841842	0.345167	corA
TRANS-RXN-142__-alanine[cytosol] + H+[cytosol]	6	0	8.68598e-06	0	6	0.86214	33.122	0.0841842	0.345167	mtr
TRANS-RXN-143__-D-fructofuranose 6-phosphate[cytosol] + phosphate[periplasmic space]	0	0	8.68598e-06	0.68588	0.983635	0.02582	0.207514	0.171338	2.09882	kup kch
TRANS-RXN-145__ ADP + L-proline[cytosol] + phosphate + H+	0	0	8.68598e-06	0.345564	0.801838	0.102978	0.531126	0.278307	1.12154	aqpZ
TRANS-RXN-146__ a C4-dicarboxylate[cytosol] + 2 H+[cytosol]	0.00891576	0.0622715	8.68598e-06	0.00609666	0.00610987	0.303347	1.16347	1.40344	0.781703	rfbX
TRANS-RXN-153__ ADP + thiosulfate[cytosol] + phosphate + H+	0	0	8.68598e-06	1.09302	2.03969	0.175724	0.217899	0.32324	0.810506	ascF bglF
TRANS-RXN-153A__ ADP + thiamin[cytosol] + phosphate + H+	0	0.0158959	8.68598e-06	0.139752	0.0101188	0.0570796	0.812213	1.58379	1.47547	ascF bglF
TRANS-RXN-155__ ADP + 2 phosphate[cytosol] + H+	0.118838	0	8.68598e-06	0	0.106871	0.911545	1.87253	1.04623	0.0671305	chbB chbC chbA ascF
TRANS-RXN-158__ arsenate[cytosol] + H+[cytosol]	0	0	8.68598e-06	1.13104	2.15633	0.303347	0.358066	0.173006	0.751222	fruA fruB
TRANS-RXN-158A__ arsenate[periplasmic space] + H+[periplasmic space]	0	0	8.68598e-06	1.13104	2.15633	0.303347	0.358066	0.173006	0.751222	manX manY manZ
TRANS-RXN-16__ arsenite[cytosol]	0	0	8.68598e-06	0.0475321	0.248783	0.303347	1.10346	0.721735	0.532615	dgoT
TRANS-RXN-161__ ATP + sn-glycerol 3-phosphate[periplasmic space] + H2O	0	0	0.569377	1.91027	1.9206	0.000169408	0.123633	0.191768	3.15244	gatA gatB gatC
TRANS-RXN-162__	0	0	0.569377	1.91027	1.9206	0.000169408	0.123633	0.191768	3.15244	gltP
TRANS-RXN-165__ ADP + a peptide[cytosol] + phosphate	0	0.00074763	8.68598e-06	0.524678	0.0101188	0.194907	0.581932	1.33038	0.846426	manX manY manZ
TRANS-RXN-167__ ADP + spermidine[cytosol] + phosphate + H+	0	0	8.68598e-06	0.0512253	0.108608	0.0425987	1.07971	1.00205	1.30851	nagE manX manY manZ
TRANS-RXN-167A__ ATP + a ferric hydroxamate complex[periplasmic space] + H2O	0	0.0195921	0.569377	0.139752	0.00739789	0.000169408	0.824562	1.89723	7.74928	manX manY manZ nagE
TRANS-RXN-169__ ADP + putrescine[cytosol] + phosphate + H+	0	0.0195921	0.569377	0.139752	0.00739789	0.000169408	0.824562	1.89723	7.74928	srlE srlB srlA
TRANS-RXN-181A__ Ca2+[cytosol]	0	0	8.68598e-06	0.0310643	0.476215	0.454445	1.16216	0.501544	0.252406	idnT
TRANS-RXN-2__	0	0	8.68598e-06	0.176891	0.759101	0.363964	0.738251	0.306439	0.408465	kdpC kdpB kdpA kdpF
TRANS-RXN-205A__ 4 H+[in]	0	0	8.68598e-06	0.176891	0.759101	0.363964	0.738251	0.306439	0.408465	sbmA
TRANS-RXN-21__ acetoacetate[cytosol]	0	0	8.68598e-06	0.135305	0.193474	0.205143	0.900282	0.8386	0.706444	galP
TRANS-RXN-22__ Decarboxylation-driven Transporters	0	0	8.68598e-06	0.135305	0.106871	0.0916651	0.899706	1.04411	1.18003	glpT
TRANS-RXN-23__ 2 chloride[periplasmic space] + H+[cytosol]	0	0	8.68598e-06	0.824082	1.26196	0.725127	0.407122	0.339569	0.309737	kgtP
TRANS-RXN-236__ Co2+[periplasmic space]	0	0	8.68598e-06	0.345564	0.709164	0.576902	0.698083	0.582741	0.363896	msbA
TRANS-RXN-237__ 3-hydroxy-trans-cinnamate[periplasmic space] + H+[periplasmic space]	0	0	0.0149779	0.824082	0.413165	0.0028977	0.221988	0.671039	2.49448	lptA lptC lptG lptB lptF lptD lptE
TRANS-RXN-238__ 5-dehydro-D-gluconate[periplasmic space] + H+[periplasmic space]	0.0540147	0	8.68598e-06	0	0.0498348	0.0817966	1.50293	1.16453	1.30837	phnD phnC
TRANS-RXN-24__ choline[cytosol] + 2 H+[periplasmic space]	0	0	8.68598e-06	0.176891	0.759101	0.363964	0.738251	0.306439	0.408465	lacY
TRANS-RXN-242__ biotin[cytosol]	0	0	8.68598e-06	0.527843	0.437172	0.234398	0.330344	0.548519	0.65446	rhtB rhtA
TRANS-RXN-242A__ ADP + L-valine[cytosol] + phosphate + H+	0	0	8.68598e-06	0.0284319	0.137004	0.424039	1.34192	1.00567	0.380327	rhtB
TRANS-RXN-244__ Cd2+[periplasmic space]	0	0	8.68598e-06	0.135305	0.921072	0.449698	0.915537	0.219817	0.280839	rhtC rhtA
TRANS-RXN-250__ Cu+[periplasmic space] + ADP + phosphate + H+	0.0116194	0	8.68598e-06	0.00609666	0.233312	0.34817	1.18109	0.960195	0.713279	mgtA
TRANS-RXN-26__	0.0116194	0	8.68598e-06	0.00609666	0.233312	0.34817	1.18109	0.960195	0.713279	narU
TRANS-RXN-261__ 2'-deoxycytidine[periplasmic space] + H+[periplasmic space]	0	0	8.68598e-06	0.135305	0.129567	0.140766	0.863249	0.977575	0.929314	gadC
TRANS-RXN-262__	0	0	8.68598e-06	0.135305	0.106871	0.413649	0.87762	1.02542	0.334955	ansP
TRANS-RXN-27__ D-xylose[periplasmic space] + H+[periplasmic space]	0.61149	0.285628	0.569377	0	0.000182442	0.000169408	11.7927	7.18608	7.17183	shiA
TRANS-RXN-29__ cadaverine[cytosol] + H+[cytosol]	0	0	8.68598e-06	0.135305	0.921072	0.449698	0.915537	0.219817	0.280839	proY proP
TRANS-RXN-29A__ ATP + L-isoleucine[periplasmic space] + H2O	0.118838	0	8.68598e-06	0	0.106871	0.113944	1.62135	1.04564	1.09373	proP
TRANS-RXN-3__-D-galactofuranose[periplasmic space] + ATP + H2O	0	0.0195921	0.569377	0.139752	0.00739789	0.000169408	0.824562	1.89723	7.74928	trkG trkH
TRANS-RXN-30__ ADP + an alkylphosphonate[cytosol] + phosphate + H+	0.35341	0	8.68598e-06	0	0.106871	0.137487	2.92871	1.04099	0.949497	xylE
TRANS-RXN-31__ Fe2+[cytosol] + H+[cytosol]	0.0487159	0	8.68598e-06	0	0.240831	0.34817	1.4762	0.744395	0.449204	xapB
TRANS-RXN-33__ acetylmaltose[cytosol]	0	0.0195921	8.68598e-06	0.0278666	0.00739789	0.0400623	1.22221	1.92227	1.65679	uhpT
TRANS-RXN-44__ 3-(3-hydroxyphenyl)propionate[periplasmic space] + H+[periplasmic space]	0	0	8.68598e-06	0.33564	0.7448	0.186926	0.720187	0.567983	0.870293	mdtM mdtG mdtL bcr emrD
TRANS-RXN-56__ cadaverine[periplasmic space] + H+[periplasmic space]	0	0	8.68598e-06	0.038954	0.159398	0.262951	1.12116	0.892194	0.596147	pheP aroP
TRANS-RXN-57__ 2'-deoxycytidine[cytosol] + H+[cytosol]	0.0119229	0	8.68598e-06	0.00451398	0.13301	0.449698	1.22529	0.991533	0.465232	gabP
TRANS-RXN-58__ Ca2+[cytosol]	0	0	8.68598e-06	0.0284319	0.106871	0.314482	1.18728	1.0551	0.517534	lysP
TRANS-RXN-61__ 2 chloride[cytosol] + H+[periplasmic space]	0.0119229	0	8.68598e-06	0.00451398	0.13301	0.449698	1.22529	0.991533	0.465232	mhpT
TRANS-RXN-62A__ an aromatic amino acid[periplasmic space]	0	0	8.68598e-06	0.0284319	0.106871	0.314482	1.18728	1.0551	0.517534	cycA
TRANS-RXN-62B__ ATP + L-leucine[periplasmic space] + H2O	0.0119229	0	8.68598e-06	0.00451398	0.13301	0.449698	1.22529	0.991533	0.465232	cycA
TRANS-RXN-68__ adenosine[cytosol] + H+[cytosol]	0	0	8.68598e-06	0.572352	0.994005	0.234398	0.303639	0.167573	0.65827	cadB
TRANS-RXN-69__ D-glucuronate[cytosol] + H+[cytosol]	0.118838	0	8.68598e-06	0	0.0116462	0.725127	1.66678	1.20741	0.735773	puuP potE
TRANS-RXN-71__ Cd2+[cytosol] + H+[periplasmic space]	0.0487159	0	8.68598e-06	0	0.240831	0.34817	1.4762	0.744395	0.449204	sdaC tdcC
TRANS-RXN-72__ Cd2+[cytosol]	0.0119229	0.0622715	8.68598e-06	0.00427269	0.00295892	0.0318815	1.39637	3.29756	1.86806	tdcC
TRANS-RXN-76__ Channels and Pores	0	0	8.68598e-06	0.0310643	0.476215	0.454445	1.16216	0.501544	0.252406	tnaB mtr aroP
TRANS-RXN-77__ chloride[periplasmic space]	0	0	8.68598e-06	1.1988	1.9206	0.871892	0.407122	0.34482	0.321321	aroP tyrP
TRANS-RXN-8__ ATP + D-methionine[periplasmic space] + H2O	0.544637	0.0622715	8.68598e-06	0	0.00610987	0.330897	5.68568	2.2698	0.493837	feoB zupT
TRANS-RXN-82__ cholate[cytosol]	0.544637	0.0622715	8.68598e-06	0	0.00610987	0.330897	5.68568	2.2698	0.493837	setA setB
TRANS-RXN-90__ 4-hydroxybenzyl alcohol[periplasmic space]	0.0116194	0	8.68598e-06	0.00609666	0.010795	0.0318815	1.33641	1.41573	1.78934	cusA cusF cusB cusC
TRANS-RXN-92__ 2-oxoglutarate[cytosol] + H+[cytosol]	0	0	8.68598e-06	0.0475321	0.114068	0.330897	1.10084	0.998429	0.494377	mdtF mdtE acrB emrB emrA acrF acrE emrY emrK acrA acrD mdtA mdtB mdtC tolC mdtN mdtO mdtP
TRANS-RXN-94__ cob(I)alamin[extracellular space]	0	0	0.0149779	0.176891	0.0101188	0.0028977	0.728515	1.4756	3.09202	melB lacY
TRANS-RXN-94A__ D-cystine[periplasmic space]	0	0	8.68598e-06	0.0310643	0.476215	0.454445	1.16216	0.501544	0.252406	melB
TRANS-RXN-94B__ choline[periplasmic space] + H+[periplasmic space]	0	0.0195921	8.68598e-06	0.0284319	0.0101188	0.0318815	1.21246	1.64252	1.80784	melB
TRANS-RXN-98__ 2-oxobutanoate[periplasmic space]	0	0	8.68598e-06	0.100716	0.159398	0.47915	1.00486	0.88996	0.221034	uidB
TRANS-RXN-99__	0	0	8.68598e-06	0.0475321	0.010795	0.0525467	1.14887	1.24783	1.20681	betT
trehalose phosphotransferase system__ ADP + molybdate[cytosol] + phosphate + H+	0	0.0158959	8.68598e-06	0.139752	0.0101188	0.117356	0.930579	1.41862	1.02861	crr treB
Xylose transport	0	0	8.68598e-06	1.55098	2.4318	0.871892	0.173573	0.0727267	0.227665	xylF xylH xylG

## Sheet: ACSHvSynH2-.Transp
	Exp UP p-value	Trans UP p-value	Stat UP p-value	Exp DN p-value	Trans DN p-value	Stat DN p-value	Exp Median Fold	Trans Median Fold	Stat Median Fold	Genes
3.6.3.39-RXN__ 3-hydroxy-trans-cinnamate[cytosol] + H+[cytosol]	0.0104834	0	3.04017e-05	0.0074023	0.469109	0.0970675	1.66053	0.53528	1.44218	msbA
ABC-10-RXN__ a lipopolysaccharide[periplasmic space] + ADP + phosphate + H+	0	0	3.04017e-05	0.21679	0.507449	1.3081	0.810866	0.678944	0.120291	fepB fepG fepD fepC
ABC-11-RXN__ a dipeptide[cytosol] + H+[cytosol]	0	0	3.04017e-05	0.164227	0.772293	0.886291	0.853107	0.484087	0.180725	fhuD fhuB fhuC
ABC-12-RXN__ a long-chain fatty acid[cytosol]	0	1.57447	0.118279	1.17925	3.90883e-05	0.00425515	0.188755	12.3523	3.8989	glnH glnP glnQ
ABC-13-RXN__ a long-chain fatty acid[periplasmic space]	0	0.188532	3.04017e-05	0.147605	3.90883e-05	0.153607	0.859727	2.58204	0.968559	gltL gltJ gltK gltI
ABC-14-RXN__ a macrolide antibiotic[cytosol] + ATP + H2O	0.0322181	0	3.04017e-05	0	1.531	0.0450632	1.46463	0.272989	1.50675	hisJ hisQ hisM hisP
ABC-15-RXN__ a macrolide antibiotic[extracellular space] + ADP + phosphate	0	0	3.04017e-05	0.176539	1.29443	0.687569	0.851148	0.416351	0.359634	livJ livM livH livG livF
ABC-16-RXN__ CO2[periplasmic space]	0	0	3.04017e-05	0.530708	2.56187	1.22788	0.470437	0.0987438	0.148758	malE malG malF malK
ABC-18-RXN__ a drug[cytosol] + H+[periplasmic space]	0	0	3.04017e-05	0.156624	0.792851	0.426641	0.901587	0.610308	0.582704	mglB mglC mglA ytfQ ytfT ytfR yjfF
ABC-19-RXN__ a peptide antibiotic[cytosol]	0	0	3.04017e-05	0.156624	2.31619	1.3081	0.869955	0.079944	0.102039	modA modB modC
ABC-20-RXN__	0.437862	0	3.04017e-05	0	0.145682	0.305755	2.43737	1.00431	0.604699	nikA nikC nikB nikE nikD mgtA
ABC-22-RXN__ a drug[cytosol] + 2 H+[periplasmic space]	0	0	3.04017e-05	0.0864934	2.27591	1.93349	1.02448	0.282839	0.0901445	oppA oppB oppF oppD oppC yejA yejE yejB yejF
ABC-23-RXN__ a drug[cytosol] + H+[periplasmic space]	0	0	3.04017e-05	6	1.89337	0.941726	0.178292	0.438152	0.339116	phnD phnC
ABC-24-RXN__ a quaternary amine[cytosol] + ADP + phosphate + H+	0.171301	0	3.04017e-05	0	0.444567	1.3081	2.50995	0.664157	0.0336345	potD potC potB potA
ABC-25-RXN__ a polypeptide[periplasmic space]	0.226462	0	3.04017e-05	0	0.698796	0.0450632	1.77342	0.597051	1.53517	potF potI potH potG potD potC potB potA
ABC-26-RXN__ a nucleoside[cytosol] + H+[cytosol]	0.45225	0	3.04017e-05	0	1.26553	0.0523507	1.67525	0.528836	1.16404	proX proW proV
ABC-27-RXN__ a polypeptide[cytosol]	0	0	3.04017e-05	0.191047	1.37735	0.456926	0.79038	0.265912	0.439938	pstS pstC pstA pstB
ABC-28-RXN__ a drug[periplasmic space] + H+[cytosol]	0	0	3.04017e-05	0.176539	0.164893	0.287662	0.950194	0.962745	0.665776	rbsB rbsC rbsA
ABC-2-RXN__ a lipopolysaccharide[extracellular space]	0	0	3.04017e-05	0.110211	0.755822	0.516969	0.977651	0.50122	0.380453	araF araH araG
ABC-33-RXN__ a lipopolysaccharide[extracellular space]	0.0152477	0	3.04017e-05	0.00242142	1.29443	0.0506198	1.38914	0.352352	1.36502	xylF xylH xylG
ABC-34-RXN__ a quaternary amine[periplasmic space] + ATP + H2O	0	0	3.04017e-05	1.17653	2.56187	0.961777	0.201161	0.0630386	0.152915	ugpB ugpE ugpA ugpC
ABC-35-RXN__ a nucleoside[extracellular space]	0.171301	0	3.04017e-05	0	0.062758	1.70988	1.68191	1.20359	0.085385	livK livJ livM livH livG livF
ABC-36-RXN__ a peptide antibiotic[periplasmic space]	0	0	3.04017e-05	0.194588	1.28	0.678215	0.845273	0.474179	0.400289	livJ livM livH livG livF
ABC-37-RXN__ a nucleoside[periplasmic space] + H+[periplasmic space]	0	0	3.04017e-05	0.176539	1.29443	0.687569	0.851148	0.416351	0.359634	argT hisM hisP hisQ
ABC-3-RXN__ Ca2+[periplasmic space]	0.0152477	0	3.04017e-05	0.00242142	1.29443	0.0506198	1.38914	0.352352	1.36502	argT hisM hisP hisQ
ABC-42-RXN__ an L-amino acid[cytosol]	0.277778	0	0.118279	0	6	0.00425515	1.48478	0.199954	2.31104	alsB alsC alsA
ABC-4-RXN__ a long-chain fatty acid[extracellular space]	0	0	3.04017e-05	0.176539	0.177472	1.1818	0.83047	0.942176	0.127763	argT hisM hisP hisQ artJ artI artQ artM artP
ABC-56-RXN__ a drug[periplasmic space] + 2 H+[cytosol]	0	0	3.04017e-05	0.0735598	0.365835	0.537587	1.11706	0.72022	0.370182	ssuB ssuC ssuA
ABC-63-RXN__ ferric coprogen[extracellular space]	0	0	3.04017e-05	0.39704	0.906578	0.0571341	0.459876	0.42835	1.48131	znuA znuB znuC
ABC-64-RXN__ Electron-flow-driven Transporters	0	0	3.04017e-05	0.0209572	0.111225	0.590422	1.29865	1.07769	0.335504	tauB tauC tauA
ABC-70-RXN__ DL-glyceraldehyde[cytosol]	6	0	3.04017e-05	0	6	0.153607	13.4453	0.0699774	0.926937	sbp cysP cysU cysW cysA
ABC-7-RXN__ a tripeptide[cytosol] + H+[cytosol]	6	0	3.04017e-05	0	6	0.153607	13.4453	0.0699774	0.926937	cysP cysA cysU cysW sbp
ABC-8-RXN__ a dipeptide[periplasmic space] + H+[periplasmic space]	0	0	3.04017e-05	2.22228	0.767004	1.1818	0.16286	0.573374	0.198144	dppA dppC dppB dppF dppD
ABC-9-RXN__ a lipopolysaccharide[cytosol] + ATP + H2O	0	0	3.04017e-05	0.101127	0.525347	1.10403	1.00713	0.668727	0.164678	fecB fecD fecC fecE
Ammonium/ammonia transport	0	0.400969	3.04017e-05	0.194588	3.90883e-05	0.167006	0.70118	16.7765	0.860634	amtB
Arabinose-proton symport	0.45225	0	3.04017e-05	0	0.0222307	0.0450632	8.03046	2.46595	2.60603	araE
Arginine ABC transporter	0.277778	0	0.118279	0	6	0.00425515	1.48478	0.199954	2.31104	argT hisM hisP hisQ artJ artI artQ artM artP
ATPSYN-RXN__ a D-glucoronoside[cytosol] + H+[cytosol]	1.02899	0	3.04017e-05	0	1.02333	0.0523507	2.06707	0.584202	1.16895	atpC atpH atpA atpG atpD atpE atpF atpB
C4 dicarboxylate-H+ symporter	0	0	3.04017e-05	0.110211	0.792851	0.687569	0.977105	0.268218	0.138382	dctA
Chloride/proton antiport__ (S)-lactate[periplasmic space] + H+[periplasmic space]	0	0	3.04017e-05	0.167638	0.0908025	0.189324	0.784466	1.25839	0.793344	clcA
Citrate-succinate antiporter	0	0	3.04017e-05	0.0796888	0.080002	0.160233	1.13626	1.37531	0.895014	citT
Copper/silver efflux	2.60249	0	3.04017e-05	0	0.00781776	0.59032	13.2938	1.88158	0.390239	cusA cusF cusB cusC
Dipeptide ABC transporter	0	1.8755	3.04017e-05	0.0864934	3.90883e-05	0.0220524	1.05346	7.26577	1.662	dppA dppC dppB dppF dppD
D-mannitol PTS permease__ ATP + putrescine[periplasmic space] + H2O	0	0	3.04017e-05	2.22228	0.767004	1.1818	0.16286	0.573374	0.198144	cmtA cmtB mtlA srlE srlB srlA
export of F<sup>-</sup>__-D-glutamyl-meso-diaminopimelate[inner membrane] + ADP + phosphate + H+	0	0	3.04017e-05	0.286308	0.0729275	0.0640295	0.568005	1.40811	1.82781	crcB
Ferric enterobactin ABC transporter	0	0	3.04017e-05	0.21679	0.507449	1.3081	0.810866	0.678944	0.120291	fepB fepG fepD fepC
Formate transport	0.331922	0	3.04017e-05	0	0.0947872	0.0970675	5.19052	1.23892	1.43982	focA
Fructose PTS	0	0	3.04017e-05	0.82968	0.0481721	0.131849	0.143932	1.58676	1.15951	fruA fruB
Fructoselysine / psicoselysine transporter	0	0	3.04017e-05	0.333295	1.06174	0.712064	0.533699	0.119111	0.107831	frlA
Galactitol PTS	0	0	3.04017e-05	1.1401	2.73283	1.84915	0.214498	0.0454703	0.0456803	gatA gatB gatC
Glutamine ABC transporter	0	1.57447	0.118279	1.17925	3.90883e-05	0.00425515	0.188755	12.3523	3.8989	glnH glnP glnQ
Glutathione ABC transporter	0.45225	0	3.04017e-05	0	1.41876	0.202206	2.33937	0.302595	0.945435	gsiC gsiD gsiB gsiA
Hexose-P/PO4 antiporter	0	0	3.04017e-05	0.0735598	0.702524	0.617029	1.18546	0.364572	0.172566	uhpT
High-affinity tryptophan transport	0.666553	0	3.04017e-05	0	0.230349	0.712064	12.7874	0.792575	0.110071	mtr
Lysine-H+ symporter	0.0152477	0	3.04017e-05	0.00242142	1.15092	0.19644	1.87253	0.0963567	0.756784	lysP
Maltose ABC transporter	0	0	3.04017e-05	0.530708	2.56187	1.22788	0.470437	0.0987438	0.148758	malE malG malF malK
Mannose transport	0	0	3.04017e-05	0.176539	1.89042	1.3081	0.835857	0.162441	0.100405	manX manY manZ
Methinonine ABC transporter	0	0	3.04017e-05	0.39704	2.0439	0.886291	0.532819	0.12505	0.187847	metQ metI metN
Methionine ABC transporter	0	0	3.04017e-05	0.39704	2.0439	0.886291	0.532819	0.12505	0.187847	metQ metI metN
Molybdate ABC transporter	0	0	3.04017e-05	0.156624	2.31619	1.3081	0.869955	0.079944	0.102039	modA modB modC
Murein tripeptide ABC transporter	0	0	3.04017e-05	2.22228	2.56187	0.712064	0.173706	0.188088	0.330722	mppA oppF oppD oppC oppB
Nickel ABC transporter	0	0	3.04017e-05	0.0864934	2.27591	1.93349	1.02448	0.282839	0.0901445	nikA nikC nikB nikE nikD mgtA
Nicotinamide ribonulceoside uptake permease	0	0	3.04017e-05	1.07962	1.22228	0.617029	0.0555639	0.0804775	0.166576	pnuC
Outer membrane porins	0	0	3.04017e-05	0.35502	0.755822	0.32744	0.687384	0.555709	0.63723	ompN phoE ompC ompF
Peptide transport	0	0	3.04017e-05	0.39704	0.174451	0.0970675	0.424088	0.945034	1.36278	dtpA
potassium:proton antiport__	0	0	3.04017e-05	0.128976	0.439281	0.230763	0.898776	0.723949	0.788974	kefB kefC chaA mdtM
Purine ribonucleoside efflux	0.171301	0	3.04017e-05	0	0.0696471	0.59032	2.78226	1.49375	0.199393	nepI
RND-PET Efflux pumps	1.44953	0.260072	3.04017e-05	0	3.90883e-05	0.0257048	4.05989	2.43214	1.75489	aaeA aaeB acrA acrE acrB
RXN0-0__ cytidine[periplasmic space] + H+[periplasmic space]	0	0	0.118279	0.127418	0.00781776	0.00425515	0.920561	2.00327	4.24275	nanC
RXN0-10__ agmatine[periplasmic space] + L-arginine[cytosol]	0	0	3.04017e-05	0.191047	1.37735	0.456926	0.79038	0.265912	0.439938	zupT
RXN0-11__ ADP + L-glutamate[cytosol] + phosphate + H+	0.0152477	0	3.04017e-05	0.00220311	0.0222307	0.113724	1.95776	2.73753	1.22256	gsiC gsiD gsiB gsiA
RXN0-12__ ferric coprogen[cytosol]	0	0	3.04017e-05	0.39704	0.111225	0.263118	0.388251	1.13875	0.573168	zupT
RXN0-14__ ammonia[cytosol]	0.45225	0	3.04017e-05	0	1.41876	0.202206	2.33937	0.302595	0.945435	zupT
RXN0-1565__	0	0	3.04017e-05	0.39704	0.111225	0.263118	0.388251	1.13875	0.573168	tonB exbB exbD btuB
RXN0-16__ Cu+[extracellular space] + H+[cytosol]	0	0	3.04017e-05	0.39704	0.111225	0.263118	0.388251	1.13875	0.573168	zupT
RXN0-1682__ ATP + L-alanyl-	0.0104834	0	0.118279	0.0074023	0.196591	0.00425515	1.29728	0.901908	3.07786	fepA tonB exbB exbD
RXN0-1684__ ATP + ferric enterobactin complex[periplasmic space] + H2O	0	0	3.04017e-05	0.39704	0.111225	0.263118	0.388251	1.13875	0.573168	tonB exbB exbD fecA
RXN0-17__ ATP + thiamin[periplasmic space] + H2O	0.0104834	0	0.118279	0.0074023	0.207356	0.00425515	1.29728	0.870941	3.07786	crr murP
RXN0-1701__ L-alanyl-	0.0152477	0	0.118279	0.00242142	0.159894	0.00425515	1.40068	0.974045	3.07786	fhuA tonB exbB exbD
RXN0-1702__ ATP + ferric dicitrate[periplasmic space] + H2O	0	0	3.04017e-05	0.194588	0.177472	0.668188	0.810713	1.00454	0.651678	tonB exbB exbD fhuE
RXN0-1721__ ATP + D-xylose[periplasmic space] + H2O	0.0104834	0	0.118279	0.0074023	0.207356	0.00425515	1.29728	0.870941	3.07786	fiu cirA
RXN0-1741__ Co2+[cytosol]	0.0104834	0	0.118279	0.0074023	0.180153	0.00425515	1.29728	0.924086	3.07786	lamB
RXN0-1802__ 3-hydroxypropionate[extracellular space]	0	0	3.04017e-05	0.39704	0.702524	0.687569	0.506175	0.457386	0.381089	fadL
RXN0-1804__ D-fructosyl-L-lysine[cytosol]	0	0	3.04017e-05	0.39704	1.29443	0.47107	0.353807	0.0662649	0.28186	lamB
RXN0-1923__ D-fructuronate[periplasmic space] + H+[periplasmic space]	0	0	3.04017e-05	0.0209572	0.259077	0.0970675	1.49546	0.748025	1.3989	eamA eamB
RXN0-1924__	0	0	3.04017e-05	0.39704	1.29443	0.47107	0.353807	0.0662649	0.28186	eamA eamB
RXN0-1981__ 4-aminobutanoate[periplasmic space] + H+[periplasmic space]	0	0	3.04017e-05	0.39704	0.143428	0.113724	0.513219	1.09596	1.5443	actP
RXN0-21__ ATP + L-glutamate[periplasmic space] + H2O	0	0	3.04017e-05	0.39704	0.143428	0.113724	0.513219	1.09596	1.5443	cydC cydD
RXN0-2121__-D-galactofuranose[cytosol] + ADP + phosphate + H+	0	0	3.04017e-05	0.110211	0.180153	0.886291	0.94323	0.918766	0.0710352	btuD btuC btuF btuB exbD exbB tonB
RXN0-2162__ 4-methyl-5-(	0	0	3.04017e-05	0.0864934	0.313569	0.286745	1.13097	0.823876	0.577809	adiC
RXN0-2181__ ADP + ferric enterobactin complex[cytosol] + phosphate + H+	0	0	3.04017e-05	0.0864934	0.555456	0.0453861	1.02808	0.700973	1.33729	exbD exbB tonB fepA fepC fepD fepG fepB
RXN0-2241__-D-glutamyl-meso-diaminopimelate[inner membrane] + H2O	0	0	3.04017e-05	0.148754	0.207356	0.310123	0.838546	0.845271	0.479352	exbD exbB tonB fhuA fhuC fhuB fhuD
RXN0-2261__ ADP + ferric dicitrate[cytosol] + phosphate + H+	0	0	3.04017e-05	0.110726	0.593784	1.03822	0.943944	0.706552	0.343886	fecA exbD exbB tonB fecE fecC fecD fecB
RXN0-2461__ ADP + sn-glycerol 3-phosphate[cytosol] + phosphate + H+	0	0	3.04017e-05	0.110211	0.755822	0.157091	0.979054	0.621341	0.897659	ulaA ulaB ulaC
RXN0-2481__ ATP + thiosulfate[periplasmic space] + H2O	0.0152477	0	3.04017e-05	0.00242142	0.545475	1.37633	1.26573	0.730524	0.216021	ompN phoE ompC ompF
RXN0-2522__ ATP + molybdate[periplasmic space] + H2O	0	0	3.04017e-05	0.0723166	0.137755	0.415431	1.12258	1.01816	0.493542	mngA
RXN0-2542__ Cu2+[cytosol]	0	0	3.04017e-05	0.35502	0.755822	0.32744	0.687384	0.555709	0.63723	ompG
RXN0-3__-D-glucose 6-phosphate[cytosol] + phosphate[periplasmic space]	0	0	3.04017e-05	0.0796888	0.259077	0.426641	1.13288	0.752533	0.325299	cydC cydD
RXN0-4083__ D-cycloserine[periplasmic space] + H+[periplasmic space]	0	0	3.04017e-05	0.280346	0.196591	0.420388	0.577762	0.887025	0.337009	sstT
RXN0-4522__ a nucleoside[periplasmic space]	0	0	3.04017e-05	0.0864934	0.313569	0.286745	1.13097	0.823876	0.577809	metQ metI metN
RXN0-5111__ ADP + L-leucine[cytosol] + phosphate + H+	0	0	3.04017e-05	1.05739	0.936967	0.687569	0.0632962	0.189834	0.136462	actP
RXN0-5130__ an aliphatic sulfonate[cytosol] + ADP + phosphate + H+	0	0	3.04017e-05	0.39704	2.0439	0.886291	0.532819	0.12505	0.187847	cycA
RXN0-5201__ acetate[periplasmic space]	0	0	3.04017e-05	0.110211	0.180153	0.886291	0.94323	0.918766	0.0710352	cycA
RXN0-5202__-D-galactofuranose[cytosol] + ADP + phosphate + H+	0	0	3.04017e-05	0.39704	0.207356	0.203953	0.429213	0.845091	0.724938	cycA
RXN0-5203__ an O-antigen[cytosol]	0	0	3.04017e-05	0.39704	0.207356	0.203953	0.429213	0.845091	0.724938	cycA
RXN0-5205__" ferric (2,3-dihydroxybenzoylserine)3[extracellular space] ? ferric (2,3-dihydroxybenzoylserine)3[periplasmic space]"	0	0	3.04017e-05	0.39704	0.207356	0.203953	0.429213	0.845091	0.724938	zntA
RXN0-6__ ADP + cob(I)alamin[cytosol] + phosphate + H+	0	0	3.04017e-05	0.39704	0.207356	0.203953	0.429213	0.845091	0.724938	fieF
RXN-5068__ ammonium[periplasmic space]	0	0	3.04017e-05	0.39704	0.469109	0.634755	0.417344	0.537264	0.15208	csgF csgE csgG
RXN-8638__" 4-amino-4-deoxy-?-L-arabinopyranosyl ditrans,octacis-undecaprenyl phosphate[cytosol] ? 4-amino-4-deoxy-?-L-arabinopyranosyl ditrans,octacis-undecaprenyl phosphate[periplasmic space]"	0	0	3.04017e-05	0.110211	0.0849539	0.0970675	0.971664	1.2924	1.41394	proX proW proV
Selenite ABC Transporter	6	0	3.04017e-05	0	6	0.153607	13.4453	0.0699774	0.926937	sbp cysP cysU cysW cysA
Ser-Thr/Na+ symport	0	0	3.04017e-05	1.05739	0.936967	0.687569	0.0632962	0.189834	0.136462	sstT
Sodium/proton antiport__ cytosine[periplasmic space] + H+[periplasmic space]	0	0	3.04017e-05	0.13974	0.143428	0.153607	0.8638	1.12384	0.937403	nhaA
Sodium:proton antiport__ cytosine[cytosol] + H+[cytosol]	0	0	3.04017e-05	0.0522674	0.177472	0.354038	1.30913	0.935005	0.405914	chaA mdtM
Solute transport	0	0	3.04017e-05	0.280346	0.196591	0.420388	0.577762	0.887025	0.337009	ompG
Sorbitol PTS	0	1.8755	0.118279	0.156624	3.90883e-05	0.00273597	0.863485	20.2449	8.52909	srlE srlB srlA
Taurine ABC transporter	0	0	3.04017e-05	0.0209572	0.111225	0.590422	1.29865	1.07769	0.335504	tauB tauC tauA
Thiamin ABC tranporter	1.02782	0.00188458	3.04017e-05	0	0.0021551	0.864009	5.33507	2.39695	0.202544	thiB thiP thiQ
thiamin triphosphate synthase__ enterobactin[cytosol]	1.02899	0	3.04017e-05	0	1.02333	0.0523507	2.06707	0.584202	1.16895	atpC atpH atpA atpG atpD atpE atpF atpB
Transport of &alpha;-D-galactofuranose__-hydroxyethyl)thiazole[cytosol]	0.331922	0	3.04017e-05	0	0.0947872	0.0970675	5.19052	1.23892	1.43982	ytfQ ytfT ytfR yjfF
Transport of &beta;-D-galactofuranose__ acetoacetate[periplasmic space]	0.45225	0	3.04017e-05	0	0.0222307	0.0450632	8.03046	2.46595	2.60603	ytfQ ytfT ytfR yjfF
Transport of (R)-lactate__ (R)-lactate[periplasmic space] + H+[periplasmic space]	0	0	3.04017e-05	0.164227	0.389883	0.599065	0.796094	0.608496	0.182248	lldP glcA
Transport of (R)-malate__ (R)-lipoate[periplasmic space]	0	0	3.04017e-05	0.39704	0.555456	0.599065	0.560766	0.538187	0.212883	dctA
Transport of <i>p</i>-aminobenzoyl glutamate__ D-galactonate[periplasmic space] + H+[periplasmic space]	0	0	3.04017e-05	0.39704	0.555456	0.599065	0.560766	0.538187	0.212883	abgT
Transport of 3-hydroxy-trans-cinnamate__ 2 Na+[cytosol] + 3 H+[periplasmic space]	0	0	3.04017e-05	0.371815	0.658942	0.420388	0.617506	0.561607	0.480255	mhpT
Transport of 4-hydroxybenzoate__ 2'-deoxyinosine[periplasmic space] + H+[periplasmic space]	0	0	3.04017e-05	0.371815	0.658942	0.420388	0.617506	0.561607	0.480255	aaeB aaeA
Transport of a C4-dicarboxylate__ 2-deoxy-D-glucose[periplasmic space] + HPr - phosphorylated	0	0	3.04017e-05	0.371815	0.658942	0.420388	0.617506	0.561607	0.480255	dctA
Transport of a dipeptide__ 2-oxobutanoate[cytosol]	0	0	3.04017e-05	0.371815	0.658942	0.420388	0.617506	0.561607	0.480255	dtpB yjdL
transport of a drug__ 2-oxoglutarate[periplasmic space] + H+[periplasmic space]	0	0	3.04017e-05	0.0761035	0.819788	0.485798	1.15076	0.238986	0.264702	emrE
transport of a drug_2__ 3-(3-hydroxyphenyl)propionate[cytosol] + H+[cytosol]	0	0	3.04017e-05	0.355178	0.990039	0.886291	0.501109	0.166422	0.0777178	mdtK
Transport of a manganese ion__ Cu2+[periplasmic space]	0	0	3.04017e-05	0.355178	0.990039	0.886291	0.501109	0.166422	0.0777178	mntH
Transport of adenine__ 4-hydroxybenzoate[periplasmic space] + H+[cytosol]	0	0	3.04017e-05	0.355178	0.990039	0.886291	0.501109	0.166422	0.0777178	purP
transport of chitobiose__ ATP + spermidine[periplasmic space] + H2O	0	0	3.04017e-05	0.355178	0.990039	0.886291	0.501109	0.166422	0.0777178	chbB chbC chbA
Transport of D-fructuronate__ arsenite[periplasmic space] + H+[cytosol]	0	0	3.04017e-05	0.355178	0.990039	0.886291	0.501109	0.166422	0.0777178	gntP
Transport of D-galactarate__ arsenite[periplasmic space]	0	0	3.04017e-05	0.355178	0.990039	0.886291	0.501109	0.166422	0.0777178	garP gudP
Transport of D-galacturonate__ ADP + phosphate + 4 H+[periplasmic space]	0	0	3.04017e-05	0.355178	0.990039	0.886291	0.501109	0.166422	0.0777178	exuT
Transport of D-glucarate__ ATP + a dipeptide[periplasmic space] + H2O	0	0	3.04017e-05	0.355178	0.990039	0.886291	0.501109	0.166422	0.0777178	garP gudP
Transport of D-glucuronate__ ADP + a ferric hydroxamate complex[cytosol] + phosphate	0	0	3.04017e-05	0.355178	0.990039	0.886291	0.501109	0.166422	0.0777178	exuT
Transport of D-glycerate__ ATP + a peptide[periplasmic space] + H2O	0	0	3.04017e-05	0.194588	0.230349	0.230763	0.696213	0.794015	0.639081	garP gudP
Transport of D-tartrate__ ATP + an alkylphosphonate[periplasmic space] + H2O	0	0	3.04017e-05	0.145518	0.0624169	0.192824	0.856192	1.61373	0.781375	dcuB
Transport of enterobactin__ ATP +	0	0	3.04017e-05	0.0553792	0.356577	0.32744	1.63638	0.758666	0.608846	tolC entS
Transport of Fe<sup>2+</sup>__ ADP + D-methionine[cytosol] + phosphate + H+	0	0	3.04017e-05	0.882795	0.56371	0.687569	0.0950267	0.445404	0.124319	mntH
Transport of fosmidomycin__ ADP + L-arabinose[cytosol] + phosphate + H+	0	0	3.04017e-05	0.0469462	0.217814	0.221465	1.34787	0.810434	0.662674	fsr
transport of fructose-6-phosphate__ acetate[cytosol]	0	0	3.04017e-05	0.39704	0.593494	0.509297	0.417885	0.428959	0.249195	uhpT
transport of glucose by PTS__ ATP + phosphate[periplasmic space] + H2O	0	0	3.04017e-05	0.110211	0.792851	0.687569	0.977105	0.268218	0.138382	crr ptsG manX manY manZ
Transport of guanosine__ ADP + L-ornithine[cytosol] + phosphate + H+	0	0	3.04017e-05	0.110211	0.792851	0.687569	0.977105	0.268218	0.138382	nepI
transport of inosine__	0	0	3.04017e-05	0.110211	0.792851	0.687569	0.977105	0.268218	0.138382	nepI
Transport of L-arabinose__	0	0	3.04017e-05	0.110211	0.792851	0.687569	0.977105	0.268218	0.138382	ydeA
Transport of L-fucose__-L-lyxopyranose[periplasmic space] + H+[periplasmic space]	0	0	3.04017e-05	0.0498007	0.393995	0.32744	1.32725	0.603788	0.438185	fucP
Transport of L-methionine__ cadaverine[periplasmic space] + L-lysine[cytosol]	0	0	3.04017e-05	0.333295	0.725057	0.59032	0.711752	0.466123	0.332698	leuE
transport of mannose-6-phosphate__ 4-methylphenol[cytosol]	0	0	3.04017e-05	0.355178	0.697171	0.420388	0.498203	0.37408	0.340691	uhpT
Transport of methyl-&alpha;-D-galactopyranoside__ cobinamide[periplasmic space]	0	0	3.04017e-05	0.355178	0.697171	0.420388	0.498203	0.37408	0.340691	melB
Transport of N-acetylneuraminate__ cytidine[cytosol] + H+[cytosol]	0	0	3.04017e-05	0.355178	0.697171	0.420388	0.498203	0.37408	0.340691	nanT
transport of xanthine__ Fe2+[periplasmic space] + H+[periplasmic space]	0	0	3.04017e-05	0.371969	0.702524	0.687569	0.450053	0.365773	0.135365	xanP xanQ
TRANS-RXN0-162__ D-gluconate[cytosol] + H+[cytosol]	0	0	3.04017e-05	0.39704	0.356084	0.337393	0.321099	0.638022	0.42565	ccmA ccmB ccmD ccmE ccmC
TRANS-RXN0-181__ 4 H+[out]	0	0	3.04017e-05	0.280346	0.755822	0.537587	0.586597	0.31731	0.231231	tatA tatE tatC tatB
TRANS-RXN0-200__ ferric coprogen[extracellular space]	0	0	3.04017e-05	0.756813	0.555456	0.456926	0.124858	0.457024	0.290122	zitB fieF
TRANS-RXN0-201__ dimethyl sulfoxide[periplasmic space]	0.171301	0	3.04017e-05	0	0.393995	0.586667	3.60334	0.713586	0.48688	citT
TRANS-RXN0-202__ a lipopolysaccharide[cytosol]	0	0	3.04017e-05	0.0545265	0.10964	0.205421	1.29272	1.16508	0.691795	metQ metI metN
TRANS-RXN0-206__" 5,6-dimethylbenzimidazole[periplasmic space] ? 5,6-dimethylbenzimidazole[cytosol]"	0	0	3.04017e-05	0.219258	0.555456	0.858393	0.633509	0.466018	0.080275	amtB
TRANS-RXN0-207__-D-mannose 6-phosphate[cytosol] + phosphate[periplasmic space]	0	0	3.04017e-05	0.103579	0.0807074	0.153607	1.01494	1.33485	0.952614	copA
TRANS-RXN0-209__ ADP + a dipeptide[cytosol] + phosphate + H+	0	0	3.04017e-05	0.176539	0.0696471	0.239148	0.701595	1.2368	0.762891	idnT gntU gntT gntP
TRANS-RXN0-211__ D-glucuronate[periplasmic space] + H+[periplasmic space]	0	0	3.04017e-05	0.103579	0.0807074	0.153607	1.01494	1.33485	0.952614	potE
TRANS-RXN0-212__ Ag+[cytosol] + H+[periplasmic space]	0.666553	0	3.04017e-05	0	0.230349	0.712064	12.7874	0.792575	0.110071	cadB
TRANS-RXN0-222__ a long-chain fatty acid[periplasmic space]	0	0	3.04017e-05	0.176539	0.199854	0.104539	0.763516	1.06278	1.55223	gltL gltJ gltK gltI
TRANS-RXN0-224__ 3-phenylpropanoate[cytosol]	0	0	3.04017e-05	0.0864934	0.207356	0.260032	1.07076	0.832703	0.578144	macA macB tolC
TRANS-RXN0-226__ L-aspartate[cytosol] + ADP + phosphate + H+	0	0	3.04017e-05	0.0864934	0.0996656	0.0048081	1.10561	1.20876	6.34123	ampG
TRANS-RXN0-227__-hydroxyethyl)thiazole[periplasmic space]	0	0	3.04017e-05	0.39704	0.393995	0.485798	0.498037	0.73377	0.341237	yjjL
TRANS-RXN0-228__ 2-dehydro-3-deoxy-D-gluconate[cytosol] + H+[cytosol]	0	0	3.04017e-05	0.39704	0.393995	0.485798	0.498037	0.73377	0.341237	idnT
TRANS-RXN0-235__ D-alanine[cytosol] + H+[cytosol]	0	0	3.04017e-05	0.373177	0.290374	0.193189	0.662071	0.848209	0.838056	yiaM yiaN yiaO
TRANS-RXN0-236__ acetylmaltose[extracellular space]	0	0	3.04017e-05	0.82968	0.0481721	0.131849	0.143932	1.58676	1.15951	rhaT
TRANS-RXN0-239__ D-fructose[periplasmic space] + HPr - phosphorylated	0	0	3.04017e-05	0.176539	1.89042	1.3081	0.835857	0.162441	0.100405	narU narK
TRANS-RXN0-244__ agmatine[cytosol] + L-arginine[periplasmic space]	0	0	3.04017e-05	0.176539	0.100021	0.537587	0.76731	1.1976	0.225394	fieF
TRANS-RXN0-258__ cyanate[cytosol]	0	0	3.04017e-05	1.1401	2.73283	1.84915	0.214498	0.0454703	0.0456803	ampG
TRANS-RXN0-264__ a C4-dicarboxylate[cytosol] + 3 H+[cytosol]	0	0	3.04017e-05	0.373177	0.328253	0.283871	0.4464	0.664029	0.527014	arsB
TRANS-RXN0-265__ 5-dehydro-D-gluconate[cytosol] + H+[cytosol]	0	0	3.04017e-05	0.176539	1.89042	1.3081	0.835857	0.162441	0.100405	yddG
TRANS-RXN0-266__ dihydroxyacetone[periplasmic space]	0	0	3.04017e-05	0.176539	1.89398	1.35698	0.907707	0.18605	0.101436	mdtI mdtJ
TRANS-RXN0-268__ a lipopolysaccharide[periplasmic space]	0	0	3.04017e-05	0.176539	1.89398	1.35698	0.907707	0.18605	0.101436	mppA oppF oppD oppC oppB
TRANS-RXN0-269__ chloride[cytosol]	0	1.8755	0.118279	0.156624	3.90883e-05	0.00273597	0.863485	20.2449	8.52909	ygaH ygaZ
TRANS-RXN0-270__ Ca2+[periplasmic space]	0	0	3.04017e-05	0.39704	0.159756	0.153607	0.425126	0.990302	0.951993	leuE
TRANS-RXN0-275__ D-galactonate[cytosol] + H+[cytosol]	0	0	3.04017e-05	0.110211	0.277465	1.3081	0.965116	0.795024	0.0816325	pgaA
TRANS-RXN0-276__ 2'-deoxyadenosine[cytosol] + H+[cytosol]	0.0152477	0	3.04017e-05	0.00220311	0.0526398	0.131849	1.99416	1.72301	1.08202	arnF arnE
TRANS-RXN0-277__ D-cystine[cytosol]	0.0104834	0	3.04017e-05	0.0074023	0.549181	0.354038	1.67337	0.471381	0.403303	pntA pntB
TRANS-RXN0-279__ ethanol[periplasmic space]	0	0	3.04017e-05	0.194588	0.990039	0.650373	0.681533	0.144692	0.149079	wzxE
TRANS-RXN0-280__ ammonia[periplasmic space]	0	0	3.04017e-05	0.110211	0.277465	0.157378	0.964694	0.725439	0.909641	cusA cusF cusB cusC
TRANS-RXN0-281__ 4-aminobutanoate[cytosol] + H+[cytosol]	0.0104834	0	3.04017e-05	0.0074023	0.469109	0.0970675	1.66053	0.53528	1.44218	atoE
TRANS-RXN0-283__	0	0	3.04017e-05	0.0864934	0.110317	0.0450632	1.03388	1.04616	1.36645	tonB exbB exbD btuB
TRANS-RXN0-286__ ethanol[cytosol]	0.171301	0	3.04017e-05	0	0.444567	1.3081	2.50995	0.664157	0.0336345	murJ ftsW
TRANS-RXN0-417__ arsenite[cytosol] + H+[periplasmic space]	0	0	3.04017e-05	0.626022	0.990039	0.509297	0.152952	0.144033	0.24859	frlA
TRANS-RXN0-418__ D-glucosamine 6-phosphate[cytosol] + HPr	0	0	3.04017e-05	0.0209572	0.28924	0.426641	1.24885	0.921349	0.470624	frlA
TRANS-RXN0-446__ cyclic-AMP[cytosol]	0	0	3.04017e-05	0.091708	0.173038	0.203953	1.04477	0.952137	0.706803	manX manY manZ
TRANS-RXN0-453__"(2R,4S)-2-methyl-2,3,3,4-tetrahydroxytetrahydrofuran[cytosol] ? (2R,4S)-2-methyl-2,3,3,4-tetrahydroxytetrahydrofuran[periplasmic space]"	0	0	3.04017e-05	0.21679	0.299556	0.476111	0.850066	0.854937	0.33514	tqsA
TRANS-RXN0-454__" (2R,4S)-2-methyl-2,3,3,4-tetrahydroxytetrahydrofuran[periplasmic space] + ATP + H2O ? (2R,4S)-2-methyl-2,3,3,4-tetrahydroxytetrahydrofuran[cytosol] + ADP + phosphate + H+"	0	0	3.04017e-05	0.288648	0.080002	0.0377064	0.565013	1.36119	3.07978	lsrA lsrC lsrD lsrB
TRANS-RXN0-455__-D-mannose 6-phosphate[periplasmic space] + phosphate[cytosol]	0	0	3.04017e-05	0.39704	0.143428	0.687569	0.26894	1.03044	0.129268	btuD btuC btuF btuB exbD exbB tonB
TRANS-RXN0-460__ Fe2+[periplasmic space] + H+[cytosol]	0	0	3.04017e-05	1.44279	0.321564	0.286585	0.0154073	0.669276	0.520557	glpF
TRANS-RXN0-468__ 4 H+[cytosol]	0.167338	0	3.04017e-05	0	0.736743	0.200039	2.57091	0.329271	0.747864	tsx
TRANS-RXN0-470__ D-galacturonate[cytosol] + H+[cytosol]	0	0	3.04017e-05	0.39704	0.15716	0.104539	0.41935	0.99567	1.29576	yjbB
TRANS-RXN0-477__ ATP + L-glutamine[periplasmic space] + H2O	0	0	3.04017e-05	0.39704	0.335603	0.166917	0.550882	0.788017	0.833571	ugpB ugpE ugpA ugpC
TRANS-RXN0-478__ D-tartrate[periplasmic space] + succinate[cytosol]	0	0	3.04017e-05	0.39704	0.196591	0.221465	0.391471	0.878437	0.664286	sbp cysP cysU cysW cysA
TRANS-RXN0-479__ succinate[periplasmic space] + D-tartrate[cytosol]	0	0	3.04017e-05	0.110726	0.177204	0.0855299	0.941659	0.978459	2.36658	sbp cysP cysU cysW cysA
TRANS-RXN0-481__ (S)-(+)-allantoin[periplasmic space]	0	0	3.04017e-05	0.530708	1.29443	1.07239	0.188732	0.0658085	0.0401634	pnuC
TRANS-RXN0-486__ D-serine[cytosol]	0	0	3.04017e-05	0.39704	0.517298	0.287923	0.303316	0.49113	0.509213	mmuP
TRANS-RXN0-488__ ADP + D-xylose[cytosol] + phosphate + H+	0	0	3.04017e-05	0.0735598	0.702524	0.617029	1.18546	0.364572	0.172566	fhuE exbD exbB tonB fhuC fhuB fhuD
TRANS-RXN0-490__ ADP + L-histidine[cytosol] + phosphate + H+	0	0	3.04017e-05	0.0960477	0.0222307	0.230763	1.00921	1.45278	0.746172	ompC ompF
TRANS-RXN0-495__ ATP + an aliphatic sulfonate[periplasmic space] + H2O	0	0	3.04017e-05	0.39704	0.990039	0.415431	0.564428	0.177053	0.393376	dsdX
TRANS-RXN0-496__-D-ribopyranose[periplasmic space] + H2O	0	0	3.04017e-05	0.0816498	0.136903	0.32744	1.12263	1.05426	0.441108	entS
TRANS-RXN0-503__ cob(I)alamin[extracellular space]	0.0152477	0	3.04017e-05	0.00242142	1.15092	0.19644	1.87253	0.0963567	0.756784	malE malG malF malK
TRANS-RXN0-504__ CO2[cytosol]	0	0	3.04017e-05	0.167638	0.28924	0.476111	0.786989	0.707464	0.275536	malE malG malF malK
TRANS-RXN0-505__ D-gluconate[periplasmic space] + H+[periplasmic space]	0	0	3.04017e-05	0.39704	0.207356	0.203953	0.429213	0.845091	0.724938	putP
TRANS-RXN0-510__ cyclic-AMP[periplasmic space]	0	0	3.04017e-05	0.39704	0.207356	0.203953	0.429213	0.845091	0.724938	metQ metI metN
TRANS-RXN0-511__ cadaverine[cytosol] + L-lysine[periplasmic space]	0	0	3.04017e-05	0.110726	0.341693	0.167146	0.931136	0.649474	0.851321	metQ metI metN
TRANS-RXN0-518__ cobinamide[cytosol]	0	0	3.04017e-05	0.194588	0.257927	0.32744	0.858385	0.873607	0.634412	crr ptsG bglF
TRANS-RXN0-531__ 3-hydroxypropionate[cytosol]	0	0	3.04017e-05	0.333295	0.555456	0.278635	0.614322	0.5791	0.601076	lptE lptD
TRANS-RXN0-532__ ATP + L-histidine[periplasmic space] + H2O	0	0	3.04017e-05	0.194588	0.272174	0.230763	0.682263	0.730864	0.631446	emrE
TRANS-RXN0-533__ allantoin[cytosol]	0	0	3.04017e-05	0.194588	0.864518	0.436471	0.785826	0.440308	0.450907	emrE
TRANS-RXN0-534__ biotin[periplasmic space]	0	0	3.04017e-05	0.237126	0.875202	0.193189	0.731752	0.244245	0.762511	uhpT
TRANS-RXN0-536__ ADP +	0	0	3.04017e-05	0.39704	0.257927	0.164582	0.504887	0.796765	0.931968	glpF
TRANS-RXN0-537__ ADP + L-isoleucine[cytosol] + phosphate + H+	0	0	3.04017e-05	0.110211	0.33237	0.370448	1.08705	0.784969	0.618982	glpF
TRANS-RXN0-538__ D-glucosamine[periplasmic space] + HPr - phosphorylated	2.60249	0	3.04017e-05	0	0.00781776	0.59032	13.2938	1.88158	0.390239	psuT
TRANS-RXN0-539__ ATP + cob(I)alamin[periplasmic space] + H2O	0.251417	0	3.04017e-05	0	0.0222307	0.196133	1.29012	1.1954	0.846411	tehA
TRANS-RXN0-540__ 1-deoxy-D-xylulose[periplasmic space]	0	0	3.04017e-05	0.39704	0.755822	0.205421	0.701045	0.755905	1.04969	manX manY manZ
TRANS-RXN0-541__ cobinamide[extracellular space]	0	0	3.04017e-05	0.0642963	0.080002	0.0640295	1.24914	1.36778	1.85079	mglB mglC mglA
TRANS-RXN0-549__ D-glucarate[cytosol]	0	0	3.04017e-05	0.0642963	0.080002	0.0640295	1.24914	1.36778	1.85079	pgaC pgaD
TRANS-RXN0-550__ a C4-dicarboxylate[periplasmic space] + 3 H+[periplasmic space]	0	0	3.04017e-05	0.333295	0.202144	0.256271	0.524652	0.863574	0.585437	pitA
TRANS-RXN0-551__ a D-glucoronoside[periplasmic space] + H+[periplasmic space]	0	0	3.04017e-05	0.142462	0.469109	0.485798	0.862976	0.53861	0.259856	glpF
TRANS-RXN0-569__ a C4-dicarboxylate[periplasmic space] + 2 H+[periplasmic space]	0.171301	0	3.04017e-05	0	0.385482	0.687569	1.54002	0.755168	0.3587	ybjE
TRANS-RXN-1__ ATP + L-arabinose[periplasmic space] + H2O	0.433763	0.00188458	3.04017e-05	0	0.0021551	0.153477	2.11554	2.13056	0.955415	focA
TRANS-RXN-10__-D-galactose[periplasmic space] + H+[periplasmic space]	0	0	3.04017e-05	0.255754	0.0673487	0.131849	0.764431	1.29997	1.1552	araE
TRANS-RXN-100__ ATP + L-aspartate[periplasmic space] + H2O	0	0	3.04017e-05	0.0796888	0.080002	0.160233	1.13626	1.37531	0.895014	caiT
TRANS-RXN-104__ (R)-malate[cytosol] + 2 H+[cytosol]	0	0	3.04017e-05	0.39704	2.0439	0.886291	0.532819	0.12505	0.187847	lldP glcA
TRANS-RXN-105__ ATP + L-methionine[periplasmic space] + H2O	0	0.400969	3.04017e-05	0.194588	3.90883e-05	0.167006	0.70118	16.7765	0.860634	glcA lldP
TRANS-RXN-106__ dimethyl sulfoxide[cytosol]	0.0152477	0	3.04017e-05	0.00242142	0.0222764	0.383052	1.86676	2.30331	0.371101	dcuB dcuA dcuC
TRANS-RXN-106A__ djenkolate[periplasmic space]	0	0	3.04017e-05	0.39704	0.652143	0.59032	0.668629	0.632221	0.50497	dcuB dcuA dcuC
TRANS-RXN-106B__ dihydroxyacetone[cytosol]	0	0	3.04017e-05	0.145518	0.0807074	0.153607	0.855714	1.33048	0.937941	dcuB dcuA dcuC
TRANS-RXN-106D__ HPr[cytosol] + 2-deoxy-D-glucose 6-phosphate	0	0	3.04017e-05	0.110726	0.341693	0.167146	0.931136	0.649474	0.851321	dcuB dcuA dcuC
TRANS-RXN-108__ 4 H+[periplasmic space]	0	0.188532	3.04017e-05	0.147605	3.90883e-05	0.153607	0.859727	2.58204	0.968559	nupG
TRANS-RXN-108A__ 4-hydroxybenzyl alcohol[cytosol]	0	0	3.04017e-05	0.201985	0.118005	0.186379	0.763311	1.05057	0.827565	nupC
TRANS-RXN-108B__ an aminoalkylphosphonate[cytosol] + ADP + phosphate + H+	0	0	3.04017e-05	0.0864934	0.725057	0.310123	1.10237	0.339403	0.476326	nupC
TRANS-RXN-108C__ (S)-malate[cytosol] + 2 H+[cytosol]	0	0	3.04017e-05	0.0761035	0.0707855	0.244865	1.14989	1.42748	0.603628	nupC
TRANS-RXN-108D__ 1-(	0	0	3.04017e-05	0.39704	0.159756	0.153607	0.425126	0.990302	0.951993	nupC
TRANS-RXN-108E__-D ribofuranosyl)nicotinamide[periplasmic space]	0.440728	0	3.04017e-05	0	0.469109	0.485798	2.46815	0.657646	0.40976	nupC
TRANS-RXN-108F__ 1-(	0	0	3.04017e-05	0.194588	0.230349	0.230763	0.696213	0.794015	0.639081	nupC
TRANS-RXN-108G__-D-fructofuranose 6-phosphate[periplasmic space] + phosphate[cytosol]	0	0	3.04017e-05	0.39704	0.429119	0.712064	0.454822	0.639105	0.130573	nupC
TRANS-RXN-108H__ enterobactin[extracellular space]	0	0	3.04017e-05	0.110211	0.0849539	0.0970675	0.971664	1.2924	1.41394	nupC
TRANS-RXN-108I__ Fe2+[periplasmic space]	0	0	3.04017e-05	0.0864934	0.725057	0.310123	1.10237	0.339403	0.476326	nupC
TRANS-RXN-112__ carbon monoxide[periplasmic space]	0	0	3.04017e-05	0.0864934	0.80399	0.428233	1.09888	0.24707	0.314489	rhaT
TRANS-RXN-113__-D ribofuranosyl)nicotinamide[cytosol]	0	0	3.04017e-05	0.39704	0.795012	0.157378	0.406421	0.250382	0.911874	kdgT
TRANS-RXN-114__ D-glucarate[periplasmic space]	0	0	3.04017e-05	0.130698	0.28924	0.203953	0.9042	0.922181	0.898859	pitB pitA
TRANS-RXN-116__ an aromatic amino acid[cytosol]	0	0	3.04017e-05	2.22228	2.56187	0.712064	0.173706	0.188088	0.330722	codB
TRANS-RXN-117__ D-alanine[periplasmic space] + H+[periplasmic space]	0	0	3.04017e-05	0.110726	0.130346	0.131849	1.01081	1.20902	1.29106	panF
TRANS-RXN-118__ d-biotin d-sulfoxide[cytosol]	0	0	3.04017e-05	0.333295	0.0663406	0.0422347	0.537662	1.55024	2.87642	putP
TRANS-RXN-121__ DL-glyceraldehyde[periplasmic space]	0	0	3.04017e-05	0.39704	0.044192	0.0422826	0.286569	1.85818	2.81032	dctA
TRANS-RXN-121A__" (R)-propane-1,2-diol[cytosol] ? (R)-propane-1,2-diol[periplasmic space]"	0	0	3.04017e-05	0.148754	0.053646	0.193189	0.850491	1.48949	0.828577	dctA
TRANS-RXN-121B__ ADP + L-arginine[cytosol] + phosphate + H+	0	0	3.04017e-05	0.278082	0.658942	0.446651	0.695724	0.456062	0.332629	dctA
TRANS-RXN-121C__ D-galactarate[periplasmic space]	0	0	3.04017e-05	0.0209572	0.0696471	0.0970675	1.51032	1.48785	1.41722	dctA
TRANS-RXN-122__ (S)-malate[periplasmic space] + 2 H+[periplasmic space]	2.60249	0	3.04017e-05	0	0.00781776	0.59032	13.2938	1.88158	0.390239	gltS
TRANS-RXN-122A__	0	0	3.04017e-05	0.148754	0.402612	0.59032	0.832041	0.594778	0.194091	gltP dctA
TRANS-RXN-126__ D-allose[cytosol] + ADP + phosphate + H+	0.0104834	0	0.118279	0.0074023	0.196591	0.00425515	1.29728	0.901908	3.07786	brnQ
TRANS-RXN-126A__ D-cycloserine[cytosol] + H+[cytosol]	0	0	3.04017e-05	0.21679	0.569909	0.367472	0.783832	0.52887	0.432129	brnQ
TRANS-RXN-126B__ d-biotin d-sulfoxide[periplasmic space]	0	0	3.04017e-05	0.333295	1.06174	0.712064	0.533699	0.119111	0.107831	brnQ
TRANS-RXN-127__ Cd2+[periplasmic space] + H+[cytosol]	0	0	3.04017e-05	0.333295	1.06174	0.712064	0.533699	0.119111	0.107831	ttdT
TRANS-RXN-130__ (S)-lactate[cytosol] + H+[cytosol]	0	0	3.04017e-05	0.176539	1.89042	1.3081	0.835857	0.162441	0.100405	nhaB
TRANS-RXN-131__ ADP + L-glutamine[cytosol] + phosphate + H+	0	0	3.04017e-05	0.103871	0.202144	0.108914	1.00652	0.858211	1.25792	glpF
TRANS-RXN-132__ ethidium[periplasmic space]	0	0	3.04017e-05	0.39704	1.22228	0.599065	0.591163	0.380316	0.367654	uraA
TRANS-RXN-137__-D-fructose 1-phosphate[cytosol] + HPr	0	0	3.04017e-05	0.0864934	0.555456	0.0453861	1.02808	0.700973	1.33729	nirC narK
TRANS-RXN-139__ aldehydo-L-galactonate[cytosol] + H+[cytosol]	0	0	3.04017e-05	0.280346	0.755822	0.537587	0.586597	0.31731	0.231231	clcB
TRANS-RXN-14__ ammonium[cytosol]	0	0	3.04017e-05	0.127418	0.901806	0.370448	0.89367	0.205042	0.385254	cynX
TRANS-RXN-141__ Cu+[cytosol] + ATP + H2O	0.0216232	0	3.04017e-05	0	0.0406914	0.238689	2.08635	1.91094	0.615067	corA
TRANS-RXN-141A__-D-galactofuranose[periplasmic space] + ATP + H2O	0.171301	0	3.04017e-05	0	0.062758	1.70988	1.68191	1.20359	0.085385	corA zupT
TRANS-RXN-141B__ D-fructose[periplasmic space] + HPr - phosphorylated	6	0	3.04017e-05	0	6	0.153607	13.4453	0.0699774	0.926937	corA
TRANS-RXN-142__-alanine[cytosol] + H+[cytosol]	6	0	3.04017e-05	0	6	0.153607	13.4453	0.0699774	0.926937	mtr
TRANS-RXN-143__-D-fructofuranose 6-phosphate[cytosol] + phosphate[periplasmic space]	0	0	3.04017e-05	1.07962	1.22228	0.617029	0.0555639	0.0804775	0.166576	kup kch
TRANS-RXN-145__ ADP + L-proline[cytosol] + phosphate + H+	0	0	3.04017e-05	0.39704	0.814571	0.687569	0.373744	0.241751	0.134991	aqpZ
TRANS-RXN-146__ a C4-dicarboxylate[cytosol] + 2 H+[cytosol]	0	0	3.04017e-05	0.110211	0.555456	0.436471	0.979054	0.700973	0.573586	rfbX
TRANS-RXN-153__ ADP + thiosulfate[cytosol] + phosphate + H+	0	0	3.04017e-05	0.955186	1.89042	0.32744	0.15231	0.276877	0.489318	ascF bglF
TRANS-RXN-153A__ ADP + thiamin[cytosol] + phosphate + H+	0	0	3.04017e-05	0.39704	0.0709491	0.131849	0.377378	1.42179	1.08176	ascF bglF
TRANS-RXN-155__ ADP + 2 phosphate[cytosol] + H+	0	0	3.04017e-05	0.0735598	0.719308	0.756317	1.17629	0.343897	0.0922864	chbB chbC chbA ascF
TRANS-RXN-158__ arsenate[cytosol] + H+[cytosol]	0	0	3.04017e-05	0.530708	2.56187	1.22788	0.470437	0.0987438	0.148758	fruA fruB
TRANS-RXN-158A__ arsenate[periplasmic space] + H+[periplasmic space]	0	0	3.04017e-05	0.530708	2.56187	1.22788	0.470437	0.0987438	0.148758	manX manY manZ
TRANS-RXN-16__ arsenite[cytosol]	0	0	3.04017e-05	0.39704	0.593494	0.509297	0.417885	0.428959	0.249195	dgoT
TRANS-RXN-161__ ATP + sn-glycerol 3-phosphate[periplasmic space] + H2O	0	0	3.04017e-05	0.39704	2.0439	0.886291	0.532819	0.12505	0.187847	gatA gatB gatC
TRANS-RXN-162__	0	0	3.04017e-05	0.39704	2.0439	0.886291	0.532819	0.12505	0.187847	gltP
TRANS-RXN-165__ ADP + a peptide[cytosol] + phosphate	0	0	3.04017e-05	0.194588	0.604586	0.426641	0.773294	0.582279	0.462788	manX manY manZ
TRANS-RXN-167__ ADP + spermidine[cytosol] + phosphate + H+	0	0	3.04017e-05	0.0864934	0.173038	0.117248	1.15555	0.963878	1.30123	nagE manX manY manZ
TRANS-RXN-167A__ ATP + a ferric hydroxamate complex[periplasmic space] + H2O	0.0104834	0	0.118279	0.00587209	0.0222307	0.00425515	1.76193	2.69554	16.9313	manX manY manZ nagE
TRANS-RXN-169__ ADP + putrescine[cytosol] + phosphate + H+	0.0104834	0	0.118279	0.00587209	0.0222307	0.00425515	1.76193	2.69554	16.9313	srlE srlB srlA
TRANS-RXN-181A__ Ca2+[cytosol]	0	0	3.04017e-05	0.0735598	0.702524	0.617029	1.18546	0.364572	0.172566	idnT
TRANS-RXN-2__	0	0	3.04017e-05	0.280346	0.755822	0.537587	0.586597	0.31731	0.231231	kdpC kdpB kdpA kdpF
TRANS-RXN-205A__ 4 H+[in]	0	0	3.04017e-05	0.280346	0.755822	0.537587	0.586597	0.31731	0.231231	sbmA
TRANS-RXN-21__ acetoacetate[cytosol]	0	0	3.04017e-05	0.39704	0.278956	0.32744	0.361596	0.718216	0.448123	galP
TRANS-RXN-22__ Decarboxylation-driven Transporters	0	0	3.04017e-05	0.0522674	0.290484	0.215433	1.30546	0.698014	0.677079	glpT
TRANS-RXN-23__ 2 chloride[periplasmic space] + H+[cytosol]	0	0	3.04017e-05	0.176539	1.89042	1.3081	0.835857	0.162441	0.100405	kgtP
TRANS-RXN-236__ Co2+[periplasmic space]	0	0	3.04017e-05	0.39704	0.588128	0.326159	0.517076	0.592263	0.582704	msbA
TRANS-RXN-237__ 3-hydroxy-trans-cinnamate[periplasmic space] + H+[periplasmic space]	0	0	3.04017e-05	0.39704	0.169899	0.0506198	0.442679	1.06093	1.95619	lptA lptC lptG lptB lptF lptD lptE
TRANS-RXN-238__ 5-dehydro-D-gluconate[periplasmic space] + H+[periplasmic space]	0.167338	0	3.04017e-05	0	0.202144	0.145694	2.60258	0.861649	1.02059	phnD phnC
TRANS-RXN-24__ choline[cytosol] + 2 H+[periplasmic space]	0	0	3.04017e-05	0.280346	0.755822	0.537587	0.586597	0.31731	0.231231	lacY
TRANS-RXN-242__ biotin[cytosol]	0	0	3.04017e-05	0.39704	0.755822	0.223604	0.249881	0.313661	0.653425	rhtB rhtA
TRANS-RXN-242A__ ADP + L-valine[cytosol] + phosphate + H+	0	0	3.04017e-05	0.39704	0.555456	0.599065	0.560766	0.538187	0.212883	rhtB
TRANS-RXN-244__ Cd2+[periplasmic space]	0	0	3.04017e-05	0.110211	0.792851	0.687569	0.977105	0.268218	0.138382	rhtC rhtA
TRANS-RXN-250__ Cu+[periplasmic space] + ADP + phosphate + H+	0	0	3.04017e-05	0.176539	0.471572	0.415431	0.929231	0.695901	0.560403	mgtA
TRANS-RXN-26__	0	0	3.04017e-05	0.176539	0.471572	0.415431	0.929231	0.695901	0.560403	narU
TRANS-RXN-261__ 2'-deoxycytidine[periplasmic space] + H+[periplasmic space]	0	0	3.04017e-05	0.176539	0.263627	0.32744	0.748997	0.738334	0.451317	gadC
TRANS-RXN-262__	0	0	3.04017e-05	0.167638	0.28924	0.476111	0.786989	0.707464	0.275536	ansP
TRANS-RXN-27__ D-xylose[periplasmic space] + H+[periplasmic space]	0.433763	0.188532	0.118279	0	3.90883e-05	0.00425515	5.36933	7.91248	13.4262	shiA
TRANS-RXN-29__ cadaverine[cytosol] + H+[cytosol]	0	0	3.04017e-05	0.110211	0.792851	0.687569	0.977105	0.268218	0.138382	proY proP
TRANS-RXN-29A__ ATP + L-isoleucine[periplasmic space] + H2O	0	0	3.04017e-05	0.104417	0.111225	0.0640295	1.01895	1.27429	1.57766	proP
TRANS-RXN-3__-D-galactofuranose[periplasmic space] + ATP + H2O	0.0104834	0	0.118279	0.00587209	0.0222307	0.00425515	1.76193	2.69554	16.9313	trkG trkH
TRANS-RXN-30__ ADP + an alkylphosphonate[cytosol] + phosphate + H+	0	0	3.04017e-05	0.176539	0.169899	0.0855299	0.766219	0.963391	1.54432	xylE
TRANS-RXN-31__ Fe2+[cytosol] + H+[cytosol]	0.0104834	0	3.04017e-05	0.0074023	0.111225	0.147221	1.67374	1.15717	1.01161	xapB
TRANS-RXN-33__ acetylmaltose[cytosol]	0	0	3.04017e-05	0.124054	0.253545	0.20088	0.901903	0.761493	0.744792	uhpT
TRANS-RXN-44__ 3-(3-hydroxyphenyl)propionate[periplasmic space] + H+[periplasmic space]	0	0	3.04017e-05	0.21679	0.263627	0.0793811	0.74487	0.811156	1.29775	mdtM mdtG mdtL bcr emrD
TRANS-RXN-56__ cadaverine[periplasmic space] + H+[periplasmic space]	0	0	3.04017e-05	0.0822792	0.504151	0.196133	1.11752	0.506546	0.762316	pheP aroP
TRANS-RXN-57__ 2'-deoxycytidine[cytosol] + H+[cytosol]	0	0	3.04017e-05	0.148754	0.444567	0.687569	0.938483	0.664735	0.432603	gabP
TRANS-RXN-58__ Ca2+[cytosol]	0	0	3.04017e-05	0.21679	0.449613	0.273297	0.650188	0.554051	0.549521	lysP
TRANS-RXN-61__ 2 chloride[cytosol] + H+[periplasmic space]	0	0	3.04017e-05	0.148754	0.444567	0.687569	0.938483	0.664735	0.432603	mhpT
TRANS-RXN-62A__ an aromatic amino acid[periplasmic space]	0	0	3.04017e-05	0.21679	0.449613	0.273297	0.650188	0.554051	0.549521	cycA
TRANS-RXN-62B__ ATP + L-leucine[periplasmic space] + H2O	0	0	3.04017e-05	0.148754	0.444567	0.687569	0.938483	0.664735	0.432603	cycA
TRANS-RXN-68__ adenosine[cytosol] + H+[cytosol]	0	0	3.04017e-05	0.426815	0.755822	0.886291	0.223225	0.316643	0.075164	cadB
TRANS-RXN-69__ D-glucuronate[cytosol] + H+[cytosol]	0.0104834	0	3.04017e-05	0.00568285	0.277465	0.590422	1.57272	0.770026	0.77694	puuP potE
TRANS-RXN-71__ Cd2+[cytosol] + H+[periplasmic space]	0.0104834	0	3.04017e-05	0.0074023	0.111225	0.147221	1.67374	1.15717	1.01161	sdaC tdcC
TRANS-RXN-72__ Cd2+[cytosol]	0	0	3.04017e-05	0.104417	0.0222307	0.113724	1.00105	2.51911	1.21372	tdcC
TRANS-RXN-76__ Channels and Pores	0	0	3.04017e-05	0.0735598	0.702524	0.617029	1.18546	0.364572	0.172566	tnaB mtr aroP
TRANS-RXN-77__ chloride[periplasmic space]	0	0	3.04017e-05	0.180818	2.52871	1.70988	0.835857	0.200623	0.102467	aroP tyrP
TRANS-RXN-8__ ATP + D-methionine[periplasmic space] + H2O	0.171301	0	3.04017e-05	0	0.0696471	0.59032	2.78226	1.49375	0.199393	feoB zupT
TRANS-RXN-82__ cholate[cytosol]	0.171301	0	3.04017e-05	0	0.0696471	0.59032	2.78226	1.49375	0.199393	setA setB
TRANS-RXN-90__ 4-hydroxybenzyl alcohol[periplasmic space]	0	0	3.04017e-05	0.0702134	0.0696471	0.0496449	1.20963	1.48725	2.31147	cusA cusF cusB cusC
TRANS-RXN-92__ 2-oxoglutarate[cytosol] + H+[cytosol]	0	0	3.04017e-05	0.176539	0.469109	0.485798	0.749066	0.539439	0.265551	mdtF mdtE acrB emrB emrA acrF acrE emrY emrK acrA acrD mdtA mdtB mdtC tolC mdtN mdtO mdtP
TRANS-RXN-94__ cob(I)alamin[extracellular space]	0	0	3.04017e-05	0.333295	0.0663406	0.0422347	0.537662	1.55024	2.87642	melB lacY
TRANS-RXN-94A__ D-cystine[periplasmic space]	0	0	3.04017e-05	0.0735598	0.702524	0.617029	1.18546	0.364572	0.172566	melB
TRANS-RXN-94B__ choline[periplasmic space] + H+[periplasmic space]	0	0	3.04017e-05	0.0642963	0.080002	0.0640295	1.24914	1.36778	1.85079	melB
TRANS-RXN-98__ 2-oxobutanoate[periplasmic space]	0	0	3.04017e-05	0.293146	0.507617	0.590422	0.561241	0.499579	0.186472	uidB
TRANS-RXN-99__	0	0	3.04017e-05	0.176539	0.755822	0.32744	0.837762	0.420405	0.582379	betT
trehalose phosphotransferase system__ ADP + molybdate[cytosol] + phosphate + H+	0	0	3.04017e-05	0.194588	0.147038	0.184422	0.849472	1.0654	0.853554	crr treB
Xylose transport	0	0	3.04017e-05	1.17653	2.56187	0.961777	0.201161	0.0630386	0.152915	xylF xylH xylG

## Sheet: SynH2vSynH2-.Reg
	Exp UP p-value	Trans UP p-value	Stat UP p-value	Exp DN p-value	Trans DN p-value	Stat DN p-value	Exp Median Fold	Trans Median Fold	Stat Median Fold	Genes
aaeR	2.6727	2.25517	2.29863	0	0	0	12.5005	8.74551	8.71319	aaeX aaeA aaeB
AdiY	0	0	2.0172	3.99491	1.57294	0	0.0265485	0.495459	4.73958	gadX gadB gadC gadA
AppY	0	0	0	6	2.91059	1.29657	0.129393	0.395439	0.467738	appA appB appC hyaD hyaE hyaF hyaA hyaC hyaB
AraC	0.477347	0.000939091	0	0	0.003042	1.86764	1.44673	1.20089	0.185466	araD araB araA araE
ARCA-MONOMER_ArcA transcriptional dual regulator_b4401	0.707677	0	0	0	6	6	1.12936	0.774129	0.651327	fumB yfiD ptsG treC treB ydeA lldD lldR lldP fadA fadB rhaT ndh caiE caiD caiC caiB caiA caiT cadA cadB hemA moeB moeA hybO hybG hybF hybE hybD hybC hybB hybA glcA glcB glcG NA NA glcD dcuC dctA acnB acnA tpx lpd hyaA hyaB hyaC hyaD hyaE hyaF nuoN nuoM nuoL nuoK nuoJ nuoI nuoH nuoG nuoF nuoE nuoC nuoB nuoA pflB focA mdh gltA aceB aceA aceK fumC glpA glpB glpC icd sodA sdhC sdhD sdhA sdhB NA sucA …
ATOC-MONOMER_AtoC transcriptional activator_b2220	0.104981	0	0	0	0.025097	1.23508	1.16158	1.15294	0.250454	atoD atoA atoE
BIOTINLIG-MONOMER_BirA transcriptional repressor / biotin-[acetyl-CoA-carboxylase] ligase_b3973	3.17944	0.185606	0	0	0	1.60937	5.02896	1.36767	0.270084	bioA bioB bioF bioC bioD
BirA	3.17944	0.185606	0	0	0	1.60937	5.02896	1.36767	0.270084	bioB bioD bioA bioC bioF
CPLX0-2021_HU_b4000	0	1.64857	0	0.136095	0	0.0780899	0.950619	2.35849	1.01829	galM galK galT galE seqA micF galM galK galT galE seqA micF
CPXR-MONOMER_CpxR transcriptional dual regulator_b3912	0	0	0.561046	0.913462	0.402908	0	0.820167	0.919492	1.37256	psd bacA bamE yidQ skp dsbC csgB csgA csgG csgF csgE csgD ppiA dsbA rdoA degP
CusR	0	0	0	0.223662	0.329457	0.417766	0.960572	0.889819	0.723936	cusR cusA cusC cusS cusB cusF
CysB	6	0	0	0	6	3.21677	26.0906	0.0847449	0.386169	cysJ cysD cysI cysH cysC cysN cysP cysA cysU cysW cbl cysK tauA cysM tauB cysK cysB tauD tauC
DCUR-MONOMER_DcuR transcriptional activator_b4124	0	0	0	0.0777314	0.285042	0.204328	1.00744	0.895261	0.874161	fumB dcuB dctA frdD frdC frdB frdA
DeoR	3.80587	3.0655	0	0	0	1.60937	4.69976	3.90618	0.360074	tsx napG deoC deoA deoB deoD
DpiA	0	6	6	0.302361	0	0	0.903127	81.9638	9.54289	citX dpiB dpiA exuT citC citF citE mdh citD citG appY
EG10143-MONOMER_ChbR transcriptional regulator_b1735	0	0	0.135649	0.858331	0.817329	0	0.674732	0.699134	1.29853	chbG chbF chbR chbA chbC chbB
EG10320-MONOMER_FlhD transcriptional dual regulator_b1892	0	0	0	6	0.215954	3.36653	0.590975	1.00356	0.437029	ycgR yhjH hypF hydN nrfA nrfB nrfC nrfD nrfE nrfF nrfG glpA glpB glpC mdh mglC mglA mglB fliL fliM fliN fliO fliP fliQ fliR fliY fliZ fliA
EG10490-MONOMER_ArgP transcriptional activator_b2916	1.90872	0	0	0	0.025097	0.417766	2.19973	1.12968	0.688306	nrdA nrdB recF dnaN dnaA
EG10603-MONOMER_EmrR transcriptional regulator_b2684	0	0.0271633	0.34565	0.111461	0	0	0.950456	1.2839	1.79013	mprA emrA emrB
EG11088-MONOMER_PdhR transcriptional dual regulator_b0113	2.76447	0	0	0	0.247882	1.74497	2.08552	0.86696	0.371462	yfiD pdhR aceE aceF lpd lldD lldR lldP
EG11146-MONOMER_XapR transcriptional activator_b2405	0	0	0	0.107755	0.231051	0.540743	0.896403	0.87477	0.595497	xapB xapA
EG11149-MONOMER_GcvR transcriptional repressor_b2479	0	0	0.767741	0.255285	1.04687	0	0.91839	0.540868	2.20397	gcvB gcvP gcvH gcvT
EG11394-MONOMER_FabR transcriptional repressor_b3963	0.786031	0.134251	0.332034	0	0	0	2.70424	1.5011	2.12074	fabB fabA
EG11449-MONOMER_HdfR transcriptional regulator_b4480	0	0	0.135649	0.778429	0.874259	0	0.362022	0.361088	1.49756	flhC flhD
EG11519-MONOMER_nickel-responsive transcriptional regulator_b3481	2.31895	0	0	0	1.26789	3.21677	2.23135	0.58032	0.129301	nikR nikA nikB nikC nikD nikE
EG11544-MONOMER_GadE transcriptional activator_b3512	0	0	0.422405	6	1.26789	0	0.401804	0.797716	1.26091	gadE skp gnd cyoE cyoD cyoC cyoB cyoA cadA cadB tufB purA lrp fliC hdeD hdeB hdeA rcsA gltB gltD gltF gadX gadA
EG11929-MONOMER_Zur transcriptional regulator_b4046	0	0	0.0735752	0.509999	0.45654	0	0.558926	0.665547	1.30101	znuB znuC
EG11962-MONOMER_LctR transcriptional repressor_b3604	0.897875	0.142288	0	0	0	0.713813	1.89368	1.42669	0.438345	lldD lldR lldP
EG11966-MONOMER_AdiY transcriptional activator_b4116	0.312855	0.229082	0	0	0	0.298259	1.53391	1.98974	0.598044	adiA
EG11969-MONOMER_ZntR transcriptional regulator_b3292	0.0887305	0	0	0	0.270163	0.0549009	1.19461	0.761643	1.15017	zntA
EG12031-MONOMER_yeiL transcriptional activator_b2163	0	0	0	0.554334	0.231051	0.182408	0.459832	0.840793	0.802856	yeiL
EG12108-MONOMER_transcriptional regulator of the anaerobic response to reactive nitrogen species_b2709	0.322968	0	0	0	0.27289	0.893333	1.38901	0.920919	0.218125	norW norV
EG12123-MONOMER_LrhA transcriptional repressor_b2289	0	0	0.10381	1.25901	1.119	0	0.40018	0.448947	1.39979	lrhA flhC flhD
EG12179-MONOMER_CspE transcriptional repressor_b0623	0.929445	0.229082	0.752788	0	0	0	3.97926	2.06565	4.9912	cspA
EG12202-MONOMER_TreR transcriptional repressor_b4241	0.373906	0.156344	0	0	0	0.225571	1.49586	1.56016	0.871153	treC treB
EG12242-MONOMER_GadWtranscriptional repressor_b3515	0	0	2.0172	3.99491	1.57294	0	0.0265485	0.495459	4.73958	gadC gadB gadX gadA
EG12243-MONOMER_GadX transcriptional activator_b3516	0	0	3.66756	6	1.10976	0	0.292074	0.782897	2.43686	rpoS hdeD hdeB hdeA cadA cadB amtB glnK ybaS lon hns asnB gadC gadB gadX gadA
EG12278-MONOMER_YiaJ transcriptional repressor_b3574	0.561126	0	0	0	0.0141381	3.50483	1.35235	1.12765	0.154871	yiaM yiaS yiaR yiaQ lyxK yiaO yiaN yiaL yiaK
EG12335-MONOMER_SdaR transcriptional regulator_b0162	0.373906	0	0	0	0.111489	0.0992561	1.24218	1.05175	0.967811	gudD gudX gudP garD rnpB garK garR garL garP cdaR
EG12344-MONOMER_PspF transcriptional activator_b1303	0	0	0	3.54262	2.9293	1.17297	0.201191	0.261627	0.421064	pspG pspA pspB pspC pspD pspE
EG12356-MONOMER_RtcR transcriptional regulator_b3422	0.34134	0	0	0	0.0103589	0.721132	1.44341	1.12772	0.27981	rtcA rtcB
EG12386-MONOMER_CsiR transcriptional repressor_b2664	0.442842	0	0	0	0.288522	0.445584	1.39097	0.869203	0.672233	gabP gabT gabD lhgO csiD
EG20249-MONOMER_UxuR transcriptional regulator_b4324	0.34134	0	0	0	0.025097	0.567464	1.31622	1.12936	0.598078	gntP uidA uxuB uxuA uxuR
EG20253-MONOMER_XylR transcriptional activator_b3569	0	0	0	3.2204	6	2.39411	0.23261	0.0986235	0.208324	xylF xylG xylH xylR xylB xylA
EVGA-MONOMER_EvgA transcriptional regulator_b2369	0	0	1.00495	1.47308	0.00473345	0	0.653453	1.18446	6.00998	gadE emrK
EvgSA 2-component acid and drug resistance	0	0.16255	1.24596	0.0764503	0	0	1.04265	1.19782	1.55824	yegZ yegR yfdE yfdV oxc yfdX frc ydeP ydeO safA emrY emrK mdtF mdtE gadE evgS evgA acrD
FliZ	0	0	1.4934	6	1.67693	0	0.129636	0.678015	1.74931	yjbJ csgG flhC csgD flhD csgE csgA hdeA hdeB yhiD mdtF gadE mdtE gadB gadC
frmR	3.80587	3.0655	0	0	0	1.23248	217.773	34.7603	0.252267	frmR frmA frmB
Fur	0	0	2.96078	0.194975	0.231051	0	0.893148	0.891274	16.0493	nac amtB ftnA
G6088-MONOMER_CaiF transcriptional activator_b0034	0.40595	0	0	0	0.460585	3.66756	1.26007	0.865539	0.201445	caiE caiD caiC caiB caiA caiT fixX fixC fixB fixA
G6201-MONOMER_MhpR transcriptional regulator_b0346	0.297096	0	0	0	0.435997	3.21677	1.22906	0.840938	0.137816	mhpF mhpE mhpD mhpC mhpB mhpA
G6263-MONOMER_CueR transcriptional activator_b0487	0	0	0	0.107983	0.100218	0.184701	1.04816	1.03532	0.785089	cueO copA
G6319-MONOMER_CusR transcriptional activator_b0571	0	0	0	0.192147	0.435997	0.61579	0.868274	0.802756	0.549077	cusA cusB cusF cusC
G6720-MONOMER_PaaX transcriptional regulator_b1399	0.0477695	0	0	0	0.491901	2.05767	1.06835	0.867419	0.415896	paaZ paaK paaJ paaI paaH paaG paaF paaE paaD paaC paaB paaA
G6789-MONOMER_putative ARAC-type regulatory protein_b1499	0	0	1.20616	1.77451	0.0363019	0	0.0549221	1.15375	10.67	gadE
G6867-MONOMER_UidR transcriptional regulator_b1618	0	0	0	0.246455	0.435997	0.0696471	0.893703	0.733364	1.17592	uidA uidR
G6882-MONOMER_SlyA transcriptional activator_b1642	0	0	0.00241705	0.471984	0.731118	0.00326948	0.51643	0.357018	1.38957	hlyE
G7071-MONOMER_Cbl transcriptional activator_b1987	2.08986	0	0	0	0.267984	1.54449	3.52897	0.971282	0.282787	tauD tauC tauB tauA
G7072-MONOMER_Nac transcriptional activator_b1988	0	0	0	2.42357	1.67693	0.898081	0.592737	0.647033	0.63473	gltB gltD gltF nupC codB codA gabP gabT gabD asnC gdhA nac
G7308-MONOMER_HyfR transcriptional activator_b2491	0.106932	0	0	0	0.0253364	3.50483	1.10511	1.08486	0.238391	hyfJ hyfI hyfH hyfG hyfF hyfE hyfD hyfC hyfB hyfA
G7326-MONOMER_IscR transcriptional regulator_b2531	0.760901	0	0	0	0.270163	0.298259	1.62843	0.955842	0.792661	iscA iscU iscS iscR
G7546-MONOMER_GlcC transcriptional dual regulator_b2980	0.229104	0	0	0	0.231051	1.16283	1.0134	0.791297	0.381134	glcA glcB glcG NA NA glcD glcC
G7575-MONOMER_putative 2-component transcriptional regulator_b3025	0	0	0.135649	0.778429	0.874259	0	0.362022	0.361088	1.49756	flhC flhD
G7630-MONOMER_AgaR transcriptional regulator_b3131	0.297096	0	0	0	0.199111	1.23508	1.19074	0.987261	0.514865	agaI agaD agaC agaB kbaY agaS agaA agaW agaV kbaZ
G7678-MONOMER_NanR transcriptional regulator_b3226	0.336252	0	0	0	0.150016	1.2737	1.2695	1.00898	0.416066	nanC yhcH nanK nanE nanT nanA
G7821-MONOMER_AlsR transcriptional repressor_b4089	0.209187	0	0	0	0.431329	2.17053	1.17906	0.852613	0.228782	rpiB alsE alsC alsA alsB rpiR
G7854-MONOMER_putative DeoR-type transcriptional regulator_b4191	0.413976	0.0918153	0	0	0	0.965612	1.32135	1.24565	0.511943	ulaG ulaF ulaE ulaD ulaC ulaB ulaA
G7891-MONOMER_IdnR transcriptional regulator_b4264	0	0	0.135649	0.615772	0.552889	0	0.766017	0.7915	1.29474	idnK idnR idnT idnO idnD gntU gntK
GadX	0	0	3.66756	6	0.0103589	0	0.0941332	1.15375	5.34069	amtB gadE hns gadX hdeB gadB hdeA
GatR1/R2	0	0	0	6	6	2.81023	0.117448	0.139409	0.166421	gatY gatZ gatC gatA gatD gatB
GlnG	0	0	6	0.71731	0.231051	0	0.850229	0.952348	11.7895	nac glnA cbl yeaG glnH amtB argT astC glnP yeaH glnQ astA glnG glnL astD astB
GLNG-CPLX_NtrC transcriptional dual regulator_b3868	0	0	6	0.285276	0.466813	0	0.979416	0.951179	2.00591	amtB glnK nac rutA rutB rutC rutD rutE rutF rutG ddpF ddpD ddpC ddpB ddpA ddpX yhdZ yhdY yhdX yhdW yeaH yeaG hisP hisM hisQ hisJ argT cbl potF potG potH potI astE astB astD astA astC patA glnA glnG glnL glnQ glnP glnH
HYDG-MONOMER_ZraR transcriptional activator_b4004	0.477347	0	0	0	0.0713226	0.336186	1.70689	1.07528	0.628831	zraR zraS
KDPE-MONOMER_KdpE transcriptional activator_b0694	0.336252	0	0	0	0.00454909	1.76205	1.38196	1.24541	0.148488	kdpC kdpB kdpA
lacI	0	0	0	2.08778	1.79615	0.204328	0.170827	0.249507	0.834512	lacZ lacY lacA
MalT	0	0	0	2.69752	6	0.36218	0.471637	0.259314	0.804667	malQ malS malP malZ malM malG malF lamB malE malK
MetJ	0	0	6	6	6	0	0.156116	0.196142	3.37252	ahpC metL folE metB yeiB metK metI metQ metC metR metN metA metF metE
MetR	0	0	1.57636	2.07765	2.37383	0	0.171379	0.146785	4.76786	metE metR glyA
MhpR	0.297096	0	0	0	0.435997	3.21677	1.22906	0.840938	0.137816	mhpE mhpF mhpD mhpA mhpC mhpB
MONOMER0-185_Molybdate-responsive transcription factor monomer_b0761	0.653784	2.81562	0	0	0	2.05767	1.19796	1.44695	0.634304	ccmH ccmG ccmF ccmE ccmD ccmC ccmB ccmA napC napB napH napG napA napD napF narL narX moaE moaD moaC moaB moaA hycH hycG hycF hycE hycD hycC hycB hycA dmsC dmsB dmsA modA modB modC
NadR	0	0	0.561046	2.46344	2.82813	0	0.19177	0.138729	1.92506	nadA pncB pnuC nadB
NARL-MONOMER_NarL transcriptional dual regulator_b1221	0.477347	0	0	0	0.231051	3.11666	1.12401	1.01587	0.696751	hcr hcp norW norV fdhF ccmH ccmG ccmF ccmE ccmD ccmC ccmB ccmA napC napB napH napG napA napD napF moeB moeA hybO hybG hybF hybE hybD hybC hybB hybA hyaA hyaB hyaC hyaD hyaE hyaF cydC cydD fumB dcuB nuoN nuoM nuoL nuoK nuoJ nuoI nuoH nuoG nuoF nuoE nuoC nuoB nuoA pflB focA adhE torC torA torD nirB nirD nirC cysG narK frdD frdC frdB frdA dmsA dmsB dmsC caiF narG narH narJ narI nrfA nrfB nrfC nrfD n…
NARP-MONOMER_NarP transcriptional regulator_b2193	0.449393	0	0	0	0.0103589	3.50483	1.19163	1.09864	0.38267	hcr hcp norW norV hyaA hyaB hyaC hyaD hyaE hyaF ccmH ccmG ccmF ccmE ccmD ccmC ccmB ccmA napC napB napH napG napA napD napF hcr hcp norW norV hyaA hyaB hyaC hyaD hyaE hyaF ccmH ccmG ccmF ccmE ccmD ccmC ccmB ccmA napC napB napH napG napA napD napF
OxyR	2.30207	1.79444	0.98826	0	0	0	1.72508	1.71543	1.68848	ybjC hcp nfsA rimK hcr trxC grxA ybjN uxuA hemH fur
PC00003_AraC transcriptional dual regulator_b0064	0.126156	0.000669329	0	0	0.003042	0.298259	1.1255	1.16743	0.825213	araH araG araF araE araC araD araA araB araJ araH araG araF araE araC araD araA araB araJ
PC00004_CRP transcriptional dual regulator_b3357	0.322968	0	0	0	6	6	1.067	0.85463	0.617624	ppiA nanC cstA yhcH nanK nanE nanT nanA agaA agaW agaV kbaZ xylB xylA mpl trxA sohB dcuA ugpQ ugpC ugpE ugpA ugpB cytR melR melA melB argG pnp rpsO truB rbfA infB nusA rimP metY idnR idnT idnO idnD idnK ulaF ulaE ulaD ulaC ulaB ulaA uidA uxuR nfuA gntX gntP gntT bglB bglF bglG hyfJ hyfI hyfH hyfG hyfF hyfE hyfD hyfC hyfB hyfA lacA lacY lacZ chbG chbF chbR chbA chbC chbB nagE csiE gabP gabT gabD l…
PC00005_ArgR transcriptional dual regulator_b3237	0.0440238	0	0	0	6	1.4694	1.06493	0.511085	0.617624	astE astB astD astA astC argG pnp rpsO truB rbfA infB nusA rimP metY argC argB argH argE argF argI argR argD carA carB
PC00007_TrpR transcriptional repressor_b4393	0	0	0	0.302074	6	0.118924	0.90515	0.23542	0.953619	aroH trpA trpB trpC trpD trpE trpL trpR mtr aroL yaiA aroM
PC00009_Fur transcriptional dual regulator_b0683	0.477347	1.88941	0	0	0	6	1.16347	1.33936	0.308618	fumB yhhX ygaC nrdH nrdI nrdF nrdE gpmA fhuE exbD exbB fiu fecE fecD fecC fecB fecA entD fepA fes entF fepE fur tonB entC entE entB entA entH fecR fecI fepC fepG fepD fepB sodA fhuA fhuC fhuD fhuB cirA
PC00010_LexA transcriptional repressor_b4043	1.85912	3.16241	0.505442	0	0	0	1.52877	2.32344	1.36881	phr rpsU dnaG rpoD umuD umuC uvrD uvrB ssb uvrA sulA recX recA lexA dinF
PC00027_IHF transcriptional dual regulator_b1712	1.66825	0	0	0	1.34383	6	1.15414	0.94534	0.590167	rtcA rtcB mtr yiaJ pspG ubiC ubiA norW norV ulaG ulaF ulaE ulaD ulaC ulaB ulaA ibpB hemA ompC micF sra osmY nrfA nrfB nrfC nrfD nrfE nrfF nrfG actP yjcH acs patA sodB nirB nirD nirC cysG paaK paaJ paaI paaH paaG paaF paaE paaD paaC paaB paaA paaZ hemF amiA dusB fis phoU pstB pstA pstC pstS hpt gcd glcA glcB glcG NA NA glcD pspA pspB pspC pspD pspE dmsC dmsB dmsA yeiL adiA ndh tyrP yiaM yiaS yiaR …
PC00029_OmpR transcriptional dual regulator_b3405	0	0	1.28538	3.13245	0.7734	0	0.524017	0.824859	1.69209	sra bolA nmpC mprA emrA emrB ompC ompF fadL csgG csgF csgE csgD flhC flhD sra bolA nmpC mprA emrA emrB ompC ompF fadL csgG csgF csgE csgD flhC flhD
PC00033_PurR transcriptional repressor_b1658	0	0.0841835	0.0535723	1.77451	0	0	0.777746	1.13978	1.08051	purB hflD purC purD purH purL purM purN purR pyrC pyrD purK purE prs speB speA guaA guaB glyA ubiX purF cvpA gcvP gcvH gcvT glnB codB codA
PC00040_CysB transcriptional dual regulator_b1275	6	0	0	0	6	3.21677	26.0906	0.0847449	0.386169	cysB tauD tauC tauB tauA cbl cysK cysC cysN cysD cysH cysI cysJ cysM cysA cysW cysU cysP
PC00061_FruR transcriptional dual regulator_b0080	0	0.229082	0	6	0	0.0985362	0.476286	1.21549	0.971442	mtlA mtlD mtlR pgk epd eda edd pykF ptsH ptsI crr icd adhE aceB aceA aceK ppsA fruA fruK fruB
PC00063_GatR transcriptional repressor_b2090	0	0	0	6	6	2.81023	0.180109	0.195195	0.182368	NA gatD gatC gatB gatA gatZ gatY NA gatD gatC gatB gatA gatZ gatY
PC00084_RcsB transcriptional activator_b2217	0	0	0	6	0.0363019	0.302657	0.255778	1.08186	0.836511	flhC flhD osmC ftsZ ftsA rcsA wcaB wcaA wzc wzb wza flhC flhD osmC ftsZ ftsA rcsA wcaB wcaA wzc wzb wza
PC00086_RhaS transcriptional activator_b3905	0.567624	0.0727631	0	0	0	0.898081	1.51255	1.25863	0.408501	rhaT rhaD rhaA rhaB rhaT rhaD rhaA rhaB
PC00103_MngR transcriptional repressor_b0730	0.0236317	0	0	0	0.0609752	0.00772049	1.08338	1.07794	1.19701	mngB mngA mngR
PD00196_Fis transcriptional dual regulator_b3261	6	0	0	0	0.215954	2.63954	1.322	1.01743	0.693408	fumB pnp rpsO truB rbfA guaA guaB rsmA pdxA bglB bglF bglG ptsG hns sra mazF mazE proP nrfA nrfB nrfC nrfD nrfE nrfF nrfG actP yjcH acs rrfH rrlH alaV ileV rrsH rrfG rrlG gltW rrsG rrfE rrlE gltV rrsE rrfF thrV rrfD rrlD alaU ileU rrsD rrfC rrlC gltU rrsC rrfA rrlA alaT ileT rrsA patA topA nuoN nuoM nuoL nuoK nuoJ nuoI nuoH nuoG nuoF nuoE nuoC nuoB nuoA gyrB gyrA rrfB rrlB gltT rrsB nirB nirD nir…
PD00197_FNR transcriptional dual regulator_b1334	0.831503	0	0	0	0.466813	6	1.12401	0.967772	0.682816	hcr hcp dcuA hmp ubiC ubiA norW norV hyfJ hyfI hyfH hyfG hyfF hyfE hyfD hyfC hyfB hyfA nrdG nrdD hemA moeB moeA cydB cydA dcuC arcA dcuB nikR nikA nikB nikC nikD nikE yeiL tpx acnA adhE hlyE cydC cydD yfiD moaA moaB moaC moaD moaE fumA pdhR aceE aceF lpd narL narX ccmH ccmG ccmF ccmE ccmD ccmC ccmB ccmA napC napB napH napG napA napD napF glpQ glpT sodA nrfA nrfB nrfC nrfD nrfE nrfF nrfG hypB hypC…
PD00200_IlvY transcriptional dual regulator_b3773	0	0	0	0.211803	0.827397	0.678215	0.966436	0.524138	0.322324	ilvY ilvC
PD00208_MelR transcriptional dual regulator_b4118	0.142456	0	0	0	0.132533	0.0985362	1.20337	1.00397	0.970058	melR melA melB melR melA melB
PD00214_OxyR transcriptional dual regulator_b3961	0	0	0.171392	1.53798	1.67693	0	0.696664	0.676106	1.22196	sufE sufS sufD sufC sufB sufA trxC flu fur grxA dps ahpC ahpF oxyR katG
PD00222_RhaR transcriptional activator_b3906	0.231044	0.0841835	0	0	0	0.236527	1.24934	1.36504	0.824674	rhaS rhaR
PD00230_Ada transcriptional dual regulator / O-6-methylguanine-DNA methyltransferase_b2213	0.312855	0.0918153	0	0	0	0.0985362	1.28349	1.28903	0.974292	aidB alkB ada alkA
PD00237_MalT transcriptional activator_b3418	0	0	0	2.69752	6	0.36218	0.471637	0.259314	0.804667	malQ malP malZ malG malF malE malK lamB malM malS
PD00250_AsnC transcriptional dual regulator_b3743	0	0	0	1.31551	0.224062	0.086112	0.564942	0.827772	0.987154	asnC asnA
PD00251_BetI transcriptional repressor_b0313	0.373906	0	0	0	0.606811	1.12438	1.35786	0.705671	0.335352	betA betB betI betT
PD00260_Fur_b0683	0.410162	0.676583	0	0	0	2.3965	1.24419	1.39201	0.369568	fhuE fecE fecD fecC fecB fecA tonB fepB exbD exbB cirA entS
PD00261_GalS transcriptional repressor_b2151	0	0	0	0.554334	0.880348	1.00523	0.716085	0.594144	0.365483	mglC mglA mglB galS
PD00266_NagC transcriptional dual regulator_b0676	0	0	0	1.57341	1.34383	0.0816603	0.720187	0.751385	0.996911	nanC chbG chbF chbR chbA chbC chbB nagE nagD nagC nagA nagB glmS glmU manX manY manZ
PD00268_TdcA transcriptional activator_b3118	0	0	0	0.0490902	0.267984	0.39292	0.947796	0.933427	0.743195	NA tdcF tdcE tdcD tdcC tdcB tdcA
PD00283_GutR transcriptional repressor_b2707	0	0	0	1.77451	1.57294	2.13198	0.499924	0.54955	0.264195	srlA srlE srlB srlD gutM srlR gutQ
PD00288_H-NS transcriptional dual regulator_b1237	0	0	0	1.47308	2.37383	0.713813	0.881919	0.819745	0.841925	galM galK galT galE lacA lacY lacZ rrfH rrlH alaV ileV rrsH rrfG rrlG gltW rrsG rrfF thrV rrfD rrlD alaU ileU rrsD rrfC rrlC gltU rrsC fliC bglB bglF bglG micF gabP gabT gabD lhgO csiD csiE sodB nirB nirD nirC cysG cydB cydA chiA gadX gadA rrfB rrlB gltT rrsB cadA cadB adiA bolA proX proW proV nhaA hlyE mukB mukE mukF smtA fimE fimD fimH fimG fimF fimC fimI fimA rcsA fliY fliZ fliA flhC flhD stpA…
PD00291_CynR transcriptional dual regulator_b0338	0.126156	0.0918153	0	0	0	1.90501	1.11498	1.29621	0.194912	cynR cynT cynS cynX cynR cynT cynS cynX
PD00297_DsdC transcriptional dual regulator_b2364	0	0	0.41887	0.277415	0.0103589	0	0.812213	1.22313	1.91015	dsdX dsdC dsdA
PD00339_GcvA transcriptional dual regulator_b2808	0	0	0.923068	0.246455	1.20454	0	0.882208	0.55526	2.19804	gcvB gcvA gcvP gcvH gcvT
PD00345_GutM transcriptional activator_b2706	0	0	0	1.77451	1.57294	2.13198	0.499924	0.54955	0.264195	srlA srlE srlB srlD gutM srlR gutQ
PD00353_Lrp transcriptional dual regulator_b0889	0	0	0	6	6	2.13198	0.584549	0.453352	0.691651	aidB aroA malT leuD leuC leuB leuA leuL fimH fimG fimF fimD fimC fimI fimA fimE gcvP gcvH gcvT stpA sdaA oppA oppB oppC oppD oppF ompF lysU livF livG livM livH livK gltB gltD gltF lrp tdh kbl ilvI ilvH serC gabP gabT gabD lhgO csiD osmY micF serA osmC yeiL NA ilvA ilvD ilvE ilvM ilvG ilvL dadA dadX ompC livJ aidB aroA malT leuD leuC leuB leuA leuL fimH fimG fimF fimD fimC fimI fimA fimE gcvP gcvH…
PD00360_LysR transcriptional dual regulator_b2839	0	0	0.0598074	0.205986	0.215954	0	0.792565	0.907361	1.22494	lysR lysA
PD00361_MalI transcriptional repressor_b1620	0	0	0	0.194975	0.270163	0.113921	0.892926	0.851302	0.939104	malI malX malY
PD00364_MarR transcriptional repressor_b1530	2.71332	2.5506	2.10442	0	0	0	14.334	13.0323	6.92073	marR marA marB
PD00365_MarA transcriptional activator_b1531	6	2.72308	1.56444	0	0	0	1.992	1.71875	1.73262	nfsB putA micF slp acrA acrB pqiB pqiA inaA poxB marR marA marB sodA nfo fumC fpr zwf
PD00369_MtlR transcriptional repressor_b3601	0.336252	0	0	0	0.27289	0.398277	1.37879	0.842677	0.628909	mtlA mtlD mtlR
PD00406_SoxS transcriptional activator_b4062	6	6	2.29863	0	0	0	2.27106	2.12791	1.79232	soxS ybjN rimK nfsA ybjC micF fldB acrA acrB inaA poxB ribA fur fldA pqiB pqiA marR marA marB zwf fpr fumC sodA nfo
PD00413_TyrR transcriptional dual regulator_b1323	0	0	0	0.377444	2.97836	0.445584	0.881768	0.444901	0.766603	tyrR aroG aroP tyrP mtr tyrB aroL yaiA aroM tyrA aroF tyrR aroG aroP tyrP mtr tyrB aroL yaiA aroM tyrA aroF
PD00436_CadC transcriptional activator_b4133	0	0	0	0.117811	0.0103589	0.0582005	0.944843	1.19364	1.08072	cadA cadB cadC
PD00440_sigma19 factor_b4293	0.360464	0.12618	0	0	0	2.61554	1.28538	1.27298	0.208164	fecE fecD fecC fecB fecA fecR fecI
PD00444_FucR transcriptional activator_b2805	0	0	0	0.276585	0.215954	0.450261	0.893729	0.967437	0.708555	fucO fucA fucP fucI fucK fucU fucR
PD00474_NhaR transcriptional activator_b0020	0	0	0	0.0777314	0.0141381	0.204328	2.0074	1.57216	0.762069	osmC nhaA
PD00519_LeuO transcriptional activator_b0076	0	0	0	0.237126	1.10792	0.225571	0.953035	0.520164	0.894329	leuD leuC leuB leuA leuL
PD00521_FruR transcriptional dual regulator_b0080	0.756119	0	0.0689542	0	0.231051	0	1.49032	0.898813	1.18987	pfkA nirB nirD nirC cysG pck
PD00763_LacI transcriptional repressor_b0345	0	0	0	2.08778	1.79615	0.204328	0.170827	0.249507	0.834512	lacA lacY lacZ
PD00967_AppY transcriptional activator_b0564	0	0	0	6	2.91059	1.29657	0.129393	0.395439	0.467738	hyaA hyaB hyaC hyaD hyaE hyaF appC appB appA
PD00969_EnvY transcriptional activator_b0566	0	0	0	1.58916	2.34287	0.160063	0.217899	0.32324	0.810506	ompF ompC
PD01196_DeoR transcriptional repressor_b0840	3.80587	3.0655	0	0	0	0.996539	4.69976	3.90618	0.46522	tsx nupG deoC deoA deoB deoD
PD01379_CsgD transcriptional activator_b1040	0	0	0.121898	1.77451	0.622712	0	0.460644	0.756399	1.26086	csgG csgF csgE csgD csgB csgA
PD01520_FadR transcriptional dual regulator_b1187	0.760901	0	0	0	0.30622	0.0649061	1.38873	0.925287	1.05097	fadJ fadI iclR fadD fabB uspA fabA fadL fadA fadB
PD01896_Mlc transcriptional repressor_b1594	0	0	0	2.78468	3.21677	1.65942	0.424435	0.359698	0.394755	ptsH ptsI crr ptsG malT dgsA manX manY manZ
PD02198_SdiA transcriptional activator_b1916	0	0	0	0.302361	0.0598722	0.204328	0.786758	1.08186	0.836511	ftsQ ftsA ftsZ
PD02850_AlpA transcriptional activator_b2624	0	0	0.200701	1.73194	0.267984	0	0.0573188	0.778671	2.19343	slp
PD02936_FhlA transcriptional activator_b2731	2.12291	0.564315	0	0	0	6	1.42347	1.25198	0.244364	hyfJ hyfI hyfH hyfG hyfF hyfE hyfD hyfC hyfB hyfA fdhF hypA hypB hypC hypD hypE hypF hydN hycH hycG hycF hycE hycD hycC hycB hycA hyfJ hyfI hyfH hyfG hyfF hyfE hyfD hyfC hyfB hyfA fdhF hypA hypB hypC hypD hypE hypF hydN hycH hycG hycF hycE hycD hycC hycB hycA
PD03028_GalR transcriptional repressor_b2837	0	1.64857	0	0.211803	0	0.0816603	0.905402	2.35849	1.00721	galS galM galK galT galE
PD03254_EbgR transcriptional repressor_b3075	0.229104	0.234592	0	0	0	0.706151	1.23253	1.85454	0.308648	ebgA ebgC
PD03270_ExuR transcriptional repressor_b3094	0.373906	0	0	0	0.164982	0.90146	1.26785	1.00047	0.557806	uxuB uxuA exuR uxuR uxaB uxaA uxaC exuT
PD03292_TdcR transcriptional activator_b3119	0	0	0	0.0490902	0.267984	0.39292	0.947796	0.933427	0.743195	NA tdcF tdcE tdcD tdcC tdcB tdcA
PD03576_GlpR transcriptional repressor_b3423	0	0	0	0.277415	1.47568	0.996539	0.905363	0.612879	0.541421	glpX glpK glpF glpA glpB glpC glpQ glpT glpD
PD03585_GntR transcriptional repressor_b3438	0.929445	0.763035	0.00241705	0	0	0.00326948	1.40497	1.42717	1.08764	idnK idnR idnT idnO idnD nfuA gntX gntT gntU gntK eda edd
PD03695_cold shock protein CspA_b3556	0	0	0	0.00740672	0.0103589	0.00772049	1.25437	1.10687	1.52178	gyrA hns
PD03831_DnaA transcriptional dual regulator_b3702	3.80587	0	0	0	0.0103589	0.460773	2.10701	1.13921	0.75492	aldA polA recF dnaN dnaA guaA guaB rpoH nrdA nrdB
PD03867_RbsR transcriptional repressor_b3753	0.297096	0	0	0	0.552098	0.187541	1.26287	0.74957	0.874373	rbsD rbsA rbsC rbsB rbsK
PD03938_MetR transcriptional activator_b3828	0	0	0.167229	1.31551	1.25833	0	0.378127	0.391066	1.55026	metH metA glyA
PD04028_CytR transcriptional dual regulator_b3934	2.31895	2.31218	0	0	0	1.52637	1.7069	1.86512	0.499513	cytR cdd ppiA tsx nupG rpoH udp nupC deoC deoA deoB deoD
PD04032_MetJ transcriptional repressor_b3938	0	0	3.66756	6	6	0	0.148403	0.198113	3.15244	ahpC ahpF metK metL metB metQ metI metN metA metF metC
PD04099_IclR transcriptional repressor_b4018	0	0.185606	0.135649	1.22095	0	0	0.476286	1.40555	1.3287	iclR aceB aceA aceK
PD04132_SoxR transcriptional dual regulator_b4063	0.800986	0.676583	0	0	0	0.248867	2.83936	3.50163	0.813739	soxR soxS
PD04413_NadR transcriptional repressor / ribosylnicotinamide kinase / NMN adenylyltransferase_b4390	0	0	0.135649	0.721933	1.21541	0	0.59151	0.573137	1.55848	pncB nadB
PD04418_Rob transcriptional activator_b4396	6	6	3.41769	0	0	0	3.7265	4.70929	4.02624	micF inaA marR marA marB zwf nfo sodA fumC
PHOB-MONOMER_PhoB transcriptional dual regulator_b0399	3.13245	0	0	0	0.215954	6	1.46421	0.976775	0.133067	ugpQ ugpC ugpE ugpA ugpB psiE asr argP phoH phoU pstB pstA pstC pstS phnP phnO phnN phnM phnL phnK phnJ phnI phnH phnG phnF NA phnE phnD phnC phoB phoR phoA psiF phoE
PHOP-MONOMER_PhoP transcriptional regulator_b1130	0	0	0	0.72995	0.0103589	0.00772049	0.669999	1.17163	1.15223	phoQ phoP mgrB mgtA treR
PUTA-MONOMER_PutA bifunctional enzyme and transcriptional regulator_b1014	0.00263546	0	0	0.00219874	0.335631	0.757732	1.06691	0.67329	0.225783	putA
Rob/MarA/SoxS	6	6	3.16241	0	0	0	1.992	2.39905	2.26415	rob marR marA marB ybhT fumC acnA ybjN rimK ybjC ygiC ygiB zwf nfsA nfsB nfo micF inaA sodA tolC acrA acrB
RpoN	0	0	6	1.05193	0.164982	0	0.807309	1.01542	9.10931	nac glnA yeaG glnH amtB argT astC glnP yeaH glnQ gltI yebV astA glnG glnL astD chaC astB zapB chaC
SrlR	0	0	0	1.77451	1.57294	2.13198	0.499924	0.54955	0.264195	gutQ gutM srlR srlD srlB srlE srlA
TORR-CPLX_TorR transcriptional dual regulator_b0995	0	0	2.02149	3.99491	0.224885	0	0.370923	0.984026	2.34354	tnaC tnaA tnaB hdeB hdeA gadX gadA torR torC torA torD
TrpR	0	0	0	0.376079	6	0.163594	0.883845	0.180182	0.975347	aroH mtr aroL yaiA aroM trpA trpB trpC trpD trpE
UHPA-MONOMER_UhpA transcriptional activator_b3669	0.0621412	0	0	0	0.520425	0.706151	1.16216	0.501544	0.252406	uhpT
XylR	0	0	0	3.2204	6	2.39411	0.23261	0.0986235	0.208324	xylR xylB xylH xylA xylF xylG
YiaJ	0.449393	0	0	0	0.025097	2.43601	1.39832	1.12765	0.154871	lyxK yiaK yiaL yiaN yiaO
yqhC	1.4042	0.676583	0	0	0	0.544805	20.7804	3.49736	0.409027	yqhD dkgA
ZraR	0	0.287788	1.82385	0.277415	0	0	0.678295	2.281	35.3226	zraP

## Sheet: ACSHvSynH2-.Reg
	Exp UP p-value	Trans UP p-value	Stat UP p-value	Exp DN p-value	Trans DN p-value	Stat DN p-value	Exp Median Fold	Trans Median Fold	Stat Median Fold	Genes
aaeR	1.596	1.8046	1.34328	0	0	0	5.39904	9.34936	13.5273	aaeX aaeA aaeB
AdiY	0	0	0	6	0.371683	0.575445	0.031015	0.743599	0.443455	gadX gadB gadC gadA
AppY	0	0	0	6	0.385873	3.2204	0.226026	0.770309	0.156424	appA appB appC hyaD hyaE hyaF hyaA hyaC hyaB
AraC	3.87841	2.6132	0	0	0	0.4703	50.5473	11.1137	0.567562	araD araB araA araE
ARCA-MONOMER_ArcA transcriptional dual regulator_b4401	0.279816	0	0	0	6	6	1.05368	0.646281	0.394376	fumB yfiD ptsG treC treB ydeA lldD lldR lldP fadA fadB rhaT ndh caiE caiD caiC caiB caiA caiT cadA cadB hemA moeB moeA hybO hybG hybF hybE hybD hybC hybB hybA glcA glcB glcG NA NA glcD dcuC dctA acnB acnA tpx lpd hyaA hyaB hyaC hyaD hyaE hyaF nuoN nuoM nuoL nuoK nuoJ nuoI nuoH nuoG nuoF nuoE nuoC nuoB nuoA pflB focA mdh gltA aceB aceA aceK fumC glpA glpB glpC icd sodA sdhC sdhD sdhA sdhB NA sucA …
ATOC-MONOMER_AtoC transcriptional activator_b2220	0.335273	0	0	0	0.0512399	1.15364	1.56729	1.07928	0.194091	atoD atoA atoE
BIOTINLIG-MONOMER_BirA transcriptional repressor / biotin-[acetyl-CoA-carboxylase] ligase_b3973	0	0	0	1.04394	2.13245	1.94569	0.518163	0.287715	0.151259	bioA bioB bioF bioC bioD
BirA	0	0	0	1.04394	2.13245	1.94569	0.518163	0.287715	0.151259	bioB bioD bioA bioC bioF
CPLX0-2021_HU_b4000	0.956363	0.335367	0	0	0	0.043577	2.0208	1.58856	1.10928	galM galK galT galE seqA micF galM galK galT galE seqA micF
CPXR-MONOMER_CpxR transcriptional dual regulator_b3912	0.0268583	0.0138824	0.143259	0	0.00213327	0	1.00741	1.0988	1.26628	psd bacA bamE yidQ skp dsbC csgB csgA csgG csgF csgE csgD ppiA dsbA rdoA degP
CusR	2.16241	0	0	0	0.0900377	0.710701	3.4785	0.978003	0.434651	cusR cusA cusC cusS cusB cusF
CysB	6	0	0	0	6	0.0135149	11.2717	0.109635	1.0658	cysJ cysD cysI cysH cysC cysN cysP cysA cysU cysW cbl cysK tauA cysM tauB cysK cysB tauD tauC
DCUR-MONOMER_DcuR transcriptional activator_b4124	1.35598	0	0	0	0.0635365	1.13234	2.03497	1.01483	0.339171	fumB dcuB dctA frdD frdC frdB frdA
DeoR	0.949852	0	0	0	1.01523	1.17317	1.82084	0.567862	0.309537	tsx napG deoC deoA deoB deoD
DpiA	0.488799	1.4973	0	0	0	1.45525	1.33925	1.92786	0.352867	citX dpiB dpiA exuT citC citF citE mdh citD citG appY
EG10143-MONOMER_ChbR transcriptional regulator_b1735	0	0	0.217685	0.276479	0.0809742	0	0.771466	0.995495	1.7458	chbG chbF chbR chbA chbC chbB
EG10320-MONOMER_FlhD transcriptional dual regulator_b1892	0.0268583	0	0	0	1.90115	2.78468	1.00325	0.656446	0.380437	ycgR yhjH hypF hydN nrfA nrfB nrfC nrfD nrfE nrfF nrfG glpA glpB glpC mdh mglC mglA mglB fliL fliM fliN fliO fliP fliQ fliR fliY fliZ fliA
EG10490-MONOMER_ArgP transcriptional activator_b2916	0.479438	0.00291082	0	0	0.00329574	0.0968177	1.54408	1.21771	0.941273	nrdA nrdB recF dnaN dnaA
EG10603-MONOMER_EmrR transcriptional regulator_b2684	0.315702	0.00247382	0.143259	0	0.00329574	0	1.53019	1.28879	2.14431	mprA emrA emrB
EG11088-MONOMER_PdhR transcriptional dual regulator_b0113	2.23943	0.000364961	0	0	0.00329574	0.674566	2.50253	1.10523	0.49774	yfiD pdhR aceE aceF lpd lldD lldR lldP
EG11146-MONOMER_XapR transcriptional activator_b2405	0	0	0	0.114017	0.394167	0.37545	0.692442	0.659081	0.44915	xapB xapA
EG11149-MONOMER_GcvR transcriptional repressor_b2479	0.783755	0.000869459	0	0	0.00329574	0.024265	1.97129	1.13106	1.08547	gcvB gcvP gcvH gcvT
EG11394-MONOMER_FabR transcriptional repressor_b3963	0.343327	0	0	0	0.114164	0.242566	1.9515	0.863073	0.70362	fabB fabA
EG11449-MONOMER_HdfR transcriptional regulator_b4480	0	0	0.0817861	1.26006	0.945081	0	0.166024	0.233133	2.70198	flhC flhD
EG11519-MONOMER_nickel-responsive transcriptional regulator_b3481	0.0268583	0	0	0	2.51849	3.26962	1.02448	0.282839	0.0901445	nikR nikA nikB nikC nikD nikE
EG11544-MONOMER_GadE transcriptional activator_b3512	0	0	0	2.18261	0.255574	0.00879165	0.607997	0.882368	1.08246	gadE skp gnd cyoE cyoD cyoC cyoB cyoA cadA cadB tufB purA lrp fliC hdeD hdeB hdeA rcsA gltB gltD gltF gadX gadA
EG11929-MONOMER_Zur transcriptional regulator_b4046	0	0	0	0.64298	0.7103	0.196113	0.423011	0.363784	0.902264	znuB znuC
EG11962-MONOMER_LctR transcriptional repressor_b3604	0.315702	0	0	0	0.0534642	0.575445	1.52505	1.06166	0.389163	lldD lldR lldP
EG11966-MONOMER_AdiY transcriptional activator_b4116	0.100798	0	0	0	0.33694	0.464099	1.28992	0.606474	0.314179	adiA
EG11969-MONOMER_ZntR transcriptional regulator_b3292	0	0	0	0.515117	0.394167	0.76213	0.417344	0.537264	0.15208	zntA
EG12031-MONOMER_yeiL transcriptional activator_b2163	0.0709389	0	0	0	0.0141381	0.024265	1.20673	1.38308	1.81201	yeiL
EG12108-MONOMER_transcriptional regulator of the anaerobic response to reactive nitrogen species_b2709	0.197267	0	0	0	0.326224	0.640165	1.32271	0.765039	0.305237	norW norV
EG12123-MONOMER_LrhA transcriptional repressor_b2289	0	0	0.386528	1.96928	1.63594	0	0.190383	0.2592	3.26141	lrhA flhC flhD
EG12179-MONOMER_CspE transcriptional repressor_b0623	0.812226	0.548659	0.722093	0	0	0	5.82004	6.3584	24.3918	cspA
EG12202-MONOMER_TreR transcriptional repressor_b4241	0.0230863	0	0	0	0.326224	0.37545	1.05476	0.729884	0.443106	treC treB
EG12242-MONOMER_GadWtranscriptional repressor_b3515	0	0	0	6	0.371683	0.575445	0.031015	0.743599	0.443455	gadC gadB gadX gadA
EG12243-MONOMER_GadX transcriptional activator_b3516	0	6	0	3.16241	0	0.169995	0.465139	2.72709	0.855978	rpoS hdeD hdeB hdeA cadA cadB amtB glnK ybaS lon hns asnB gadC gadB gadX gadA
EG12278-MONOMER_YiaJ transcriptional repressor_b3574	0.25914	0	0	0	0.086022	2.36332	1.21961	0.967639	0.21173	yiaM yiaS yiaR yiaQ lyxK yiaO yiaN yiaL yiaK
EG12335-MONOMER_SdaR transcriptional regulator_b0162	0.0230863	0	0	0	0.0599868	0.233045	0.997168	1.01558	0.774507	gudD gudX gudP garD rnpB garK garR garL garP cdaR
EG12344-MONOMER_PspF transcriptional activator_b1303	0	0	0	3.2416	2.53402	0.208857	0.184045	0.281954	0.79812	pspG pspA pspB pspC pspD pspE
EG12356-MONOMER_RtcR transcriptional regulator_b3422	0	0	0	0.515117	0.371683	1.01735	0.543773	0.660494	0.151885	rtcA rtcB
EG12386-MONOMER_CsiR transcriptional repressor_b2664	0.00927498	0.348189	0	0	0	1.048	0.9375	1.62397	0.301664	gabP gabT gabD lhgO csiD
EG20249-MONOMER_UxuR transcriptional regulator_b4324	0.468534	0.0582849	0	0	0	0.0342434	1.53092	1.29119	1.17216	gntP uidA uxuB uxuA uxuR
EG20253-MONOMER_XylR transcriptional activator_b3569	0	0	0	2.96859	6	2.24914	0.222825	0.0848878	0.160647	xylF xylG xylH xylR xylB xylA
EVGA-MONOMER_EvgA transcriptional regulator_b2369	0	0.316512	0.378865	0.978811	0	0	0.544356	2.72707	7.29541	gadE emrK
EvgSA 2-component acid and drug resistance	0.279816	0.400062	6	0	0	0	1.14822	1.26691	4.10747	yegZ yegR yfdE yfdV oxc yfdX frc ydeP ydeO safA emrY emrK mdtF mdtE gadE evgS evgA acrD
FliZ	0	0	0	6	0.0261382	0.024265	0.156968	1.0535	1.06856	yjbJ csgG flhC csgD flhD csgE csgA hdeA hdeB yhiD mdtF gadE mdtE gadB gadC
frmR	3.21163	0	0	0	1.59707	0.0968177	23.5307	0.270708	0.985282	frmR frmA frmB
Fur	0	2.53599	0	0.270455	0	0.0968177	0.70118	14.795	0.976582	nac amtB ftnA
G6088-MONOMER_CaiF transcriptional activator_b0034	0.100798	0	0	0	0.394167	3.26962	1.04911	0.781119	0.182948	caiE caiD caiC caiB caiA caiT fixX fixC fixB fixA
G6201-MONOMER_MhpR transcriptional regulator_b0346	0.468534	0	0	0	0.0960206	2.3801	1.44303	0.918868	0.154181	mhpF mhpE mhpD mhpC mhpB mhpA
G6263-MONOMER_CueR transcriptional activator_b0487	0.279816	0.171688	0	0	0	0.333407	1.60811	2.04121	0.563833	cueO copA
G6319-MONOMER_CusR transcriptional activator_b0571	3.09546	0.403117	0	0	0	0.648938	13.2938	1.88158	0.390239	cusA cusB cusF cusC
G6720-MONOMER_PaaX transcriptional regulator_b1399	0	0	0	0.114017	0.170954	1.47092	0.88907	0.910533	0.374529	paaZ paaK paaJ paaI paaH paaG paaF paaE paaD paaC paaB paaA
G6789-MONOMER_putative ARAC-type regulatory protein_b1499	0	0.403117	0.498475	1.15863	0	0	0.156968	4.20407	11.7832	gadE
G6867-MONOMER_UidR transcriptional regulator_b1618	0.0230863	0	0	0	0.371683	0.0814036	1.08372	0.684204	1.24541	uidA uidR
G6882-MONOMER_SlyA transcriptional activator_b1642	0	0	0	0.366188	0.529619	0.0511471	0.510026	0.441034	1.28478	hlyE
G7071-MONOMER_Cbl transcriptional activator_b1987	0.158741	0	0	0	0.0141381	0.498338	1.15172	1.0458	0.550105	tauD tauC tauB tauA
G7072-MONOMER_Nac transcriptional activator_b1988	0	0	0	1.26006	0.094107	1.47092	0.659032	0.926293	0.382473	gltB gltD gltF nupC codB codA gabP gabT gabD asnC gdhA nac
G7308-MONOMER_HyfR transcriptional activator_b2491	0	0	0	0.0701725	0.255574	3.87841	0.913062	0.851384	0.143072	hyfJ hyfI hyfH hyfG hyfF hyfE hyfD hyfC hyfB hyfA
G7326-MONOMER_IscR transcriptional regulator_b2531	0.216046	0	0	0	0.326224	0.242566	1.24507	0.771779	0.731052	iscA iscU iscS iscR
G7546-MONOMER_GlcC transcriptional dual regulator_b2980	0	0	0	0.101247	0.318198	1.31354	0.845769	0.765863	0.246793	glcA glcB glcG NA NA glcD glcC
G7575-MONOMER_putative 2-component transcriptional regulator_b3025	0	0	0.0817861	1.26006	0.945081	0	0.166024	0.233133	2.70198	flhC flhD
G7630-MONOMER_AgaR transcriptional regulator_b3131	0.232132	0.00291082	0	0	0.00329574	1.27159	1.17532	1.11347	0.395019	agaI agaD agaC agaB kbaY agaS agaA agaW agaV kbaZ
G7678-MONOMER_NanR transcriptional regulator_b3226	0	0	0	0.270455	0.529619	1.4976	0.783368	0.683774	0.246138	nanC yhcH nanK nanE nanT nanA
G7821-MONOMER_AlsR transcriptional repressor_b4089	0.154127	0	0	0	0.0809742	1.14538	1.12911	0.97909	0.317814	rpiB alsE alsC alsA alsB rpiR
G7854-MONOMER_putative DeoR-type transcriptional regulator_b4191	0.113916	0	0	0	0.0419716	0.640165	1.12258	1.06377	0.493542	ulaG ulaF ulaE ulaD ulaC ulaB ulaA
G7891-MONOMER_IdnR transcriptional regulator_b4264	0.130258	0	0	0	0.0783968	0.0968177	1.13349	0.990302	0.951993	idnK idnR idnT idnO idnD gntU gntK
GadX	0	2.21272	0.232354	3.2416	0	0	0.223188	3.45093	1.7549	amtB gadE hns gadX hdeB gadB hdeA
GatR1/R2	0	0	0	3.0655	6	6	0.208837	0.0570887	0.0468783	gatY gatZ gatC gatA gatD gatB
GlnG	0	6	2.09105	2.16716	0	0	0.573433	13.4948	2.81626	nac glnA cbl yeaG glnH amtB argT astC glnP yeaH glnQ astA glnG glnL astD astB
GLNG-CPLX_NtrC transcriptional dual regulator_b3868	0	3.10689	0	1.26006	0	0.336233	0.773806	1.54238	0.782568	amtB glnK nac rutA rutB rutC rutD rutE rutF rutG ddpF ddpD ddpC ddpB ddpA ddpX yhdZ yhdY yhdX yhdW yeaH yeaG hisP hisM hisQ hisJ argT cbl potF potG potH potI astE astB astD astA astC patA glnA glnG glnL glnQ glnP glnH
HYDG-MONOMER_ZraR transcriptional activator_b4004	0.315702	0	0	0	0.0755295	0.242566	1.81867	1.0526	0.68524	zraR zraS
KDPE-MONOMER_KdpE transcriptional activator_b0694	0.0164504	0	0	0	0.218719	2.00245	0.965116	0.795024	0.0816325	kdpC kdpB kdpA
lacI	0	0	0	2.3495	2.13245	0.96409	0.13508	0.144033	0.24859	lacZ lacY lacA
MalT	0	0	0	1.75704	6	3.2204	0.524204	0.166873	0.187768	malQ malS malP malZ malM malG malF lamB malE malK
MetJ	0	0	0	2.37167	6	2.21221	0.514041	0.181896	0.315337	ahpC metL folE metB yeiB metK metI metQ metC metR metN metA metF metE
MetR	0	0	0	1.24126	1.70323	1.04574	0.353375	0.245684	0.221009	metE metR glyA
MhpR	0.468534	0	0	0	0.0960206	2.3801	1.44303	0.918868	0.154181	mhpE mhpF mhpD mhpA mhpC mhpB
MONOMER0-185_Molybdate-responsive transcription factor monomer_b0761	2.9272	0	0	0	0.7103	6	1.5329	0.794892	0.227472	ccmH ccmG ccmF ccmE ccmD ccmC ccmB ccmA napC napB napH napG napA napD napF narL narX moaE moaD moaC moaB moaA hycH hycG hycF hycE hycD hycC hycB hycA dmsC dmsB dmsA modA modB modC
NadR	0	0	0	3.2416	6	1.6288	0.0441324	0.054729	0.148798	nadA pncB pnuC nadB
NARL-MONOMER_NarL transcriptional dual regulator_b1221	6	0	0	0	6	6	1.5905	0.682214	0.379812	hcr hcp norW norV fdhF ccmH ccmG ccmF ccmE ccmD ccmC ccmB ccmA napC napB napH napG napA napD napF moeB moeA hybO hybG hybF hybE hybD hybC hybB hybA hyaA hyaB hyaC hyaD hyaE hyaF cydC cydD fumB dcuB nuoN nuoM nuoL nuoK nuoJ nuoI nuoH nuoG nuoF nuoE nuoC nuoB nuoA pflB focA adhE torC torA torD nirB nirD nirC cysG narK frdD frdC frdB frdA dmsA dmsB dmsC caiF narG narH narJ narI nrfA nrfB nrfC nrfD n…
NARP-MONOMER_NarP transcriptional regulator_b2193	1.76055	0	0	0	0.643286	6	1.49707	0.775707	0.176079	hcr hcp norW norV hyaA hyaB hyaC hyaD hyaE hyaF ccmH ccmG ccmF ccmE ccmD ccmC ccmB ccmA napC napB napH napG napA napD napF hcr hcp norW norV hyaA hyaB hyaC hyaD hyaE hyaF ccmH ccmG ccmF ccmE ccmD ccmC ccmB ccmA napC napB napH napG napA napD napF
OxyR	6	3.2416	2.2002	0	0	0	4.95633	3.47803	4.22365	ybjC hcp nfsA rimK hcr trxC grxA ybjN uxuA hemH fur
PC00003_AraC transcriptional dual regulator_b0064	2.76447	0.529928	0	0	0	0.242566	2.90058	1.54629	0.753104	araH araG araF araE araC araD araA araB araJ araH araG araF araE araC araD araA araB araJ
PC00004_CRP transcriptional dual regulator_b3357	0.0520813	0	0	0	1.86845	6	0.989014	0.860705	0.507677	ppiA nanC cstA yhcH nanK nanE nanT nanA agaA agaW agaV kbaZ xylB xylA mpl trxA sohB dcuA ugpQ ugpC ugpE ugpA ugpB cytR melR melA melB argG pnp rpsO truB rbfA infB nusA rimP metY idnR idnT idnO idnD idnK ulaF ulaE ulaD ulaC ulaB ulaA uidA uxuR nfuA gntX gntP gntT bglB bglF bglG hyfJ hyfI hyfH hyfG hyfF hyfE hyfD hyfC hyfB hyfA lacA lacY lacZ chbG chbF chbR chbA chbC chbB nagE csiE gabP gabT gabD l…
PC00005_ArgR transcriptional dual regulator_b3237	0.100798	0	0.345121	0	1.01523	0	1.05189	0.714579	1.3148	astE astB astD astA astC argG pnp rpsO truB rbfA infB nusA rimP metY argC argB argH argE argF argI argR argD carA carB
PC00007_TrpR transcriptional repressor_b4393	6	0	0	0	3.17465	0.648049	3.62445	0.385639	0.55101	aroH trpA trpB trpC trpD trpE trpL trpR mtr aroL yaiA aroM
PC00009_Fur transcriptional dual regulator_b0683	0.00934154	0	0	0	1.8074	6	0.970045	0.700973	0.229736	fumB yhhX ygaC nrdH nrdI nrdF nrdE gpmA fhuE exbD exbB fiu fecE fecD fecC fecB fecA entD fepA fes entF fepE fur tonB entC entE entB entA entH fecR fecI fepC fepG fepD fepB sodA fhuA fhuC fhuD fhuB cirA
PC00010_LexA transcriptional repressor_b4043	0.0230863	1.52005	0.136083	0	0	0	0.988396	1.74559	1.27473	phr rpsU dnaG rpoD umuD umuC uvrD uvrB ssb uvrA sulA recX recA lexA dinF
PC00027_IHF transcriptional dual regulator_b1712	0.208983	0	0	0	6	6	1.02512	0.731298	0.448043	rtcA rtcB mtr yiaJ pspG ubiC ubiA norW norV ulaG ulaF ulaE ulaD ulaC ulaB ulaA ibpB hemA ompC micF sra osmY nrfA nrfB nrfC nrfD nrfE nrfF nrfG actP yjcH acs patA sodB nirB nirD nirC cysG paaK paaJ paaI paaH paaG paaF paaE paaD paaC paaB paaA paaZ hemF amiA dusB fis phoU pstB pstA pstC pstS hpt gcd glcA glcB glcG NA NA glcD pspA pspB pspC pspD pspE dmsC dmsB dmsA yeiL adiA ndh tyrP yiaM yiaS yiaR …
PC00029_OmpR transcriptional dual regulator_b3405	0	0	0.828595	2.16241	0.094107	0	0.652483	0.901794	1.98787	sra bolA nmpC mprA emrA emrB ompC ompF fadL csgG csgF csgE csgD flhC flhD sra bolA nmpC mprA emrA emrB ompC ompF fadL csgG csgF csgE csgD flhC flhD
PC00033_PurR transcriptional repressor_b1658	0.00934154	0	0	0	6	1.13234	0.97205	0.41553	0.571225	purB hflD purC purD purH purL purM purN purR pyrC pyrD purK purE prs speB speA guaA guaB glyA ubiX purF cvpA gcvP gcvH gcvT glnB codB codA
PC00040_CysB transcriptional dual regulator_b1275	6	0	0	0	6	0.0135149	11.2717	0.109635	1.0658	cysB tauD tauC tauB tauA cbl cysK cysC cysN cysD cysH cysI cysJ cysM cysA cysW cysU cysP
PC00061_FruR transcriptional dual regulator_b0080	0	0	0	2.3495	1.8074	1.13234	0.593498	0.63097	0.520542	mtlA mtlD mtlR pgk epd eda edd pykF ptsH ptsI crr icd adhE aceB aceA aceK ppsA fruA fruK fruB
PC00063_GatR transcriptional repressor_b2090	0	0	0	3.0655	6	6	0.220182	0.0614718	0.0609313	NA gatD gatC gatB gatA gatZ gatY NA gatD gatC gatB gatA gatZ gatY
PC00084_RcsB transcriptional activator_b2217	0	0	0	2.22337	0.0512399	0.734475	0.465527	1.03017	0.517865	flhC flhD osmC ftsZ ftsA rcsA wcaB wcaA wzc wzb wza flhC flhD osmC ftsZ ftsA rcsA wcaB wcaA wzc wzb wza
PC00086_RhaS transcriptional activator_b3905	0.0230863	0	0	0	0.21186	0.748678	1.00757	0.895729	0.387166	rhaT rhaD rhaA rhaB rhaT rhaD rhaA rhaB
PC00103_MngR transcriptional repressor_b0730	0.078012	0	0	0	0.0960206	0.0135149	1.13288	0.935574	1.51871	mngB mngA mngR
PD00196_Fis transcriptional dual regulator_b3261	6	0	0	0	2.26962	3.08669	1.61172	0.732219	0.529376	fumB pnp rpsO truB rbfA guaA guaB rsmA pdxA bglB bglF bglG ptsG hns sra mazF mazE proP nrfA nrfB nrfC nrfD nrfE nrfF nrfG actP yjcH acs rrfH rrlH alaV ileV rrsH rrfG rrlG gltW rrsG rrfE rrlE gltV rrsE rrfF thrV rrfD rrlD alaU ileU rrsD rrfC rrlC gltU rrsC rrfA rrlA alaT ileT rrsA patA topA nuoN nuoM nuoL nuoK nuoJ nuoI nuoH nuoG nuoF nuoE nuoC nuoB nuoA gyrB gyrA rrfB rrlB gltT rrsB nirB nirD nir…
PD00197_FNR transcriptional dual regulator_b1334	6	0	0	0	6	6	1.53904	0.682214	0.44183	hcr hcp dcuA hmp ubiC ubiA norW norV hyfJ hyfI hyfH hyfG hyfF hyfE hyfD hyfC hyfB hyfA nrdG nrdD hemA moeB moeA cydB cydA dcuC arcA dcuB nikR nikA nikB nikC nikD nikE yeiL tpx acnA adhE hlyE cydC cydD yfiD moaA moaB moaC moaD moaE fumA pdhR aceE aceF lpd narL narX ccmH ccmG ccmF ccmE ccmD ccmC ccmB ccmA napC napB napH napG napA napD napF glpQ glpT sodA nrfA nrfB nrfC nrfD nrfE nrfF nrfG hypB hypC…
PD00200_IlvY transcriptional dual regulator_b3773	0.0268583	0	0	0	0.679625	0.397181	1.15742	0.590197	0.572354	ilvY ilvC
PD00208_MelR transcriptional dual regulator_b4118	0.154127	0	0	0	0.124545	0.0479053	1.24914	0.881239	1.14801	melR melA melB melR melA melB
PD00214_OxyR transcriptional dual regulator_b3961	0	1.5004	0.502573	0.167389	0	0	0.864843	1.72772	1.65593	sufE sufS sufD sufC sufB sufA trxC flu fur grxA dps ahpC ahpF oxyR katG
PD00222_RhaR transcriptional activator_b3906	0.202968	0	0	0	0.371683	0.331465	1.34842	0.688683	0.578654	rhaS rhaR
PD00230_Ada transcriptional dual regulator / O-6-methylguanine-DNA methyltransferase_b2213	0	0	0	0.32993	0.0512399	0.205889	0.714798	1.11586	0.87872	aidB alkB ada alkA
PD00237_MalT transcriptional activator_b3418	0	0	0	1.75704	6	3.2204	0.524204	0.166873	0.187768	malQ malP malZ malG malF malE malK lamB malM malS
PD00250_AsnC transcriptional dual regulator_b3743	0.0268583	0.837734	0	0	0	0.0968177	1.09688	8.34751	1.11186	asnC asnA
PD00251_BetI transcriptional repressor_b0313	0.0164504	0	0	0	0.0906312	0.4703	0.96241	0.948694	0.512938	betA betB betI betT
PD00260_Fur_b0683	0.216046	0	0	0	0.604045	2.72825	1.14546	0.730524	0.241499	fhuE fecE fecD fecC fecB fecA tonB fepB exbD exbB cirA entS
PD00261_GalS transcriptional repressor_b2151	0	0	0	0.64298	0.622566	0.432057	0.598075	0.599653	0.519524	mglC mglA mglB galS
PD00266_NagC transcriptional dual regulator_b0676	0.00429901	0	0	0	0.0379671	0.205889	0.951314	1.03483	0.82494	nanC chbG chbF chbR chbA chbC chbB nagE nagD nagC nagA nagB glmS glmU manX manY manZ
PD00268_TdcA transcriptional activator_b3118	0	0	0	0.114017	0.255574	0.205889	0.87561	0.86048	0.834729	NA tdcF tdcE tdcD tdcC tdcB tdcA
PD00283_GutR transcriptional repressor_b2707	0.0230863	6	0.502573	0	0	0	0.97883	13.1782	2.2553	srlA srlE srlB srlD gutM srlR gutQ
PD00288_H-NS transcriptional dual regulator_b1237	0	0	0	1.79923	0.679625	0.242566	0.756453	0.832124	0.826118	galM galK galT galE lacA lacY lacZ rrfH rrlH alaV ileV rrsH rrfG rrlG gltW rrsG rrfF thrV rrfD rrlD alaU ileU rrsD rrfC rrlC gltU rrsC fliC bglB bglF bglG micF gabP gabT gabD lhgO csiD csiE sodB nirB nirD nirC cysG cydB cydA chiA gadX gadA rrfB rrlB gltT rrsB cadA cadB adiA bolA proX proW proV nhaA hlyE mukB mukE mukF smtA fimE fimD fimH fimG fimF fimC fimI fimA rcsA fliY fliZ fliA flhC flhD stpA…
PD00291_CynR transcriptional dual regulator_b0338	0.0561791	0	0	0	0.392277	2.04901	1.1457	0.70909	0.116065	cynR cynT cynS cynX cynR cynT cynS cynX
PD00297_DsdC transcriptional dual regulator_b2364	0	0	0	0.033164	0.0809742	0.0342434	0.881695	0.982156	1.29256	dsdX dsdC dsdA
PD00339_GcvA transcriptional dual regulator_b2808	0.680582	0	0	0	0.0419716	0.0511471	1.70308	1.07659	1.07444	gcvB gcvA gcvP gcvH gcvT
PD00345_GutM transcriptional activator_b2706	0.0230863	6	0.502573	0	0	0	0.97883	13.1782	2.2553	srlA srlE srlB srlD gutM srlR gutQ
PD00353_Lrp transcriptional dual regulator_b0889	0	0	0	3.0655	1.82402	1.86605	0.685483	0.738134	0.577725	aidB aroA malT leuD leuC leuB leuA leuL fimH fimG fimF fimD fimC fimI fimA fimE gcvP gcvH gcvT stpA sdaA oppA oppB oppC oppD oppF ompF lysU livF livG livM livH livK gltB gltD gltF lrp tdh kbl ilvI ilvH serC gabP gabT gabD lhgO csiD osmY micF serA osmC yeiL NA ilvA ilvD ilvE ilvM ilvG ilvL dadA dadX ompC livJ aidB aroA malT leuD leuC leuB leuA leuL fimH fimG fimF fimD fimC fimI fimA fimE gcvP gcvH…
PD00360_LysR transcriptional dual regulator_b2839	0	0	0	1.04394	1.07259	0.205889	0.4324	0.321542	0.910308	lysR lysA
PD00361_MalI transcriptional repressor_b1620	0	0	0	0.450911	0.622566	0.205889	0.609557	0.557572	0.748783	malI malX malY
PD00364_MarR transcriptional repressor_b1530	2.84878	2.23299	2.2002	0	0	0	15.0364	11.5693	31.8837	marR marA marB
PD00365_MarA transcriptional activator_b1531	6	2.25738	0.720653	0	0	0	3.088	1.92929	1.75489	nfsB putA micF slp acrA acrB pqiB pqiA inaA poxB marR marA marB sodA nfo fumC fpr zwf
PD00369_MtlR transcriptional repressor_b3601	1.54699	0	0	0	0.72031	0.575445	5.14032	0.495033	0.39199	mtlA mtlD mtlR
PD00406_SoxS transcriptional activator_b4062	6	6	2.63954	0	0	0	3.23685	2.43214	2.89602	soxS ybjN rimK nfsA ybjC micF fldB acrA acrB inaA poxB ribA fur fldA pqiB pqiA marR marA marB zwf fpr fumC sodA nfo
PD00413_TyrR transcriptional dual regulator_b1323	0	0	0	0.736909	2.40792	0.281108	0.696579	0.454775	0.73288	tyrR aroG aroP tyrP mtr tyrB aroL yaiA aroM tyrA aroF tyrR aroG aroP tyrP mtr tyrB aroL yaiA aroM tyrA aroF
PD00436_CadC transcriptional activator_b4133	0.00927498	0	0	0	0.402777	0.0351702	0.931136	0.649474	1.24022	cadA cadB cadC
PD00440_sigma19 factor_b4293	0	0	0	0.0533414	0.503818	2.63954	0.899635	0.699859	0.141419	fecE fecD fecC fecB fecA fecR fecI
PD00444_FucR transcriptional activator_b2805	0.0230863	0	0	0	1.17424	0.268895	1.00091	0.540999	0.712003	fucO fucA fucP fucI fucK fucU fucR
PD00474_NhaR transcriptional activator_b0020	0	0	0	0.163834	0.0783968	0.367755	0.784337	1.03405	0.458397	osmC nhaA
PD00519_LeuO transcriptional activator_b0076	0	0.0138824	0	0.727625	0.00213327	0.205889	0.557767	1.205	0.838181	leuD leuC leuB leuA leuL
PD00521_FruR transcriptional dual regulator_b0080	2.23943	0	0	0	0.206685	0.205889	3.68816	0.887827	0.839662	pfkA nirB nirD nirC cysG pck
PD00763_LacI transcriptional repressor_b0345	0	0	0	2.3495	2.13245	0.96409	0.13508	0.144033	0.24859	lacA lacY lacZ
PD00967_AppY transcriptional activator_b0564	0	0	0	6	0.385873	3.2204	0.226026	0.770309	0.156424	hyaA hyaB hyaC hyaD hyaE hyaF appC appB appA
PD00969_EnvY transcriptional activator_b0566	0	0	0	1.50533	2.09015	0.336233	0.15231	0.276877	0.489318	ompF ompC
PD01196_DeoR transcriptional repressor_b0840	0.949852	0	0	0	1.22168	1.17317	1.82084	0.538519	0.309537	tsx nupG deoC deoA deoB deoD
PD01379_CsgD transcriptional activator_b1040	0	0.348189	1.08829	1.05982	0	0	0.652483	1.52942	4.3491	csgG csgF csgE csgD csgB csgA
PD01520_FadR transcriptional dual regulator_b1187	0	0	0	0.0241961	0.624373	0.397181	0.960983	0.703408	0.649622	fadJ fadI iclR fadD fabB uspA fabA fadL fadA fadB
PD01896_Mlc transcriptional repressor_b1594	0	0	0	0.341578	6	3.43348	0.773294	0.210759	0.143916	ptsH ptsI crr ptsG malT dgsA manX manY manZ
PD02198_SdiA transcriptional activator_b1916	0	0	0	0.0533414	0.067648	0.151121	0.860153	1.03017	0.846671	ftsQ ftsA ftsZ
PD02850_AlpA transcriptional activator_b2624	0	0	0	1.28779	0.067648	0.0342434	0.119567	1.05587	1.55772	slp
PD02936_FhlA transcriptional activator_b2731	1.45655	0	0	0	0.568202	6	1.4037	0.803202	0.142388	hyfJ hyfI hyfH hyfG hyfF hyfE hyfD hyfC hyfB hyfA fdhF hypA hypB hypC hypD hypE hypF hydN hycH hycG hycF hycE hycD hycC hycB hycA hyfJ hyfI hyfH hyfG hyfF hyfE hyfD hyfC hyfB hyfA fdhF hypA hypB hypC hypD hypE hypF hydN hycH hycG hycF hycE hycD hycC hycB hycA
PD03028_GalR transcriptional repressor_b2837	0.956363	0.335367	0	0	0	0.0968177	2.0208	1.58856	0.967231	galS galM galK galT galE
PD03254_EbgR transcriptional repressor_b3075	0.078012	0	0	0	0.0960206	0.894865	1.37611	1.62699	0.386939	ebgA ebgC
PD03270_ExuR transcriptional repressor_b3094	0.279816	0.105507	0.495692	0	0	0	1.23676	1.2295	2.01963	uxuB uxuA exuR uxuR uxaB uxaA uxaC exuT
PD03292_TdcR transcriptional activator_b3119	0	0	0	0.114017	0.255574	0.205889	0.87561	0.86048	0.834729	NA tdcF tdcE tdcD tdcC tdcB tdcA
PD03576_GlpR transcriptional repressor_b3423	0	0	0	0.0871458	1.24216	1.3138	0.884858	0.562548	0.343714	glpX glpK glpF glpA glpB glpC glpQ glpT glpD
PD03585_GntR transcriptional repressor_b3438	0.0381188	0	0	0	0.0960206	0.281399	1.03692	0.994725	0.733876	idnK idnR idnT idnO idnD nfuA gntX gntT gntU gntK eda edd
PD03695_cold shock protein CspA_b3556	0.00934154	0.152872	0	0	0	0.0381899	1.25772	1.93908	1.93251	gyrA hns
PD03831_DnaA transcriptional dual regulator_b3702	0.576492	0	0	0	0.0419716	0.180798	1.38528	1.09637	0.859204	aldA polA recF dnaN dnaA guaA guaB rpoH nrdA nrdB
PD03867_RbsR transcriptional repressor_b3753	0.0230863	0	0	0	0.679625	0.106355	0.989689	0.597936	0.918552	rbsD rbsA rbsC rbsB rbsK
PD03938_MetR transcriptional activator_b3828	0	0	0	1.24126	1.14198	0.498338	0.355555	0.380763	0.438448	metH metA glyA
PD04028_CytR transcriptional dual regulator_b3934	0.885623	0	0	0	0.626941	1.4976	1.4632	0.721461	0.368983	cytR cdd ppiA tsx nupG rpoH udp nupC deoC deoA deoB deoD
PD04032_MetJ transcriptional repressor_b3938	0	0	0	1.75704	6	1.33161	0.538535	0.155932	0.36883	ahpC ahpF metK metL metB metQ metI metN metA metF metC
PD04099_IclR transcriptional repressor_b4018	0	0	0	1.39864	0.624373	0.84336	0.364555	0.601582	0.314876	iclR aceB aceA aceK
PD04132_SoxR transcriptional dual regulator_b4063	0.834133	0	0	0	0.0367412	0.0115035	5.02233	1.53656	1.89416	soxR soxS
PD04413_NadR transcriptional repressor / ribosylnicotinamide kinase / NMN adenylyltransferase_b4390	0	0	0	1.67811	2.34804	1.02594	0.108184	0.103611	0.269409	pncB nadB
PD04418_Rob transcriptional activator_b4396	6	3.16241	2.2002	0	0	0	5.01663	6.04362	6.93974	micF inaA marR marA marB zwf nfo sodA fumC
PHOB-MONOMER_PhoB transcriptional dual regulator_b0399	0.242991	0	0	0	0.0831462	6	1.09064	0.971944	0.113162	ugpQ ugpC ugpE ugpA ugpB psiE asr argP phoH phoU pstB pstA pstC pstS phnP phnO phnN phnM phnL phnK phnJ phnI phnH phnG phnF NA phnE phnD phnC phoB phoR phoA psiF phoE
PHOP-MONOMER_PhoP transcriptional regulator_b1130	0	0.11829	0.232354	0.842332	0	0	0.565013	1.36119	1.92859	phoQ phoP mgrB mgtA treR
PUTA-MONOMER_PutA bifunctional enzyme and transcriptional regulator_b1014	0	0	0	0.515117	0.433751	1.01735	0.414181	0.50217	0.0959474	putA
Rob/MarA/SoxS	6	3.66756	2.76447	0	0	0	3.41162	2.54452	3.19736	rob marR marA marB ybhT fumC acnA ybjN rimK ybjC ygiC ygiB zwf nfsA nfsB nfo micF inaA sodA tolC acrA acrB
RpoN	0	6	0.944278	3.0655	0	0	0.514123	10.0775	1.86176	nac glnA yeaG glnH amtB argT astC glnP yeaH glnQ gltI yebV astA glnG glnL astD chaC astB zapB chaC
SrlR	0.0230863	6	0.502573	0	0	0	0.97883	13.1782	2.2553	gutQ gutM srlR srlD srlB srlE srlA
TORR-CPLX_TorR transcriptional dual regulator_b0995	0	0	0	3.2416	0.392277	0.0968177	0.35638	0.780897	0.914131	tnaC tnaA tnaB hdeB hdeA gadX gadA torR torC torA torD
TrpR	6	0	0	0	2.96405	0.575445	4.31108	0.393085	0.566408	aroH mtr aroL yaiA aroM trpA trpB trpC trpD trpE
UHPA-MONOMER_UhpA transcriptional activator_b3669	0.0647649	0	0	0	0.643286	0.731048	1.18546	0.364572	0.172566	uhpT
XylR	0	0	0	2.96859	6	2.24914	0.222825	0.0848878	0.160647	xylR xylB xylH xylA xylF xylG
YiaJ	0.279965	0	0	0	0.527639	1.4976	1.36261	0.657646	0.21173	lyxK yiaK yiaL yiaN yiaO
yqhC	0.949852	0	0	0	0.0751162	0.286232	6.25901	1.06553	0.601713	yqhD dkgA
ZraR	0.154127	0.179011	0	0	0	0.281108	1.42758	2.33213	0.5165	zraP
